# Supplementary material for: Gastrodin ameliorates the lipopolysaccharide-induced neuroinflammation in mice by downregulating miR-107-3p
Source: Front Pharmacol. 2022 Dec 8;13:1044375. doi: 10.3389/fphar.2022.1044375 (PMC9773390; doi:10.3389/fphar.2022.1044375)
Supplement: Supplementary file 5 [file DataSheet1.xlsx]

## Sheet: core_table
gene_id	mirbase_id	mature_seq	mature_chr	mature_seq_length	exp_G-1	exp_G-2	exp_G-3	exp_L-1	exp_L-2	exp_L-3	exp_S-1	exp_S-2	exp_S-3	read_count_G-1	read_count_G-2	read_count_G-3	read_count_L-1	read_count_L-2	read_count_L-3	read_count_S-1	read_count_S-2	read_count_S-3	average_exp_G	average_exp_L	average_exp_S	average_read_count_G	average_read_count_L	average_read_count_S	diffexp_log2fc_S-vs-L	diffexp_degseq_qvalue_S-vs-L	diffexp_degseq_pvalue_S-vs-L	diffexp_log2fc_L-vs-G	diffexp_degseq_qvalue_L-vs-G	diffexp_degseq_pvalue_L-vs-G	primary_seq
mmu-let-7a-1-3p	mmu-let-7a-1	CUAUACAAUCUACUGUCUUUCC	chr13	22	917	574	630	653	720	611	782	826	539	920	576	634	656	726	612	786	832	541	707	661.333	715.667	710	664.667	719.667	-0.113912	0.702192	0.431109	0.0963333	0.379311	0.184488	UUCACUGUGGGAUGAGGUAGUAGGUUGUAUAGUUUUAGGGUCACACCCACCACUGGGAGAUAACUAUACAAUCUACUGUCUUUCCUAAGGUGAU
mmu-let-7a-2-3p	mmu-let-7a-2	CUGUACAGCCUCCUAGCUUUC	chr9	21	52	49	30	30	44	35	27	44	38	52	49	30	30	44	35	27	44	38	43.667	36.333	36.333	43.667	36.333	36.333	0	0.864849	0.684311	0.265263	0.435705	0.218446	CUGCAUGUUCCCAGGUUGAGGUAGUAGGUUGUAUAGUUUAGAGUUACAUCAAGGGAGAUAACUGUACAGCCUCCUAGCUUUCCUUGGGACUUGCAC
mmu-let-7a-5p	mmu-let-7a-1	UGAGGUAGUAGGUUGUAUAGUU	chr13	22	113678	109001	118101	118544	109152	115331	131062	108919	118431	287796	295960	359669	343767	269724	314630	410287	273755	381259	113593	114342	119471	314475	309374	355100	-0.0632968	0	0	-0.00948147	4.65853e-08	8.63161e-09	UUCACUGUGGGAUGAGGUAGUAGGUUGUAUAGUUUUAGGGUCACACCCACCACUGGGAGAUAACUAUACAAUCUACUGUCUUUCCUAAGGUGAU
mmu-let-7b-3p	mmu-let-7b	CUAUACAACCUACUGCCUUCCC	chr15	22	1	1	3	0	1	0	0	0	0	1	1	3	0	1	0	0	0	0	1.667	0.333	0	1.667	0.333	0	NA	NA	NA	2.32366	0.22181	0.0937809	GCAGGGUGAGGUAGUAGGUUGUGUGGUUUCAGGGCAGUGAUGUUGCCCCUCCGAAGAUAACUAUACAACCUACUGCCUUCCCUGA
mmu-let-7b-5p	mmu-let-7b	UGAGGUAGUAGGUUGUGUGGUU	chr15	22	122934	108782	108668	115234	108947	115541	132575	111319	114440	346309	292525	289462	317268	269437	313755	426503	288529	348224	113461	113241	119445	309432	300153	354419	-0.0769503	0	0	0.00280857	0.000300775	6.80227e-05	GCAGGGUGAGGUAGUAGGUUGUGUGGUUUCAGGGCAGUGAUGUUGCCCCUCCGAAGAUAACUAUACAACCUACUGCCUUCCCUGA
mmu-let-7c-1-3p	mmu-let-7c-1	CUGUACAACCUUCUAGCUUUCC	chr16	22	85	45	52	61	73	35	63	78	67	85	45	52	61	73	35	63	78	67	60.667	56.333	69.333	60.667	56.333	69.333	-0.299562	0.338642	0.139532	0.106932	0.840043	0.643193	UGUGUGCAUCCGGGUUGAGGUAGUAGGUUGUAUGGUUUAGAGUUACACCCUGGGAGUUAACUGUACAACCUUCUAGCUUUCCUUGGAGCACACU
mmu-let-7c-2-3p	mmu-let-7c-2	CUAUACAAUCUACUGUCUUUCC	chr15	22	917	574	630	653	720	611	782	826	539	920	576	634	656	726	612	786	832	541	707	661.333	715.667	710	664.667	719.667	-0.113912	0.702192	0.431109	0.0963333	0.379311	0.184488	ACGGCCUUUGGGGUGAGGUAGUAGGUUGUAUGGUUUUGGGCUCUGCCCCGCUCUGCGGUAACUAUACAAUCUACUGUCUUUCCUGAAGUGGCCGC
mmu-let-7c-5p	mmu-let-7c-2	UGAGGUAGUAGGUUGUAUGGUU	chr15	22	159673	149159	152847	156633	152386	156551	169320	153376	152302	862858	816567	928534	940636	743533	889140	1171212	801800	1035357	153893	155190	158333	869320	857770	1.00279e+06	-0.0289233	0	0	-0.012108	6.54444e-40	6.65737e-41	ACGGCCUUUGGGGUGAGGUAGUAGGUUGUAUGGUUUUGGGCUCUGCCCCGCUCUGCGGUAACUAUACAAUCUACUGUCUUUCCUGAAGUGGCCGC
mmu-let-7d-3p	mmu-let-7d	CUAUACGACCUGCUGCCUUUCU	chr13	22	9595	7675	5308	8687	9447	7184	5900	9348	6632	10228	8038	5506	9187	9975	7580	6121	9944	6966	7526	8439.33	7293.33	7924	8914	7677	0.210551	1.20373e-113	5.92537e-115	-0.165246	1.62935e-56	1.45029e-57	AAUGGGUUCCUAGGAAGAGGUAGUAGGUUGCAUAGUUUUAGGGCAGAGAUUUUGCCCACAAGGAGUUAACUAUACGACCUGCUGCCUUUCUUAGGGCCUUAUU
mmu-let-7d-5p	mmu-let-7d	AGAGGUAGUAGGUUGCAUAGUU	chr13	22	90450	96297	97979	99103	98487	99117	108810	94256	102831	178523	219086	230353	223838	211886	223430	257794	199824	264474	94908.7	98902.3	101966	209321	219718	240697	-0.044007	7.27194e-101	3.64591e-102	-0.0594647	0	0	AAUGGGUUCCUAGGAAGAGGUAGUAGGUUGCAUAGUUUUAGGGCAGAGAUUUUGCCCACAAGGAGUUAACUAUACGACCUGCUGCCUUUCUUAGGGCCUUAUU
mmu-let-7e-3p	mmu-let-7e	CUAUACGGCCUCCUAGCUUUCC	chr17	22	2394	1774	1511	1784	2389	1750	1793	1972	1910	2432	1797	1526	1798	2419	1775	1816	1997	1935	1893	1974.33	1891.67	1918.33	1997.33	1916	0.0617072	1.06954e-06	1.63794e-07	-0.0606909	0.00176323	0.000427594	CGCGCCCCCCGGGCUGAGGUAGGAGGUUGUAUAGUUGAGGAAGACACCCGAGGAGAUCACUAUACGGCCUCCUAGCUUUCCCCAGGCUGCGCC
mmu-let-7e-5p	mmu-let-7e	UGAGGUAGGAGGUUGUAUAGUU	chr17	22	55387	49741	57066	60303	55279	53558	68847	51282	63069	80386	72768	87048	92581	82100	78096	111505	73735	104040	54064.7	56380	61066	80067.3	84259	96426.7	-0.115186	1.32368e-189	4.70587e-191	-0.0604974	2.3128e-155	1.13434e-156	CGCGCCCCCCGGGCUGAGGUAGGAGGUUGUAUAGUUGAGGAAGACACCCGAGGAGAUCACUAUACGGCCUCCUAGCUUUCCCCAGGCUGCGCC
mmu-let-7f-1-3p	mmu-let-7f-1	CUAUACAAUCUAUUGCCUUCCC	chr13	22	0	0	0	0	0	1	2	0	0	0	0	0	0	0	1	2	0	0	0	0.333	0.667	0	0.333	0.667	-1.00216	0.805557	0.5915	NA	NA	NA	AUCAGAGUGAGGUAGUAGAUUGUAUAGUUGUGGGGUAGUGAUUUUACCCUGUUUAGGAGAUAACUAUACAAUCUAUUGCCUUCCCUGAG
mmu-let-7f-2-3p	mmu-let-7f-2	CUAUACAGUCUACUGUCUUUC	chrX	21	13	13	18	7	7	16	14	15	13	13	13	18	7	7	16	14	15	13	14.667	10	14	14.667	10	14	-0.485427	0.492538	0.235718	0.552574	0.284599	0.126661	UGUGGGAUGAGGUAGUAGAUUGUAUAGUUUUAGGGUCAUACCCCAUCUUGGAGAUAACUAUACAGUCUACUGUCUUUCCCACG
mmu-let-7f-5p	mmu-let-7f-1	UGAGGUAGUAGAUUGUAUAGUU	chr13	22	101536	94790	111235	107809	89144	100857	115685	91162	104819	223618	213371	308079	271383	175542	231042	297073	185914	277808	102520	99270	103889	248356	225989	253598	-0.0656086	4.1204e-290	1.12682e-291	0.0464804	0	0	AUCAGAGUGAGGUAGUAGAUUGUAUAGUUGUGGGGUAGUGAUUUUACCCUGUUUAGGAGAUAACUAUACAAUCUAUUGCCUUCCCUGAG
mmu-let-7g-3p	mmu-let-7g	ACUGUACAGGCCACUGCCUUGC	chr9	22	11	5	1	4	3	6	6	4	6	11	5	1	4	3	6	6	4	6	5.667	4.333	5.333	5.667	4.333	5.333	-0.299581	0.864364	0.681957	0.387219	0.750108	0.506544	CCAGGCUGAGGUAGUAGUUUGUACAGUUUGAGGGUCUAUGAUACCACCCGGUACAGGAGAUAACUGUACAGGCCACUGCCUUGCCAGG
mmu-let-7g-5p	mmu-let-7g	UGAGGUAGUAGUUUGUACAGUU	chr9	22	87892	82337	90211	94201	81324	89588	107115	85182	89007	169417	160754	193360	202484	149782	181718	249571	166315	192706	86813.3	88371	93768	174510	177995	202864	-0.0855227	0	0	-0.0256564	3.75531e-116	2.21703e-117	CCAGGCUGAGGUAGUAGUUUGUACAGUUUGAGGGUCUAUGAUACCACCCGGUACAGGAGAUAACUGUACAGGCCACUGCCUUGCCAGG
mmu-let-7i-3p	mmu-let-7i	CUGCGCAAGCUACUGCCUUGCU	chr10	22	1331	863	1391	1138	1085	1615	821	1640	1120	1338	870	1403	1146	1091	1628	831	1651	1131	1195	1279.33	1193.67	1203.67	1288.33	1204.33	0.0999914	7.82601e-07	1.18425e-07	-0.0983812	0.000277311	6.24643e-05	CUGGCUGAGGUAGUAGUUUGUGCUGUUGGUCGGGUUGUGACAUUGCCCGCUGUGGAGAUAACUGCGCAAGCUACUGCCUUGCUAG
mmu-let-7i-5p	mmu-let-7i	UGAGGUAGUAGUUUGUGCUGUU	chr10	22	96900	87678	88867	98018	86193	97139	110024	96178	90337	204731	182324	186883	219308	166383	211852	265778	207070	200266	91148.3	93783.3	98846.3	191313	199181	224371	-0.0758559	5.47721e-289	1.5478e-290	-0.0411153	2.72973e-274	9.66934e-276	CUGGCUGAGGUAGUAGUUUGUGCUGUUGGUCGGGUUGUGACAUUGCCCGCUGUGGAGAUAACUGCGCAAGCUACUGCCUUGCUAG
mmu-let-7j	mmu-let-7j	UGAGGUAUUAGUUUGUGCUGUUAU	chr3	24	0	0	0	0	0	0	0	0	0	0	0	0	0	0	0	0	0	0	0	0	0	0	0	0	NA	NA	NA	NA	NA	NA	AUUGGAGGCUAUUUCUGAUCAUGAUAAUUUCCUGAGGUAUUAGUUUGUGCUGUUAUAUGAAUCGAAUAAUAUCCCUUGCUCAGAUUAAAAGCCUGGAGUUAAAAAAAUCAAGUGCCUUGAAC
mmu-let-7k	mmu-let-7k	UGAGGUAGGAGGUUGUGUG	chr5	19	639	409	159	303	466	573	418	455	368	646	410	159	304	474	575	420	459	370	402.333	447.333	413.667	405	451	416.333	0.112879	0.00286148	0.00057386	-0.152959	0.00321249	0.000814063	UAGCCACAGCCCUAACCCUAGCCUGAGGUAGGAGGUUGUGUGCAAGCUCACCACUAACCUAUAGUACACAGAGAGCCUUUAUCCCACAACACAACACAAAACAAUACUUC
mmu-miR-100-3p	mmu-mir-100	ACAAGCUUGUGUCUAUAGGUAU	chr9	22	312	393	364	333	241	260	372	318	319	313	395	365	335	242	260	373	318	320	356.333	278	336.333	357.667	279	337	-0.274805	0.0175754	0.00410147	0.358141	5.58815e-06	1.11154e-06	CCUGUUGCCACAAACCCGUAGAUCCGAACUUGUGCUGAUUCUGCACACAAGCUUGUGUCUAUAGGUAUGUGUCUGUUAGG
mmu-miR-100-5p	mmu-mir-100	AACCCGUAGAUCCGAACUUGUG	chr9	22	52262	52605	43899	42104	47421	45022	50190	52348	43403	73932	76264	59741	55804	64748	61521	69724	74768	59514	49588.7	44849	48647	69979	60691	68002	-0.117275	2.47052e-73	1.32872e-74	0.144935	3.65966e-297	1.22986e-298	CCUGUUGCCACAAACCCGUAGAUCCGAACUUGUGCUGAUUCUGCACACAAGCUUGUGUCUAUAGGUAUGUGUCUGUUAGG
mmu-miR-101a-3p	mmu-mir-101a	UACAGUACUGUGAUAACUGAA	chr4	21	293	310	400	250	220	338	291	296	260	293	311	401	250	221	339	291	296	260	334.333	269.333	282.333	335	270	282.333	-0.0680068	0.959158	0.832377	0.311895	0.000222025	4.94062e-05	AGGCUGCCCUGGCUCAGUUAUCACAGUGCUGAUGCUGUCCAUUCUAAAGGUACAGUACUGUGAUAACUGAAGGAUGGCAGCCA
mmu-miR-101a-5p	mmu-mir-101a	UCAGUUAUCACAGUGCUGAUGC	chr4	22	9	4	7	7	4	9	2	5	11	9	4	7	7	4	9	2	5	11	6.667	6.667	6	6.667	6.667	6	0.152075	0.813134	0.621155	0	1	0.937887	AGGCUGCCCUGGCUCAGUUAUCACAGUGCUGAUGCUGUCCAUUCUAAAGGUACAGUACUGUGAUAACUGAAGGAUGGCAGCCA
mmu-miR-101b-3p	mmu-mir-101b	GUACAGUACUGUGAUAGCU	chr19	19	875	940	1150	988	770	938	927	1004	868	886	951	1158	995	770	941	934	1012	871	988.333	898.667	933	998.333	902	939	-0.0540905	0.805322	0.580684	0.137211	0.0136048	0.00374411	AUCUGAGACUGAACUGCCCUUUUUCGGUUAUCAUGGUACCGAUGCUGUAGCUCUGAAAGGUACAGUACUGUGAUAGCUGAAGAAUGGCGGUGCCAUC
mmu-miR-101b-5p	mmu-mir-101b	UCGGUUAUCAUGGUACCGAUGCU	chr19	23	6	3	1	5	1	0	6	2	3	6	3	1	5	1	0	6	2	3	3.333	2	3.667	3.333	2	3.667	-0.8746	0.53374	0.266627	0.736821	0.580764	0.338647	AUCUGAGACUGAACUGCCCUUUUUCGGUUAUCAUGGUACCGAUGCUGUAGCUCUGAAAGGUACAGUACUGUGAUAGCUGAAGAAUGGCGGUGCCAUC
mmu-miR-101c	mmu-mir-101c	ACAGUACUGUGAUAACUGA	chr9	19	4	2	4	4	3	4	4	2	6	4	2	4	4	3	4	4	2	6	3.333	3.667	4	3.333	3.667	4	-0.1254	1	0.938955	-0.137779	0.910007	0.783548	UGAUGCCCUACUGCACAGUCCUGUGAUGACUGACUGCUCAACUGCACAGUACUGUGAUAACUGAUCGCCUAACUG
mmu-miR-103-1-5p	mmu-mir-103-1	GGCUUCUUUACAGUGCUGCCUUG	chr11	23	5	4	4	3	3	2	4	8	2	5	4	4	3	3	2	4	8	2	4.333	2.667	4.667	4.333	2.667	4.667	-0.807278	0.506645	0.245702	0.700148	0.540977	0.298004	UUCUUACUGCCCUCGGCUUCUUUACAGUGCUGCCUUGUUGCAUAUGGAUCAAGCAGCAUUGUACAGGGCUAUGAAGGCAUUGAGAC
mmu-miR-103-2-5p	mmu-mir-103-2	AGCUUCUUUACAGUGCUGCCUUG	chr2	23	3	9	6	11	6	3	8	3	8	3	9	6	11	6	3	8	3	8	6	6.667	6.333	6	6.667	6.333	0.0741486	0.885023	0.739805	-0.152075	0.855996	0.68884	GUCUUCGUGCUUUCAGCUUCUUUACAGUGCUGCCUUGUAGCAUUCAGGUCAAGCAGCAUUGUACAGGGCUAUGAAAGAACCAAGAA
mmu-miR-103-3p	mmu-mir-103-1	AGCAGCAUUGUACAGGGCUAUGA	chr11	23	6323	6705	7016	3179	7064	7211	7126	4566	5723	6556	7011	7380	3253	7358	7533	7462	4696	5928	6681.33	5818	5805	6982.33	6048	6028.67	0.00322723	1.95767e-07	2.891e-08	0.199613	6.2026e-31	6.70399e-32	UUCUUACUGCCCUCGGCUUCUUUACAGUGCUGCCUUGUUGCAUAUGGAUCAAGCAGCAUUGUACAGGGCUAUGAAGGCAUUGAGAC
mmu-miR-105	mmu-mir-105	CCAAGUGCUCAGAUGCUUGUGGU	chrX	23	0	0	0	1	0	0	0	0	0	0	0	0	1	0	0	0	0	0	0	0.333	0	0	0.333	0	NA	NA	NA	NA	NA	NA	UGCAUUUUAGCCAAGUGCUCAGAUGCUUGUGGUGGCUGCUUAUGCACCACGAAUGCUUGAGCAUGUGCUAUGGUACCUAC
mmu-miR-106a-3p	mmu-mir-106a	ACUGCAGUGCCAGCACUUCUUAC	chrX	23	0	0	1	0	0	0	0	0	0	0	0	1	0	0	0	0	0	0	0.333	0	0	0.333	0	0	NA	NA	NA	NA	NA	NA	AUGUCAAAGUGCUAACAGUGCAGGUAGCUUUUUGAGUUCUACUGCAGUGCCAGCACUUCUUACAU
mmu-miR-106a-5p	mmu-mir-106a	CAAAGUGCUAACAGUGCAGGUAG	chrX	23	0	0	0	0	0	1	0	0	0	0	0	0	0	0	1	0	0	0	0	0.333	0	0	0.333	0	NA	NA	NA	NA	NA	NA	AUGUCAAAGUGCUAACAGUGCAGGUAGCUUUUUGAGUUCUACUGCAGUGCCAGCACUUCUUACAU
mmu-miR-106b-3p	mmu-mir-106b	CCGCACUGUGGGUACUUGCUGC	chr5	22	4	5	4	5	2	6	4	5	2	4	5	4	5	2	6	4	5	2	4.333	4.333	3.667	4.333	4.333	3.667	0.240766	0.808926	0.586969	0	1	0.949905	CCUGCUGGGACUAAAGUGCUGACAGUGCAGAUAGUGGUCCUCUCUGUGCUACCGCACUGUGGGUACUUGCUGCUCCAGCAGG
mmu-miR-106b-5p	mmu-mir-106b	UAAAGUGCUGACAGUGCAGAU	chr5	21	185	96	158	138	110	184	160	211	160	185	96	158	139	112	184	160	211	160	146.333	144	177	146.333	145	177	-0.297681	0.090384	0.0252119	0.0231863	0.928547	0.81891	CCUGCUGGGACUAAAGUGCUGACAGUGCAGAUAGUGGUCCUCUCUGUGCUACCGCACUGUGGGUACUUGCUGCUCCAGCAGG
mmu-miR-107-3p	mmu-mir-107	AGCAGCAUUGUACAGGGCUAUCA	chr19	23	75	61	62	32	87	306	60	45	59	76	61	62	32	87	308	60	45	59	66	141.667	54.667	66.333	142.333	54.667	1.37376	3.00752e-30	2.49484e-31	-1.10197	1.39683e-20	1.81422e-21	UUCUCUGUGCUUUCAGCUUCUUUACAGUGUUGCCUUGUGGCAUGGAGUUCAAGCAGCAUUGUACAGGGCUAUCAAAGCACAGAGAGC
mmu-miR-107-5p	mmu-mir-107	AGCUUCUUUACAGUGUUGCCUUG	chr19	23	246	234	197	231	325	214	269	192	208	249	237	199	232	326	214	270	194	208	225.667	256.667	223	228.333	257.333	224	0.202854	0.0012381	0.000234754	-0.185702	0.0208351	0.00596099	UUCUCUGUGCUUUCAGCUUCUUUACAGUGUUGCCUUGUGGCAUGGAGUUCAAGCAGCAUUGUACAGGGCUAUCAAAGCACAGAGAGC
mmu-miR-10a-3p	mmu-mir-10a	CAAAUUCGUAUCUAGGGGAAUA	chr11	22	0	0	0	0	0	0	0	0	0	0	0	0	0	0	0	0	0	0	0	0	0	0	0	0	NA	NA	NA	NA	NA	NA	GACCUGUCUGUCUUCUGUAUAUACCCUGUAGAUCCGAAUUUGUGUAAGGAAUUUUGUGGUCACAAAUUCGUAUCUAGGGGAAUAUGUAGUUGACAUAAACACUCCGCUCA
mmu-miR-10a-5p	mmu-mir-10a	UACCCUGUAGAUCCGAAUUUGUG	chr11	23	163	219	147	82	109	123	151	132	113	163	219	148	82	110	123	152	133	113	176.333	104.667	132	176.667	105	132.667	-0.334731	0.0644329	0.017327	0.752496	8.75031e-12	1.39083e-12	GACCUGUCUGUCUUCUGUAUAUACCCUGUAGAUCCGAAUUUGUGUAAGGAAUUUUGUGGUCACAAAUUCGUAUCUAGGGGAAUAUGUAGUUGACAUAAACACUCCGCUCA
mmu-miR-10b-3p	mmu-mir-10b	CAGAUUCGAUUCUAGGGGAAUA	chr2	22	1	0	0	0	0	0	1	0	0	1	0	0	0	0	0	1	0	0	0.333	0	0.333	0.333	0	0.333	NA	NA	NA	NA	NA	NA	UAUAUACCCUGUAGAACCGAAUUUGUGUGGUACCCACAUAGUCACAGAUUCGAUUCUAGGGGAAUAUA
mmu-miR-10b-5p	mmu-mir-10b	UACCCUGUAGAACCGAAUUUGUG	chr2	23	69	186	126	61	44	112	85	57	31	69	186	126	61	44	112	85	57	32	127	72.333	57.667	127	72.333	58	0.326908	0.0268146	0.00652642	0.812103	6.37132e-10	1.08793e-10	UAUAUACCCUGUAGAACCGAAUUUGUGUGGUACCCACAUAGUCACAGAUUCGAUUCUAGGGGAAUAUA
mmu-miR-1188-3p	mmu-mir-1188	UCCGAGGCUCCCCACCACACCCUGC	chr12	25	0	1	0	0	0	1	1	1	1	0	1	0	0	0	1	1	1	1	0.333	0.333	1	0.333	0.333	1	-1.58641	0.613047	0.331392	0	1	0.986098	AUACUCACAGUCUCCCAGCUGGUGUGAGGUUGGGCCAGGAUGAAACCCAAGGCUCUCCGAGGCUCCCCACCACACCCUGCUGCUGAAGACUGCCUAGCAAGGCUGUGCCGAGUGGUGUGG
mmu-miR-1188-5p	mmu-mir-1188	UGGUGUGAGGUUGGGCCAGGA	chr12	21	62	52	85	100	139	50	68	68	109	62	52	85	100	139	50	68	68	109	66.333	96.333	81.667	66.333	96.333	81.667	0.238277	0.0434884	0.0110604	-0.538303	6.18598e-05	1.32597e-05	AUACUCACAGUCUCCCAGCUGGUGUGAGGUUGGGCCAGGAUGAAACCCAAGGCUCUCCGAGGCUCCCCACCACACCCUGCUGCUGAAGACUGCCUAGCAAGGCUGUGCCGAGUGGUGUGG
mmu-miR-1191a	mmu-mir-1191a	CAGUCUUACUAUGUAGCCCUA	chr7	21	24	34	32	27	25	35	33	33	20	24	34	32	27	25	35	33	33	20	30	29	28.667	30	29	28.667	0.016662	0.846382	0.661212	0.0489096	1	0.950883	UGGAACCAGCCUGGUCUACAUAGCAACAUCUAAGCCAGCCAGGGCUACAUAGUGAGAACCUGCCUCAAAAGCAAAACAGCAGUCUUACUAUGUAGCCCUAGAUGGCCUAGAACUCCCUAU
mmu-miR-1191b-3p	mmu-mir-1191b	AGACUCACUAUGUAGCCCAAGC	chr10	22	0	0	0	1	1	1	1	1	0	0	0	0	1	1	1	1	1	0	0	1	0.667	0	1	0.667	0.584241	0.809938	0.610222	NA	NA	NA	UCAGGCUACAGAGCGAGAACCUGCUUCAAAAACACCAGACUCACUAUGUAGCCCAAGC
mmu-miR-1191b-5p	mmu-mir-1191b	UCAGGCUACAGAGCGAGAACCU	chr10	22	0	0	0	0	1	0	0	0	0	0	0	0	0	1	0	0	0	0	0	0.333	0	0	0.333	0	NA	NA	NA	NA	NA	NA	UCAGGCUACAGAGCGAGAACCUGCUUCAAAAACACCAGACUCACUAUGUAGCCCAAGC
mmu-miR-1192	mmu-mir-1192	AAACAAACAAACAGACCAAAUU	chr19	22	0	0	0	0	0	0	0	0	1	0	0	0	0	0	0	0	0	1	0	0	0.333	0	0	0.333	NA	NA	NA	NA	NA	NA	CCUUCCAAACAGUAAAAACAAACAAACAAACAGACCAAAUUUGUCAUUGUUGUUUCGAUUUGCUCUUUUUGUUUGUUUGCUUUUGUGUUUUGAGACAGGGUCUGGCUUGUAUAGCUCAUGC
mmu-miR-1193-3p	mmu-mir-1193	UAGGUCACCCGUUUUACUAUC	chr12	21	165	118	185	161	230	133	205	224	201	165	118	185	162	232	133	205	225	201	156	174.667	210	156	175.667	210.333	-0.265782	0.115167	0.0336997	-0.163061	0.0711924	0.0238601	CUGAAGGGACAAUGAUGCCCACUGUUCUCGGGGUAGCUGUGUGGAUGGUAGACCGGUGACGUACACUUCAUUUAUGCUGUAGGUCACCCGUUUUACUAUCCACCAACACCCAGACCAUCUG
mmu-miR-1193-5p	mmu-mir-1193	UGGUAGACCGGUGACGUACA	chr12	20	3	1	2	3	2	1	1	1	4	3	1	2	3	2	1	1	1	4	2	2	2	2	2	2	0	1	0.924003	0	1	0.965955	CUGAAGGGACAAUGAUGCCCACUGUUCUCGGGGUAGCUGUGUGGAUGGUAGACCGGUGACGUACACUUCAUUUAUGCUGUAGGUCACCCGUUUUACUAUCCACCAACACCCAGACCAUCUG
mmu-miR-1197-3p	mmu-mir-1197	UAGGACACAUGGUCUACUUCU	chr12	21	16	11	23	25	34	17	25	38	42	16	11	23	25	34	17	25	38	42	16.667	25.333	35	16.667	25.333	35	-0.466337	0.209774	0.0730481	-0.604023	0.044544	0.0138365	GUGAGCUGGAAUCAGCCAGCGUUACCUCAAGGUAUUUGAAGAUGCGGUUGACCAUGGUGUGUACGCUUUAUUUAUGACGUAGGACACAUGGUCUACUUCUUCUCAAUAUCACAUCUCGCC
mmu-miR-1197-5p	mmu-mir-1197	CGGUUGACCAUGGUGUGUACG	chr12	21	3	2	5	3	5	2	1	5	3	3	2	5	3	5	2	1	5	3	3.333	3.333	3	3.333	3.333	3	0.151859	0.881411	0.726742	0	1	0.956057	GUGAGCUGGAAUCAGCCAGCGUUACCUCAAGGUAUUUGAAGAUGCGGUUGACCAUGGUGUGUACGCUUUAUUUAUGACGUAGGACACAUGGUCUACUUCUUCUCAAUAUCACAUCUCGCC
mmu-miR-1198-3p	mmu-mir-1198	AAGCUAGCCUCUAACUCAUGGC	chrX	22	14	14	9	11	18	9	7	17	16	14	14	10	11	18	9	7	17	16	12.333	12.667	13.333	12.667	12.667	13.333	-0.0739265	0.994874	0.986712	-0.0385511	1	0.914461	UUUUUUUUCUUUUGUUUAUUUUGUUUGUGACAGUUGUCUGUUAUGUGUUCCUGGCUGGCUUGGUACUCAUGUGUAGCCCAAGCUAGCCUCUAACUCAUGGCAGUCAUCCUGUCUCAGUCUC
mmu-miR-1198-5p	mmu-mir-1198	UAUGUGUUCCUGGCUGGCUUGG	chrX	22	3185	3235	1560	2612	3578	2717	2748	2437	3399	3259	3321	1586	2662	3671	2770	2803	2490	3495	2660	2969	2861.33	2722	3034.33	2929.33	0.0532897	1.13101e-08	1.5465e-09	-0.158551	1.55637e-17	2.10626e-18	UUUUUUUUCUUUUGUUUAUUUUGUUUGUGACAGUUGUCUGUUAUGUGUUCCUGGCUGGCUUGGUACUCAUGUGUAGCCCAAGCUAGCCUCUAACUCAUGGCAGUCAUCCUGUCUCAGUCUC
mmu-miR-1199-5p	mmu-mir-1199	UCUGAGUCCCGGUCGCGCGG	chr8	20	5	2	2	4	2	4	6	5	6	5	2	2	4	2	4	6	5	6	3	3.333	5.667	3	3.333	5.667	-0.765764	0.47512	0.224567	-0.151859	0.910157	0.777064	AGCCUGCGCCGGAGCCGGGGUCUGAGUCCCGGUCGCGCGGGCGAGGAACUCAUUGAGUUGCGCGUGCGGCCGGUGCUCAGUCGGCCCGGCUCCGGUACUCCGCUGCCGCGCGCCCUGGA
mmu-miR-12178-3p	mmu-mir-12178	UUUCUGACUCAGCCACCUGAGA	chr1	22	0	0	0	0	0	0	0	0	0	0	0	0	0	0	0	0	0	0	0	0	0	0	0	0	NA	NA	NA	NA	NA	NA	UAUGGGUGGCUGGUCUCAGAAGAGACCCCAUUUGUAUCACUUUUCUGACUCAGCCACCUGAGA
mmu-miR-12181-3p	mmu-mir-12181	UCCAGGCCUCUUGCUCUCUCA	chr11	21	0	1	0	0	0	0	0	1	1	0	1	0	0	0	0	0	1	1	0.333	0	0.667	0.333	0	0.667	NA	NA	NA	NA	NA	NA	UUGAGGGUGCAUAAGGACUGGAACCUGCUGAGAGCUCCAGGCCUCUUGCUCUCUCAC
mmu-miR-12182-3p	mmu-mir-12182	UAAUUAGGCUCUGGAUCUGUGA	chr11	22	0	0	0	0	0	0	1	0	0	0	0	0	0	0	0	1	0	0	0	0	0.333	0	0	0.333	NA	NA	NA	NA	NA	NA	UACAGCGCCAGCUGCCUAAUUGAUUGUCUCUGUUAAUUAGGCUCUGGAUCUGUGA
mmu-miR-12184-3p	mmu-mir-12184	ACAGACGGGCUCUCAUGCUGA	chr13	21	0	0	1	0	0	0	0	0	0	0	0	1	0	0	0	0	0	0	0.333	0	0	0.333	0	0	NA	NA	NA	NA	NA	NA	UCUUGCAUGUGGGCCUGUGUGCUAUAAUGUCACUUGCUAACAGACGGGCUCUCAUGCUGACAGA
mmu-miR-12184-5p	mmu-mir-12184	CUUGCAUGUGGGCCUGUGUGCU	chr13	22	2	6	3	1	9	4	1	5	4	2	6	3	1	10	4	1	5	4	3.667	4.667	3.333	3.667	5	3.333	0.485674	0.519108	0.254349	-0.347895	0.633968	0.396158	UCUUGCAUGUGGGCCUGUGUGCUAUAAUGUCACUUGCUAACAGACGGGCUCUCAUGCUGACAGA
mmu-miR-12185-3p	mmu-mir-12185	UCAGCCACUGUGUCCCCUCCUU	chr14	22	1	2	2	2	1	1	0	0	0	1	2	2	2	1	1	0	0	0	1.667	1.333	0	1.667	1.333	0	NA	NA	NA	0.322577	0.906079	0.766588	CUUGGGGGCAGAGGUGGCACGGUGUUUGUUGUAACUCAGCCACUGUGUCCCCUCCUU
mmu-miR-12185-5p	mmu-mir-12185	CUUGGGGGCAGAGGUGGCACGGUGU	chr14	25	0	0	0	1	0	1	0	0	2	0	0	0	1	0	1	0	0	2	0	0.667	0.667	0	0.667	0.667	0	1	0.956079	NA	NA	NA	CUUGGGGGCAGAGGUGGCACGGUGUUUGUUGUAACUCAGCCACUGUGUCCCCUCCUU
mmu-miR-12187-3p	mmu-mir-12187	UUCAUUCACCUCUGCUCUUGC	chr15	21	0	0	0	1	3	0	0	1	0	0	0	0	1	3	0	0	1	0	0	1.333	0.333	0	1.333	0.333	2.00108	0.353993	0.149406	NA	NA	NA	UAAGGGGAGAGGUGUGGUGUAGGACAGGGUCUCUCUAGUCUUUCAUUCACCUCUGCUCUUGC
mmu-miR-12187-5p	mmu-mir-12187	UAAGGGGAGAGGUGUGGUGUAG	chr15	22	2	1	0	0	1	1	0	0	0	2	1	0	0	1	1	0	0	0	1	0.667	0	1	0.667	0	NA	NA	NA	0.584241	0.857639	0.673414	UAAGGGGAGAGGUGUGGUGUAGGACAGGGUCUCUCUAGUCUUUCAUUCACCUCUGCUCUUGC
mmu-miR-12189-3p	mmu-mir-12189	AUGGCCUGUACUCUCACACU	chr17	20	7	14	15	8	9	11	11	8	13	7	14	15	8	9	11	11	8	13	12	9.333	10.667	12	9.333	10.667	-0.192742	0.901052	0.761418	0.362622	0.614077	0.366439	GUGUGACAUGGCAGUCGCCAUGGCCUUCCCCAGGACAUGGCCUGUACUCUCACACUA
mmu-miR-12191-3p	mmu-mir-12191	CCCAUGGAGCUGUAGGAGCCG	chr18	21	1	0	1	0	0	0	3	4	1	1	0	1	0	0	0	3	4	1	0.667	0	2.667	0.667	0	2.667	-11.381	0.0268806	0.00656701	NA	NA	NA	CGCCUUUUAAGGGCACCGUGGGGCGAACGGAGCGCUCAGAGCUGCUCCGGCCGCGGCCCAUGGAGCUGUAGGAGCCGCG
mmu-miR-12192-5p	mmu-mir-12192	UGUGGGGUAUAGCUAGAAAGA	chr19	21	3	2	1	0	3	2	1	2	5	3	2	1	0	3	2	1	2	5	2	1.667	2.667	2	1.667	2.667	-0.677964	0.728965	0.460504	0.262746	0.915537	0.79413	UGUGGGGUAUAGCUAGAAAGAGAGAUUUCUUUCUAGCUAUACCCCAGCAU
mmu-miR-12193-3p	mmu-mir-12193	ACCGGUCCUUUCUGUCCCCAG	chr19	21	0	0	0	0	0	0	0	0	0	0	0	0	0	0	0	0	0	0	0	0	0	0	0	0	NA	NA	NA	NA	NA	NA	ACUGGGUGACUGGAAAGGACAAGCUGAGGCCUGCUGGUUCCACCGGUCCUUUCUGUCCCCAGG
mmu-miR-12193-5p	mmu-mir-12193	UGGGUGACUGGAAAGGACAAGC	chr19	22	0	0	0	0	1	0	0	0	0	0	0	0	0	1	0	0	0	0	0	0.333	0	0	0.333	0	NA	NA	NA	NA	NA	NA	ACUGGGUGACUGGAAAGGACAAGCUGAGGCCUGCUGGUUCCACCGGUCCUUUCUGUCCCCAGG
mmu-miR-12194-3p	mmu-mir-12194	UCUGUGGGUCUGUUUGUCCGUC	chr3	22	23	27	32	28	24	32	28	32	45	23	27	32	28	25	32	28	32	45	27.333	28	35	27.333	28.333	35	-0.321928	0.552998	0.2828	-0.034783	0.862352	0.695521	AGGAGACACAGUCCUUGCAGGCAGUUCCAGCACGUCUGUGGGUCUGUUUGUCCGUC
mmu-miR-12195-5p	mmu-mir-12195	UGGGUAUAACAGUCUUGGCUGG	chr3	22	0	0	0	0	0	0	0	0	0	0	0	0	0	0	0	0	0	0	0	0	0	0	0	0	NA	NA	NA	NA	NA	NA	UGGGUAUAACAGUCUUGGCUGGAAUUUUUGGGCUCAGUCUUCCAGACAAGACUGUUAUACCCAGC
mmu-miR-12196-3p	mmu-mir-12196	UCACAGGUGAGCUAGAAAGUAU	chr4	22	0	0	0	0	0	0	0	1	0	0	0	0	0	0	0	0	1	0	0	0	0.333	0	0	0.333	NA	NA	NA	NA	NA	NA	UCCUUUCUAGCUCACCUGUGACUGAGCUGAGAGUCACAGGUGAGCUAGAAAGUAU
mmu-miR-12196-5p	mmu-mir-12196	UCCUUUCUAGCUCACCUGUGACU	chr4	23	0	0	0	0	0	0	0	1	0	0	0	0	0	0	0	0	1	0	0	0	0.333	0	0	0.333	NA	NA	NA	NA	NA	NA	UCCUUUCUAGCUCACCUGUGACUGAGCUGAGAGUCACAGGUGAGCUAGAAAGUAU
mmu-miR-12197-3p	mmu-mir-12197	GCGGGGCUGGGGACAUCG	chr5	18	0	0	0	0	0	0	0	0	0	0	0	0	0	0	0	0	0	0	0	0	0	0	0	0	NA	NA	NA	NA	NA	NA	CUUCUCUGCAGUGCUGCCUUCUCUCUAGACUGUGAGUGGCGGGGCUGGGGACAUCGC
mmu-miR-12199-3p	mmu-mir-12199	ACACUGGUUCUCUCUGGCUCU	chr5	21	0	1	0	0	0	2	0	0	0	0	1	0	0	0	2	0	0	0	0.333	0.667	0	0.333	0.667	0	NA	NA	NA	-1.00216	0.781873	0.546104	GGAACCAGAGAGAAUCCGGAGUGCUGGGUUCAGGAACUUCACACUGGUUCUCUCUGGCUCUCC
mmu-miR-122-3p	mmu-mir-122	AAACGCCAUUAUCACACUAAAU	chr18	22	10	11	13	6	10	8	10	3	14	10	11	13	6	10	8	10	3	14	11.333	8	9	11.333	8	9	-0.169925	0.949251	0.822915	0.502458	0.440459	0.22123	AGCUGUGGAGUGUGACAAUGGUGUUUGUGUCCAAACCAUCAAACGCCAUUAUCACACUAAAUAGCU
mmu-miR-122-5p	mmu-mir-122	UGGAGUGUGACAAUGGUGUUUG	chr18	22	89	118	100	93	100	100	108	107	106	89	118	100	93	102	100	109	108	106	102.333	97.667	107	102.333	98.333	107.667	-0.131668	0.843407	0.658119	0.0673284	0.955005	0.851785	AGCUGUGGAGUGUGACAAUGGUGUUUGUGUCCAAACCAUCAAACGCCAUUAUCACACUAAAUAGCU
mmu-miR-12200-3p	mmu-mir-12200	UGUGAAUCUCCGGCGCGUUU	chr5	20	6	7	7	8	20	13	10	10	15	6	7	7	8	20	13	10	10	15	6.667	13.667	11.667	6.667	13.667	11.667	0.228263	0.633597	0.353185	-1.03559	0.0173941	0.0049607	AAACAAACCAGAGGCUCACACUGAUGAUUGUCAUAGUGUGAAUCUCCGGCGCGUUU
mmu-miR-12200-5p	mmu-mir-12200	AAACAAACCAGAGGCUCACACU	chr5	22	3	4	3	2	0	15	1	9	5	3	4	3	2	0	15	1	9	5	3.333	5.667	5	3.333	5.667	5	0.180657	0.804951	0.6105	-0.765764	0.339305	0.156247	AAACAAACCAGAGGCUCACACUGAUGAUUGUCAUAGUGUGAAUCUCCGGCGCGUUU
mmu-miR-12201-3p	mmu-mir-12201	UCUGCAGAGGCUUCCUUGGCU	chr6	21	0	0	1	0	2	1	0	1	2	0	0	1	0	2	1	0	1	2	0.333	1	1	0.333	1	1	0	1	0.946221	-1.58641	0.542458	0.295864	UGGAAGGAUGCCUCUUGCAGAUGUAGCAGAGGAGGUAUCUGCAGAGGCUUCCUUGGCU
mmu-miR-12201-5p	mmu-mir-12201	UGGAAGGAUGCCUCUUGCAGA	chr6	21	0	0	1	0	0	0	1	0	0	0	0	1	0	0	0	1	0	0	0.333	0	0.333	0.333	0	0.333	NA	NA	NA	NA	NA	NA	UGGAAGGAUGCCUCUUGCAGAUGUAGCAGAGGAGGUAUCUGCAGAGGCUUCCUUGGCU
mmu-miR-12202-3p	mmu-mir-12202	UCUUCUCUUUCCAGUCAUCAGC	chr7	22	2	3	0	1	3	3	2	3	3	2	3	0	1	3	3	2	3	3	1.667	2.333	2.667	1.667	2.333	2.667	-0.193032	0.99498	0.879337	-0.484932	0.777438	0.534533	UGGUGCCUGGAUUGGAGGAUGAGAAUAUUUAUUAUUCAGAUCGCUCUUCUCUUUCCAGUCAUCAGC
mmu-miR-12203-5p	mmu-mir-12203	UGCCGGAGGGAUCGAUUGCUU	chr7	21	0	0	0	0	0	1	0	1	0	0	0	0	0	0	1	0	1	0	0	0.333	0.333	0	0.333	0.333	0	0.994314	0.968935	NA	NA	NA	UGCCGGAGGGAUCGAUUGCUUCUCCUUUUCCAGCAAAGGAUGGAAUCUCUCCCUCUGGUCUGA
mmu-miR-12205-5p	mmu-mir-12205	UGUGUUUCCCAGUUGGUUUGA	chr9	21	1	0	0	2	0	0	0	1	0	1	0	0	2	0	0	0	1	0	0.333	0.667	0.333	0.333	0.667	0.333	1.00216	0.773986	0.529161	-1.00216	0.781873	0.546104	UGUGUUUCCCAGUUGGUUUGAAAGAUGGUCAGCAUGUCAAACCAACUGGGAAACACAAAU
mmu-miR-12206-5p	mmu-mir-12206	UACUAUGCCUGGAAGGCACCA	chr9	21	0	2	0	1	2	0	0	0	0	0	2	0	1	2	0	0	0	0	0.667	1	0	0.667	1	0	NA	NA	NA	-0.584241	0.834559	0.634068	UACUAUGCCUGGAAGGCACCAAGCUCUGCCUCUUGGCAGAAGUGGCUUCUGUUUGCAUAGUUAUGGC
mmu-miR-1224-3p	mmu-mir-1224	CCCCACCUCUUCUCUCCUCAG	chr16	21	3	13	4	8	23	11	2	14	8	3	13	4	8	23	11	2	14	8	6.667	14	8	6.667	14	8	0.807355	0.054486	0.0143044	-1.07032	0.012874	0.00351958	GUGAGGACUGGGGAGGUGGAGGGUAGCAUCAUUAGAGCCAGAGCUCUGUCUCAGCUCCCUCUCCCCCCACCUCUUCUCUCCUCAG
mmu-miR-1224-5p	mmu-mir-1224	GUGAGGACUGGGGAGGUGGAG	chr16	21	726	940	1031	1294	1702	885	714	1067	1117	728	940	1039	1302	1714	888	714	1073	1128	899	1293.67	966	902.333	1301.33	971.667	0.421371	5.12148e-45	3.7349e-46	-0.525073	6.81052e-55	6.1239e-56	GUGAGGACUGGGGAGGUGGAGGGUAGCAUCAUUAGAGCCAGAGCUCUGUCUCAGCUCCCUCUCCCCCCACCUCUUCUCUCCUCAG
mmu-miR-122b-3p	mmu-mir-122b	AAACACCAUUGUCACACUCCAC	chr18	22	0	0	0	0	0	0	0	0	0	0	0	0	0	0	0	0	0	0	0	0	0	0	0	0	NA	NA	NA	NA	NA	NA	UUUAGUGUGAUAAUGGCGUUUGAUGGUUUGGACACAAACACCAUUGUCACACUCCACAG
mmu-miR-122b-5p	mmu-mir-122b	UUUAGUGUGAUAAUGGCGUUUG	chr18	22	3	1	1	1	0	1	1	0	0	3	1	1	1	0	1	1	0	0	1.667	0.667	0.333	1.667	0.667	0.333	1.00216	0.773986	0.529161	1.3215	0.495997	0.262189	UUUAGUGUGAUAAUGGCGUUUGAUGGUUUGGACACAAACACCAUUGUCACACUCCACAG
mmu-miR-1231-3p	mmu-mir-1231	UGCCCUGUCUGUUCUGCCCACAG	chr1	23	8	4	5	6	9	4	8	10	8	8	4	5	6	9	4	8	10	8	5.667	6.333	8.667	5.667	6.333	8.667	-0.452644	0.666032	0.388569	-0.160304	0.852604	0.683787	UCUGGGCAGAGCUGCAGGAGAGAAGGGCAGGGCCGGACAUCUCUGCCACCCUGCCACCUGCCCUGUCUGUUCUGCCCACAG
mmu-miR-1231-5p	mmu-mir-1231	UCUGGGCAGAGCUGCAGGAGAGA	chr1	23	0	0	0	0	1	0	0	1	0	0	0	0	0	1	0	0	1	0	0	0.333	0.333	0	0.333	0.333	0	0.994314	0.968935	NA	NA	NA	UCUGGGCAGAGCUGCAGGAGAGAAGGGCAGGGCCGGACAUCUCUGCCACCCUGCCACCUGCCCUGUCUGUUCUGCCCACAG
mmu-miR-124-3p	mmu-mir-124-1	UAAGGCACGCGGUGAAUGCC	chr14	20	149396	151908	143258	149117	157107	153288	134138	149931	140793	633673	806293	675063	719476	787540	800473	435825	690056	678164	148187	153171	141621	705010	769163	601348	0.113108	0	0	-0.0477179	0	0	AGGCCUCUCUCUCCGUGUUCACAGCGGACCUUGAUUUAAAUGUCCAUACAAUUAAGGCACGCGGUGAAUGCCAAGAAUGGGGCUG
mmu-miR-124-5p	mmu-mir-124-1	CGUGUUCACAGCGGACCUUGAU	chr14	22	305	267	301	282	358	327	317	335	247	305	268	302	283	359	327	317	335	249	291	322.333	299.667	291.667	323	300.333	0.105192	0.0241329	0.00571974	-0.147533	0.0225732	0.00656077	AGGCCUCUCUCUCCGUGUUCACAGCGGACCUUGAUUUAAAUGUCCAUACAAUUAAGGCACGCGGUGAAUGCCAAGAAUGGGGCUG
mmu-miR-1247-3p	mmu-mir-1247	CGGGAACGUCGAGACUGGAGC	chr12	21	3	0	2	6	16	1	3	2	8	3	0	2	6	16	1	3	2	8	1.667	7.667	4.333	1.667	7.667	4.333	0.823296	0.192962	0.0657864	-2.20141	0.00137433	0.00032954	CGGCCGCCGGGCGCACCCGUCCCGUUCGUCCCCGGACGUUGCUCUCUGCCCCGGGAACGUCGAGACUGGAGCGCCCGAACUG
mmu-miR-1247-5p	mmu-mir-1247	ACCCGUCCCGUUCGUCCCCGGA	chr12	22	220	74	433	480	1046	98	217	205	790	221	74	434	481	1052	98	218	205	794	242.333	541.333	404	243	543.667	405.667	0.422161	2.5798e-19	2.58686e-20	-1.15953	1.67096e-82	1.15344e-83	CGGCCGCCGGGCGCACCCGUCCCGUUCGUCCCCGGACGUUGCUCUCUGCCCCGGGAACGUCGAGACUGGAGCGCCCGAACUG
mmu-miR-1249-3p	mmu-mir-1249	ACGCCCUUCCCCCCCUUCUUCA	chr15	22	978	717	679	1189	594	844	908	1267	822	983	719	682	1194	596	849	914	1274	832	791.333	875.667	999	794.667	879.667	1006.67	-0.190102	0.0121968	0.00271288	-0.146097	3.68193e-05	7.75848e-06	CGAUUCUUGUUUGCGUGGGGAGGAGGGAGGGGAUGGGCCAAGUUCCCUAUGCCUGGAACGCCCUUCCCCCCCUUCUUCACCUGGCGAACUCCUACUCG
mmu-miR-1249-5p	mmu-mir-1249	AGGAGGGAGGGGAUGGGCCAAGUUC	chr15	25	9	9	4	8	7	6	7	8	0	9	9	4	8	7	6	7	8	0	7.333	7	5	7.333	7	5	0.485427	0.505173	0.243376	0.0670486	1	0.942819	CGAUUCUUGUUUGCGUGGGGAGGAGGGAGGGGAUGGGCCAAGUUCCCUAUGCCUGGAACGCCCUUCCCCCCCUUCUUCACCUGGCGAACUCCUACUCG
mmu-miR-124b-3p	mmu-mir-124b	UCAAGGUCCGCUGUGAACACGG	chr3	22	76	102	88	68	95	101	59	109	77	76	102	88	68	96	101	59	110	77	88.667	88	81.667	88.667	88.333	82	0.10775	0.345864	0.143453	0.0108937	0.925027	0.809924	GCAUUCACCGCGUGCCUUAAUUGUAUGACAUUAAAUCAAGGUCCGCUGUGAACACGG
mmu-miR-1251-3p	mmu-mir-1251	CGCUUUGCUCAGCCAGUGUAG	chr10	21	1	3	0	1	3	0	1	1	5	1	3	0	1	3	0	1	1	5	1.333	1.333	2.333	1.333	1.333	2.333	-0.80751	0.689049	0.411734	0	1	0.9722	GUCAGCUAUGUGGACUCUAGCUGCCAAAGGCGCUUCUCCUUCUGAACAGAGCGCUUUGCUCAGCCAGUGUAGACAUGGCCUGAU
mmu-miR-1251-5p	mmu-mir-1251	ACUCUAGCUGCCAAAGGCGCU	chr10	21	22	34	49	37	33	38	8	15	35	22	35	49	37	33	38	8	15	35	35	36	19.333	35.333	36	19.333	0.896931	0.00011601	2.06216e-05	-0.040642	0.903003	0.751272	GUCAGCUAUGUGGACUCUAGCUGCCAAAGGCGCUUCUCCUUCUGAACAGAGCGCUUUGCUCAGCCAGUGUAGACAUGGCCUGAU
mmu-miR-1258-5p	mmu-mir-1258	UGCUGAGCUAAUUCCCUAACUG	chr18	22	2	1	0	1	0	0	1	0	0	2	1	0	1	0	0	1	0	0	1	0.333	0.333	1	0.333	0.333	0	0.994314	0.968935	1.58641	0.563929	0.317562	UGCUGAGCUAAUUCCCUAACUGCUAUGUGGAGCUGCAGUUAGGGAAUUAGCUCAGCAGUA
mmu-miR-125a-3p	mmu-mir-125a	ACAGGUGAGGUUCUUGGGAGCC	chr17	22	140	113	103	123	144	107	117	145	97	140	113	103	123	144	107	117	145	97	118.667	124.667	119.667	118.667	124.667	119.667	0.0590543	0.428457	0.193723	-0.0711608	0.558828	0.317735	CUGGGUCCCUGAGACCCUUUAACCUGUGAGGACGUCCAGGGUCACAGGUGAGGUUCUUGGGAGCCUGG
mmu-miR-125a-5p	mmu-mir-125a	UCCCUGAGACCCUUUAACCUGUGA	chr17	24	13921	11274	10394	12858	12748	9952	12792	12577	10953	15268	12134	11142	13976	13780	10625	13768	13682	11796	11863	11852.7	12107.3	12848	12793.7	13082	-0.0306694	2.92735e-05	4.88336e-06	0.00125717	0.0165164	0.00463539	CUGGGUCCCUGAGACCCUUUAACCUGUGAGGACGUCCAGGGUCACAGGUGAGGUUCUUGGGAGCCUGG
mmu-miR-125b-1-3p	mmu-mir-125b-1	ACGGGUUAGGCUCUUGGGAGCU	chr9	22	297	258	345	322	333	269	212	332	279	297	259	348	322	335	271	213	332	279	300	308	274.333	301.333	309.333	274.667	0.167002	0.00142438	0.000275267	-0.0379679	0.516938	0.276545	UGCGCUCCCCUCAGUCCCUGAGACCCUAACUUGUGAUGUUUACCGUUUAAAUCCACGGGUUAGGCUCUUGGGAGCUG
mmu-miR-125b-2-3p	mmu-mir-125b-2	ACAAGUCAGGUUCUUGGGACCU	chr16	22	596	511	586	664	649	598	561	666	584	598	512	587	667	651	601	562	668	586	564.333	637	603.667	565.667	639.667	605.333	0.0775404	0.00363623	0.000755752	-0.174747	4.36352e-05	9.27396e-06	GCCUAGUCCCUGAGACCCUAACUUGUGAGGUAUUUUAGUAACAUCACAAGUCAGGUUCUUGGGACCUAGGC
mmu-miR-125b-5p	mmu-mir-125b-2	UCCCUGAGACCCUAACUUGUGA	chr16	22	26834	21407	27549	23558	41853	32714	26222	32166	23888	31818	24746	33244	27432	54765	40839	30766	39916	28306	25263.3	32708.3	27425.3	29936	41012	32996	0.254149	0	0	-0.372613	0	0	GCCUAGUCCCUGAGACCCUAACUUGUGAGGUAUUUUAGUAACAUCACAAGUCAGGUUCUUGGGACCUAGGC
mmu-miR-1264-3p	mmu-mir-1264	CAAAUCUUAUUUGAGCACCUGU	chrX	22	795	58	436	282	151	56	486	93	114	801	58	436	283	152	56	488	93	115	429.667	163	231	431.667	163.667	232	-0.503021	3.14354e-06	5.04341e-07	1.39835	2.61015e-78	1.87286e-79	CCUGGCAUAUAGCAGGUCCUCAAUAAGUAUUUGUUGAAAAAAUAAAUGAAGCAACAAAUCUUAUUUGAGCACCUGUUAUGUGGAGG
mmu-miR-1264-5p	mmu-mir-1264	AGGUCCUCAAUAAGUAUUUGUU	chrX	22	6298	544	4623	2527	1483	513	4116	827	1568	6582	547	4781	2563	1498	514	4203	830	1583	3821.67	1507.67	2170.33	3970	1525	2205.33	-0.525599	1.06045e-59	6.6701e-61	1.34188	0	0	CCUGGCAUAUAGCAGGUCCUCAAUAAGUAUUUGUUGAAAAAAUAAAUGAAGCAACAAAUCUUAUUUGAGCACCUGUUAUGUGGAGG
mmu-miR-126a-3p	mmu-mir-126a	UCGUACCGUGAGUAAUAAUGCG	chr2	22	87735	81268	80887	76265	84114	83822	89544	84051	81225	167654	154095	155252	136061	156466	160039	174772	159252	160638	83296.7	81400.3	84940	159000	150855	164887	-0.0614094	1.07909e-60	6.39388e-62	0.0332241	5.91544e-41	5.96379e-42	UGACAGCACAUUAUUACUUUUGGUACGCGCUGUGACACUUCAAACUCGUACCGUGAGUAAUAAUGCGCGGUCA
mmu-miR-126a-5p	mmu-mir-126a	CAUUAUUACUUUUGGUACGCG	chr2	21	4302	4030	5070	5756	3879	6576	4567	6282	4811	4405	4144	5256	5947	3966	6890	4671	6549	4948	4467.33	5403.67	5220	4601.67	5601	5389.33	0.049889	1.73506e-16	1.89797e-17	-0.274525	6.87568e-82	4.8086e-83	UGACAGCACAUUAUUACUUUUGGUACGCGCUGUGACACUUCAAACUCGUACCGUGAGUAAUAAUGCGCGGUCA
mmu-miR-126b-3p	mmu-mir-126b	CGCGUACCAAAAGUAAUAAUGUG	chr2	23	0	1	0	5	4	4	2	0	1	0	1	0	5	4	4	2	0	1	0.333	4.333	1	0.333	4.333	1	2.11537	0.029125	0.00716842	-3.70177	0.00206682	0.000506849	AUUAUUACUCACGGUACGAGUUUGAAGUGUCACAGCGCGUACCAAAAGUAAUAAUGUG
mmu-miR-126b-5p	mmu-mir-126b	AUUAUUACUCACGGUACGAGUU	chr2	22	0	0	0	0	0	0	0	0	0	0	0	0	0	0	0	0	0	0	0	0	0	0	0	0	NA	NA	NA	NA	NA	NA	AUUAUUACUCACGGUACGAGUUUGAAGUGUCACAGCGCGUACCAAAAGUAAUAAUGUG
mmu-miR-127-3p	mmu-mir-127	UCGGAUCCGUCUGAGCUUGGCU	chr12	22	101122	98086	90014	97083	120715	96251	96928	106849	108354	223512	224475	191266	215033	330607	212932	203941	256676	303942	96407.3	104683	104044	213084	252857	254853	0.00883802	1.06818e-189	3.70018e-191	-0.118812	0	0	CCAGCCUGCUGAAGCUCAGAGGGCUCUGAUUCAGAAAGAUCAUCGGAUCCGUCUGAGCUUGGCUGGUCGG
mmu-miR-127-5p	mmu-mir-127	CUGAAGCUCAGAGGGCUCUGAU	chr12	22	37	29	33	36	93	85	31	61	55	37	29	33	36	93	85	31	62	55	33	71.333	49	33	71.333	49.333	0.541788	0.000352757	6.36699e-05	-1.1121	6.98258e-11	1.14791e-11	CCAGCCUGCUGAAGCUCAGAGGGCUCUGAUUCAGAAAGAUCAUCGGAUCCGUCUGAGCUUGGCUGGUCGG
mmu-miR-1271-3p	mmu-mir-1271	AGUGCCUACUGUGUGCCAAGACA	chr13	23	0	0	0	0	0	0	0	1	0	0	0	0	0	0	0	0	1	0	0	0	0.333	0	0	0.333	NA	NA	NA	NA	NA	NA	ACCCAGGUGAGUGCUUGGCACCUGGUAAGCACUCAGUAAGUAUUUGAUGAGUGCCUACUGUGUGCCAAGACAUUGUGCUGAGG
mmu-miR-1271-5p	mmu-mir-1271	CUUGGCACCUGGUAAGCACUCA	chr13	22	0	0	0	0	0	0	0	0	0	0	0	0	0	0	0	0	0	0	0	0	0	0	0	0	NA	NA	NA	NA	NA	NA	ACCCAGGUGAGUGCUUGGCACCUGGUAAGCACUCAGUAAGUAUUUGAUGAGUGCCUACUGUGUGCCAAGACAUUGUGCUGAGG
mmu-miR-128-1-5p	mmu-mir-128-1	CGGGGCCGUAGCACUGUCUGA	chr1	21	318	468	226	343	559	466	338	485	329	318	471	226	344	560	468	338	486	329	337.333	456	384	338.333	457.333	384.333	0.247928	6.57996e-08	9.29712e-09	-0.43486	1.58791e-14	2.37971e-15	GUUGGAUUCGGGGCCGUAGCACUGUCUGAGAGGUUUACAUUUCUCACAGUGAACCGGUCUCUUUUUCAGC
mmu-miR-128-2-5p	mmu-mir-128-2	GGGGGCCGAUGCACUGUAAGAGA	chr9	23	115	468	288	337	378	167	263	439	250	115	472	288	337	379	167	263	439	250	290.333	294	317.333	291.667	294.333	317.333	-0.110181	0.849156	0.665701	-0.0181076	0.726879	0.479304	CAGUGGGAAGGGGGGCCGAUGCACUGUAAGAGAGUGAGUAGCAGGUCUCACAGUGAACCGGUCUCUUUCCCUACUG
mmu-miR-128-3p	mmu-mir-128-1	UCACAGUGAACCGGUCUCUUU	chr1	21	54048	72219	54134	55934	75783	62697	57758	66632	48087	77860	123293	80839	82964	129921	98850	85515	107406	68795	60133.7	64804.7	57492.3	93997.3	103912	87238.7	0.172728	0	0	-0.107925	0	0	GUUGGAUUCGGGGCCGUAGCACUGUCUGAGAGGUUUACAUUUCUCACAGUGAACCGGUCUCUUUUUCAGC
mmu-miR-129-1-3p	mmu-mir-129-1	AAGCCCUUACCCCAAAAAGUAU	chr6	22	511	627	622	374	278	989	585	636	446	512	631	626	375	278	995	590	640	446	586.667	547	555.667	589.667	549.333	558.667	-0.0226797	0.537575	0.270502	0.101001	0.366841	0.176923	UGGAUCUUUUUGCGGUCUGGGCUUGCUGUUCUCUCGACAGUAGUCAGGAAGCCCUUACCCCAAAAAGUAUCUA
mmu-miR-129-2-3p	mmu-mir-129-2	AAGCCCUUACCCCAAAAAGCAU	chr2	22	2078	2199	2837	2123	2685	3261	2645	2940	2965	2112	2238	2889	2157	2727	3328	2681	2994	3020	2371.33	2689.67	2850	2413	2737.33	2898.33	-0.0835344	1	0.892062	-0.181729	5.91281e-20	7.84079e-21	UGCCUUUCGCGAAUCUUUUUGCGGUCUGGGCUUGCUGUACAUAACUCAAUAGCCGGAAGCCCUUACCCCAAAAAGCAUUCGCGGAGGGCG
mmu-miR-129-5p	mmu-mir-129-2	CUUUUUGCGGUCUGGGCUUGC	chr2	21	13888	12131	10160	9275	13840	13010	12464	12476	12165	15192	13115	10838	9839	15119	14124	13418	13451	13185	12059.7	12041.7	12368.3	13048.3	13027.3	13351.3	-0.0386159	0.000100157	1.76211e-05	0.00215494	0.00490272	0.0012691	UGCCUUUCGCGAAUCUUUUUGCGGUCUGGGCUUGCUGUACAUAACUCAAUAGCCGGAAGCCCUUACCCCAAAAAGCAUUCGCGGAGGGCG
mmu-miR-1291	mmu-mir-1291	AUGGCUCUUACUGAAGACUAGCAGUU	chr15	26	4	3	3	4	3	2	1	1	3	4	3	3	4	3	2	1	1	3	3.333	3	1.667	3.333	3	1.667	0.847708	0.498393	0.238974	0.151859	0.962754	0.860445	AGAAUCAAGGGAUGGGAGGUUACCCAUGGCUCUUACUGAAGACUAGCAGUUAUACACUGUAGCUGUUGGUUUCAAGCAGACGCCUAGAGAACUGUCUUCCAGUGGUUUAUUAGCUAC
mmu-miR-1298-3p	mmu-mir-1298	CAUCUGGGCAACUGAUUGAACU	chrX	22	105	13	57	57	73	57	62	40	54	105	13	57	57	73	57	62	40	54	58.333	62.333	52	58.333	62.333	52	0.261485	0.101763	0.0289427	-0.0956839	0.631168	0.386956	GAGGGGUUAAGAGUUCAUUCGGCUGUCCAGAUGUACCCAAGUACCCUGUUAUUUGGCAAUACAUACAUCUGGGCAACUGAUUGAACUUUUCGCUUCUC
mmu-miR-1298-5p	mmu-mir-1298	UUCAUUCGGCUGUCCAGAUGUA	chrX	22	27441	1036	13078	7305	3032	808	14954	1811	1249	32707	1039	14292	7648	3101	813	16416	1829	1264	13851.7	3715	6004.67	16012.7	3854	6503	-0.692722	0	0	1.89863	0	0	GAGGGGUUAAGAGUUCAUUCGGCUGUCCAGAUGUACCCAAGUACCCUGUUAUUUGGCAAUACAUACAUCUGGGCAACUGAUUGAACUUUUCGCUUCUC
mmu-miR-129b-3p	mmu-mir-129b	CAAGCCCAGACCGCAAAAAGAUU	chr2	23	2	1	4	1	0	2	1	3	2	2	1	4	1	0	2	1	3	2	2.333	1	2	2.333	1	2	-1	0.635693	0.352616	1.22219	0.426428	0.213021	GCUUUUUGGGGUAAGGGCUUCCGGCUAUUGAGUUAUGUACAGCAAGCCCAGACCGCAAAAAGAUU
mmu-miR-129b-5p	mmu-mir-129b	GCUUUUUGGGGUAAGGGCUUCC	chr2	22	3	4	6	2	8	3	4	4	4	3	4	6	2	8	3	4	4	4	4.333	4.333	4	4.333	4.333	4	0.115366	0.887727	0.735591	0	1	0.949905	GCUUUUUGGGGUAAGGGCUUCCGGCUAUUGAGUUAUGUACAGCAAGCCCAGACCGCAAAAAGAUU
mmu-miR-1306-3p	mmu-mir-1306	ACGUUGGCUCUGGUGGUGAUG	chr16	21	8	11	11	8	23	10	11	13	14	8	11	11	8	23	10	11	13	14	10	13.667	12.667	10	13.667	12.667	0.109622	0.792163	0.560363	-0.450697	0.339085	0.158147	CAGUCUCCACCACCUCCCCUGCAAACGUCCAGUGAUGCAGAGGUAAUGGACGUUGGCUCUGGUGGUGAUGGACAGUCCG
mmu-miR-1306-5p	mmu-mir-1306	CACCACCUCCCCUGCAAACGUCC	chr16	23	3	0	3	1	0	1	2	0	0	3	0	3	1	0	1	2	0	0	2	0.667	0.667	2	0.667	0.667	0	1	0.956079	1.58424	0.340047	0.157515	CAGUCUCCACCACCUCCCCUGCAAACGUCCAGUGAUGCAGAGGUAAUGGACGUUGGCUCUGGUGGUGAUGGACAGUCCG
mmu-miR-130a-3p	mmu-mir-130a	CAGUGCAAUGUUAAAAGGGCAU	chr2	22	627	305	717	509	490	498	541	449	582	628	306	721	511	490	499	546	452	590	549.667	499	524	551.667	500	529.333	-0.070527	1	0.956889	0.139518	0.108101	0.0385864	GAGCUCUUUUCACAUUGUGCUACUGUCUAACGUGUACCGAGCAGUGCAAUGUUAAAAGGGCAUC
mmu-miR-130a-5p	mmu-mir-130a	GCUCUUUUCACAUUGUGCUACU	chr2	22	3	1	7	4	9	3	7	4	9	3	1	7	4	9	3	7	4	9	3.667	5.333	6.667	3.667	5.333	6.667	-0.32209	0.808621	0.615127	-0.540347	0.545918	0.303701	GAGCUCUUUUCACAUUGUGCUACUGUCUAACGUGUACCGAGCAGUGCAAUGUUAAAAGGGCAUC
mmu-miR-130b-3p	mmu-mir-130b	CAGUGCAAUGAUGAAAGGGCAU	chr16	22	5	0	8	5	2	11	8	5	5	5	0	8	5	2	11	8	5	5	4.333	6	6	4.333	6	6	0	0.987092	0.868767	-0.469596	0.573689	0.332958	GGCUUGUUGGACACUCUUUCCCUGUUGCACUACUGUGGGCCUCUGGGAAGCAGUGCAAUGAUGAAAGGGCAUCUGUCGGGCC
mmu-miR-130b-5p	mmu-mir-130b	ACUCUUUCCCUGUUGCACUACU	chr16	22	187	252	145	186	334	173	151	222	197	192	254	145	186	336	175	152	224	198	194.667	231	190	197	232.333	191.333	0.281893	5.3954e-05	9.29563e-06	-0.246885	0.00273929	0.000681711	GGCUUGUUGGACACUCUUUCCCUGUUGCACUACUGUGGGCCUCUGGGAAGCAGUGCAAUGAUGAAAGGGCAUCUGUCGGGCC
mmu-miR-132-3p	mmu-mir-132	UAACAGUCUACAGCCAUGGUCG	chr11	22	806	917	573	736	962	1047	711	989	717	811	922	575	740	968	1055	717	992	717	765.333	915	805.667	769.333	921	808.667	0.183588	2.07729e-10	2.68893e-11	-0.257684	2.30236e-12	3.59678e-13	GGGCAACCGUGGCUUUCGAUUGUUACUGUGGGAACCGGAGGUAACAGUCUACAGCCAUGGUCGCCC
mmu-miR-132-5p	mmu-mir-132	AACCGUGGCUUUCGAUUGUUAC	chr11	22	1481	2457	1248	1497	1682	2085	1281	1908	1256	1498	2503	1254	1511	1693	2109	1292	1929	1264	1728.67	1754.67	1481.67	1751.67	1771	1495	0.243976	1.54551e-27	1.3525e-28	-0.0215373	0.168291	0.0671023	GGGCAACCGUGGCUUUCGAUUGUUACUGUGGGAACCGGAGGUAACAGUCUACAGCCAUGGUCGCCC
mmu-miR-133a-3p	mmu-mir-133a-1	UUUGGUCCCCUUCAACCAGCUG	chr18	22	106	118	74	96	85	141	106	165	86	106	118	74	96	85	141	106	165	86	99.333	107.333	119	99.333	107.333	119	-0.148868	0.764289	0.530891	-0.111749	0.411027	0.203834	GCUAAAGCUGGUAAAAUGGAACCAAAUCGCCUCUUCAAUGGAUUUGGUCCCCUUCAACCAGCUGUAGC
mmu-miR-133b-3p	mmu-mir-133b	UUUGGUCCCCUUCAACCAGCUA	chr1	22	3	4	2	3	3	4	1	4	1	3	4	2	3	3	4	1	4	1	3	3.333	2	3	3.333	2	0.736821	0.536533	0.265332	-0.151859	0.910157	0.777064	CCUCCAAAGGGAGUGGCCCCCUGCUCUGGCUGGUCAAACGGAACCAAGUCCGUCUUCCUGAGAGGUUUGGUCCCCUUCAACCAGCUACAGCAGGGCUGGCAAAGCUCAAUAUUUGGAGA
mmu-miR-133b-5p	mmu-mir-133b	GCUGGUCAAACGGAACCAAGUC	chr1	22	0	1	0	1	0	1	0	0	0	0	1	0	1	0	1	0	0	0	0.333	0.667	0	0.333	0.667	0	NA	NA	NA	-1.00216	0.781873	0.546104	CCUCCAAAGGGAGUGGCCCCCUGCUCUGGCUGGUCAAACGGAACCAAGUCCGUCUUCCUGAGAGGUUUGGUCCCCUUCAACCAGCUACAGCAGGGCUGGCAAAGCUCAAUAUUUGGAGA
mmu-miR-134-3p	mmu-mir-134	CUGUGGGCCACCUAGUCACC	chr12	20	461	408	482	492	657	409	454	459	612	462	409	484	493	658	410	456	462	613	450.333	519.333	508.333	451.667	520.333	510.333	0.030886	0.127551	0.0383699	-0.205668	3.53834e-05	7.42376e-06	AGGGUGUGUGACUGGUUGACCAGAGGGGCGUGCACUCUGUUCACCCUGUGGGCCACCUAGUCACCAACCCU
mmu-miR-134-5p	mmu-mir-134	UGUGACUGGUUGACCAGAGGGG	chr12	22	1025	902	965	1051	1793	876	883	1191	1196	1038	906	977	1058	1815	886	887	1202	1210	964	1240	1090	973.667	1253	1099.67	0.186012	5.49225e-14	6.70885e-15	-0.363235	1.61382e-28	1.83222e-29	AGGGUGUGUGACUGGUUGACCAGAGGGGCGUGCACUCUGUUCACCCUGUGGGCCACCUAGUCACCAACCCU
mmu-miR-135a-1-3p	mmu-mir-135a-1	UAUAGGGAUUGGAGCCGUGGCG	chr9	22	3	10	7	6	21	13	4	5	5	3	10	7	6	21	13	4	5	5	6.667	13.333	4.667	6.667	13.333	4.667	1.51443	0.000777834	0.000143938	-0.999892	0.0238242	0.00694602	AGGCCUCACUGUUCUCUAUGGCUUUUUAUUCCUAUGUGAUUCUAUUGCUCGCUCAUAUAGGGAUUGGAGCCGUGGCGUACGGUGAGGAUA
mmu-miR-135a-2-3p	mmu-mir-135a-2	UGUAGGGAUGGAAGCCAUGAA	chr10	21	6	6	6	6	5	7	5	10	5	6	6	6	6	5	7	5	10	5	6	6	6.667	6	6	6.667	-0.152075	0.994234	0.876865	0	1	0.941069	AGAUAAAUUCACUCUAGUGCUUUAUGGCUUUUUAUUCCUAUGUGAUCGUAAUAAAGUCUCAUGUAGGGAUGGAAGCCAUGAAAUACAUUGUGAAAAUUCA
mmu-miR-135a-5p	mmu-mir-135a-2	UAUGGCUUUUUAUUCCUAUGUGA	chr10	23	21641	21903	16380	22230	27838	14991	25370	31266	19854	24883	25403	18309	25607	32928	16500	29797	38547	22838	19974.7	21686.3	25496.7	22865	25011.7	30394	-0.233523	5.51347e-177	2.01038e-178	-0.118615	4.2691e-103	2.63669e-104	AGAUAAAUUCACUCUAGUGCUUUAUGGCUUUUUAUUCCUAUGUGAUCGUAAUAAAGUCUCAUGUAGGGAUGGAAGCCAUGAAAUACAUUGUGAAAAUUCA
mmu-miR-135b-3p	mmu-mir-135b	AUGUAGGGCUAAAAGCCAUGGG	chr1	22	11	23	13	15	5	13	14	14	9	11	23	13	15	5	13	14	14	9	15.667	11	12.333	15.667	11	12.333	-0.16502	0.932889	0.804053	0.510225	0.319011	0.144294	CGCUCUGCUGUGGCCUAUGGCUUUUCAUUCCUAUGUGAUUGCUGCUCCGAACUCAUGUAGGGCUAAAAGCCAUGGGCUACAGUGAGGGGCAAGCUCC
mmu-miR-135b-5p	mmu-mir-135b	UAUGGCUUUUCAUUCCUAUGUGA	chr1	23	3322	8034	2244	2658	4398	5669	3932	7081	2347	3411	8455	2287	2702	4520	5883	4036	7380	2381	4533.33	4241.67	4453.33	4717.67	4368.33	4599	-0.0702541	0.905086	0.767301	0.0959408	7.3442e-05	1.58757e-05	CGCUCUGCUGUGGCCUAUGGCUUUUCAUUCCUAUGUGAUUGCUGCUCCGAACUCAUGUAGGGCUAAAAGCCAUGGGCUACAGUGAGGGGCAAGCUCC
mmu-miR-136-3p	mmu-mir-136	AUCAUCGUCUCAAAUGAGUCUU	chr12	22	385	375	505	469	602	328	578	527	426	385	376	505	472	607	329	579	533	428	421.667	466.333	510.333	422	469.333	513.333	-0.130078	0.63285	0.348442	-0.145256	0.0028441	0.000715545	GAGGACUCCAUUUGUUUUGAUGAUGGAUUCUUAAGCUCCAUCAUCGUCUCAAAUGAGUCUUC
mmu-miR-136-5p	mmu-mir-136	ACUCCAUUUGUUUUGAUGAUGG	chr12	22	4784	4144	4855	4875	5036	5195	5277	5799	4592	4921	4261	5029	5015	5194	5391	5465	6011	4724	4594.33	5035.33	5222.67	4737	5200	5400	-0.0526995	0.306283	0.12229	-0.132232	2.05698e-23	2.55955e-24	GAGGACUCCAUUUGUUUUGAUGAUGGAUUCUUAAGCUCCAUCAUCGUCUCAAAUGAGUCUUC
mmu-miR-137-3p	mmu-mir-137	UUAUUGCUUAAGAAUACGCGUAG	chr3	23	17276	17588	20322	20113	23507	13424	20539	16905	18043	19173	19587	23391	22837	27269	14658	23236	18767	20476	18395.3	19014.7	18495.7	20717	21588	20826.3	0.0399253	3.75579e-58	2.39659e-59	-0.0477729	7.56615e-31	8.3152e-32	CUUCGGUGACGGGUAUUCUUGGGUGGAUAAUACGGAUUACGUUGUUAUUGCUUAAGAAUACGCGUAGUCGAGG
mmu-miR-137-5p	mmu-mir-137	ACGGGUAUUCUUGGGUGGAUAAU	chr3	23	50	69	96	108	71	92	77	78	120	50	69	96	108	71	92	77	78	120	71.667	90.333	91.667	71.667	90.333	91.667	-0.0211493	0.82276	0.636758	-0.333944	0.0172188	0.00489508	CUUCGGUGACGGGUAUUCUUGGGUGGAUAAUACGGAUUACGUUGUUAUUGCUUAAGAAUACGCGUAGUCGAGG
mmu-miR-138-1-3p	mmu-mir-138-1	CGGCUACUUCACAACACCAGGG	chr9	22	90	41	42	67	98	41	52	121	91	91	41	42	67	98	41	52	121	91	57.667	68.667	88	58	68.667	88	-0.357887	0.124115	0.0371101	-0.251871	0.152022	0.059787	CUCUAGCAUGGUGUUGUGGGACAGCUGGUGUUGUGAAUCAGGCCGUUGCCAAUCAGAGAACGGCUACUUCACAACACCAGGGCCACACUGCACUGCAAG
mmu-miR-138-2-3p	mmu-mir-138-2	GCUAUUUCACGACACCAGGGU	chr8	21	1227	784	989	1005	1060	940	920	1210	1047	1236	788	1001	1009	1070	947	930	1223	1056	1000	1001.67	1059	1008.33	1008.67	1069.67	-0.0802996	1	0.885319	-0.00240297	0.572759	0.331379	CAGCUGGUGUUGUGAAUCAGGCCGACGAGCAGCGCAUCCUCUUACCCGGCUAUUUCACGACACCAGGGUUG
mmu-miR-138-5p	mmu-mir-138-2	AGCUGGUGUUGUGAAUCAGGCCG	chr8	23	68122	59039	63289	63602	68164	62800	66277	65532	63030	109714	90122	101624	100719	109204	98901	104333	104036	102652	63483.3	64855.3	64946.3	100487	102941	103674	-0.00202286	4.48277e-79	2.37011e-80	-0.0308473	1.47116e-80	1.04224e-81	CAGCUGGUGUUGUGAAUCAGGCCGACGAGCAGCGCAUCCUCUUACCCGGCUAUUUCACGACACCAGGGUUG
mmu-miR-139-3p	mmu-mir-139	UGGAGACGCGGCCCUGUUGGAG	chr7	22	2684	3010	2516	3122	4602	2664	2777	3657	3273	2744	3073	2570	3181	4727	2702	2833	3727	3356	2736.67	3462.67	3235.67	2795.67	3536.67	3305.33	0.0978205	1.38992e-17	1.48241e-18	-0.339464	4.26059e-70	3.28929e-71	GUGUAUUCUACAGUGCACGUGUCUCCAGUGUGGCUCGGAGGCUGGAGACGCGGCCCUGUUGGAGUAAC
mmu-miR-139-5p	mmu-mir-139	UCUACAGUGCACGUGUCUCCAG	chr7	22	41207	41205	37117	37227	56693	35049	39296	44882	35838	53833	54121	47914	47762	82375	44333	50528	60528	46143	39843	42989.7	40005.3	51956	58156.7	52399.7	0.103798	0	0	-0.109664	0	0	GUGUAUUCUACAGUGCACGUGUCUCCAGUGUGGCUCGGAGGCUGGAGACGCGGCCCUGUUGGAGUAAC
mmu-miR-140-3p	mmu-mir-140	UACCACAGGGUAGAACCACGG	chr8	21	171	339	390	328	262	381	323	332	307	171	340	391	330	263	384	324	333	308	300	323.667	320.667	300.667	325.667	321.667	0.0134344	0.335467	0.137306	-0.109548	0.0706463	0.0235488	CCUGCCAGUGGUUUUACCCUAUGGUAGGUUACGUCAUGCUGUUCUACCACAGGGUAGAACCACGGACAGG
mmu-miR-140-5p	mmu-mir-140	CAGUGGUUUUACCCUAUGGUAG	chr8	22	5561	4529	6054	5699	4314	5443	5634	5854	5271	5794	4678	6322	5926	4409	5639	5833	6091	5452	5381.33	5152	5586.33	5598	5324.67	5792	-0.116769	0.0319863	0.00796014	0.062831	0.0652579	0.021397	CCUGCCAGUGGUUUUACCCUAUGGUAGGUUACGUCAUGCUGUUCUACCACAGGGUAGAACCACGGACAGG
mmu-miR-141-3p	mmu-mir-141	UAACACUGUCUGGUAAAGAUGG	chr6	22	35	55	16	15	68	53	39	67	26	35	55	16	16	69	53	39	67	26	35.333	45.333	44	35.333	46	44	0.0430581	0.687366	0.413547	-0.359545	0.0740366	0.0248806	GGGUCCAUCUUCCAGUGCAGUGUUGGAUGGUUGAAGUAUGAAGCUCCUAACACUGUCUGGUAAAGAUGGCCC
mmu-miR-141-5p	mmu-mir-141	CAUCUUCCAGUGCAGUGUUGGA	chr6	22	2	2	0	1	3	0	0	1	0	2	2	0	1	3	0	0	1	0	1.333	1.333	0.333	1.333	1.333	0.333	2.00108	0.353993	0.149406	0	1	0.9722	GGGUCCAUCUUCCAGUGCAGUGUUGGAUGGUUGAAGUAUGAAGCUCCUAACACUGUCUGGUAAAGAUGGCCC
mmu-miR-142a-3p	mmu-mir-142a	UGUAGUGUUUCCUACUUUAUGGA	chr11	23	208	116	189	147	109	184	156	165	98	208	116	190	147	109	184	156	166	98	171	146.667	139.667	171.333	146.667	140	0.0705531	0.333815	0.136325	0.221452	0.119628	0.0436788	ACCCAUAAAGUAGAAAGCACUACUAACAGCACUGGAGGGUGUAGUGUUUCCUACUUUAUGGAUG
mmu-miR-142a-5p	mmu-mir-142a	CAUAAAGUAGAAAGCACUACU	chr11	21	166	93	247	138	85	185	116	138	110	166	94	248	138	85	186	116	138	110	168.667	136	121.333	169.333	136.333	121.333	0.164635	0.0638502	0.0171121	0.310571	0.0135791	0.0037247	ACCCAUAAAGUAGAAAGCACUACUAACAGCACUGGAGGGUGUAGUGUUUCCUACUUUAUGGAUG
mmu-miR-142b	mmu-mir-142b	UCCAUAAAGUAGGAAACACU	chr11	20	2	2	3	0	0	1	0	1	2	2	2	3	0	0	1	0	1	2	2.333	0.333	1	2.333	0.333	1	-1.58641	0.613047	0.331392	2.80859	0.0790827	0.0271151	GCGUGGUCUCCGAAGCCCACAGUGCACUCAUCCAUAAAGUAGGAAACACUACACCCUCCAGUGCUGUUAGUAGUGCUUUCUACUUUAUGGGUGACUGCACUGUCUGUCUGUCCAC
mmu-miR-143-3p	mmu-mir-143	UGAGAUGAAGCACUGUAGCUC	chr18	21	32832	31129	42123	27595	29178	30989	44282	34721	27414	40650	38455	56794	33033	35125	37998	59027	43595	33249	35361.3	29254	35472.3	45299.7	35385.3	45290.3	-0.27806	0	0	0.273539	0	0	CCUGAGGUGCAGUGCUGCAUCUCUGGUCAGUUGGGAGUCUGAGAUGAAGCACUGUAGCUCAGG
mmu-miR-143-5p	mmu-mir-143	GGUGCAGUGCUGCAUCUCUGG	chr18	21	3	0	2	2	0	0	2	0	0	3	0	2	2	0	0	2	0	0	1.667	0.667	0.667	1.667	0.667	0.667	0	1	0.956079	1.3215	0.495997	0.262189	CCUGAGGUGCAGUGCUGCAUCUCUGGUCAGUUGGGAGUCUGAGAUGAAGCACUGUAGCUCAGG
mmu-miR-144-3p	mmu-mir-144	UACAGUAUAGAUGAUGUACU	chr11	20	489	317	759	176	165	341	244	414	177	490	317	764	176	166	341	246	415	179	521.667	227.333	278.333	523.667	227.667	280	-0.292005	0.0138612	0.00312098	1.19832	1.8866e-74	1.38796e-75	GGCUGGGAUAUCAUCAUAUACUGUAAGUUUGUGAUGAGACACUACAGUAUAGAUGAUGUACUAGUC
mmu-miR-144-5p	mmu-mir-144	GGAUAUCAUCAUAUACUGUAAGU	chr11	23	37	15	43	17	14	16	22	34	8	37	15	43	17	14	16	22	34	8	31.667	15.667	21.333	31.667	15.667	21.333	-0.445358	0.41186	0.183967	1.01525	0.000378305	8.65876e-05	GGCUGGGAUAUCAUCAUAUACUGUAAGUUUGUGAUGAGACACUACAGUAUAGAUGAUGUACUAGUC
mmu-miR-145a-3p	mmu-mir-145a	AUUCCUGGAAAUACUGUUCUUG	chr18	22	182	166	226	168	154	161	182	159	135	182	166	226	169	154	161	182	159	135	191.333	161	158.667	191.333	161.333	158.667	0.0210586	0.535177	0.266369	0.249025	0.0555195	0.0178509	CUCACGGUCCAGUUUUCCCAGGAAUCCCUUGGAUGCUAAGAUGGGGAUUCCUGGAAAUACUGUUCUUGAG
mmu-miR-145a-5p	mmu-mir-145a	GUCCAGUUUUCCCAGGAAUCCCU	chr18	23	2200	532	786	596	1928	582	1197	878	542	2224	538	786	600	1951	586	1204	883	546	1172.67	1035.33	872.333	1182.67	1045.67	877.667	0.247144	2.37535e-17	2.57672e-18	0.179699	0.000256851	5.76224e-05	CUCACGGUCCAGUUUUCCCAGGAAUCCCUUGGAUGCUAAGAUGGGGAUUCCUGGAAAUACUGUUCUUGAG
mmu-miR-146a-3p	mmu-mir-146a	CCUGUGAAAUUCAGUUCUUCAG	chr11	22	0	1	0	0	1	0	0	0	0	0	1	0	0	1	0	0	0	0	0.333	0.333	0	0.333	0.333	0	NA	NA	NA	0	1	0.986098	AGCUCUGAGAACUGAAUUCCAUGGGUUAUAUCAAUGUCAGACCUGUGAAAUUCAGUUCUUCAGCU
mmu-miR-146a-5p	mmu-mir-146a	UGAGAACUGAAUUCCAUGGGUU	chr11	22	4181	4457	4120	3748	3551	4358	4933	3765	3083	4290	4570	4244	3834	3629	4483	5071	3857	3152	4252.67	3885.67	3927	4368	3982	4026.67	-0.0152653	0.0032191	0.000663187	0.130206	4.06676e-07	7.86758e-08	AGCUCUGAGAACUGAAUUCCAUGGGUUAUAUCAAUGUCAGACCUGUGAAAUUCAGUUCUUCAGCU
mmu-miR-146b-3p	mmu-mir-146b	GCCCUAGGGACUCAGUUCUGGU	chr19	22	0	0	0	0	1	0	0	0	0	0	0	0	0	1	0	0	0	0	0	0.333	0	0	0.333	0	NA	NA	NA	NA	NA	NA	GACUGAGAGAACUUUGGCCACCUGGCUCUGAGAACUGAAUUCCAUAGGCUGUGAGCUCUAGCAGACGCCCUAGGGACUCAGUUCUGGUGCCCGGCUGUGCUAUACCAUC
mmu-miR-146b-5p	mmu-mir-146b	UGAGAACUGAAUUCCAUAGGCU	chr19	22	2053	2274	2059	2375	2754	2173	2342	2055	2073	2088	2314	2082	2417	2804	2206	2371	2072	2104	2128.67	2434	2156.67	2161.33	2475.67	2182.33	0.174526	1.08935e-25	1.00296e-26	-0.193379	2.56051e-20	3.34889e-21	GACUGAGAGAACUUUGGCCACCUGGCUCUGAGAACUGAAUUCCAUAGGCUGUGAGCUCUAGCAGACGCCCUAGGGACUCAGUUCUGGUGCCCGGCUGUGCUAUACCAUC
mmu-miR-147-3p	mmu-mir-147	GUGUGCGGAAAUGCUUCUGCUA	chr2	22	0	2	5	1	1	2	1	1	2	0	2	5	1	1	2	1	1	2	2.333	1.333	1.333	2.333	1.333	1.333	0	1	0.937917	0.80751	0.628979	0.384186	UAUGAAUCUAGUGGAAACAUUUCUGCACAAACUAGAUGUUGAUGCCAGUGUGCGGAAAUGCUUCUGCUACAUUUGUAGG
mmu-miR-147-5p	mmu-mir-147	UGGAAACAUUUCUGCACAAACUAG	chr2	24	0	0	0	0	1	0	0	0	0	0	0	0	0	1	0	0	0	0	0	0.333	0	0	0.333	0	NA	NA	NA	NA	NA	NA	UAUGAAUCUAGUGGAAACAUUUCUGCACAAACUAGAUGUUGAUGCCAGUGUGCGGAAAUGCUUCUGCUACAUUUGUAGG
mmu-miR-148a-3p	mmu-mir-148a	UCAGUGCACUACAGAACUUUGU	chr6	22	336	296	536	321	948	477	361	519	457	338	297	542	321	955	478	362	522	458	389.333	582	445.667	392.333	584.667	447.333	0.385053	3.69257e-18	3.80365e-19	-0.580015	6.30784e-29	7.1042e-30	AGCCAGUUUGGUCUUUUGAGACAAAGUUCUGAGACACUCCGACUCUGAGUAUGAUAGAAGUCAGUGCACUACAGAACUUUGUCUCUAGAGGCUGUGGUC
mmu-miR-148a-5p	mmu-mir-148a	AAAGUUCUGAGACACUCCGACU	chr6	22	4	3	5	5	10	4	4	1	6	4	3	5	5	10	4	4	1	6	4	6.333	3.667	4	6.333	3.667	0.788289	0.27286	0.105711	-0.662889	0.378452	0.183382	AGCCAGUUUGGUCUUUUGAGACAAAGUUCUGAGACACUCCGACUCUGAGUAUGAUAGAAGUCAGUGCACUACAGAACUUUGUCUCUAGAGGCUGUGGUC
mmu-miR-148b-3p	mmu-mir-148b	UCAGUGCAUCACAGAACUUUGU	chr15	22	192	151	161	161	230	156	242	218	96	193	152	165	161	231	156	244	219	97	168	182.333	185.333	170	182.667	186.667	-0.0235441	0.805936	0.578188	-0.118114	0.266959	0.116628	CAGGCACCCUUAGCAUUUGAGGUGAAGUUCUGUUAUACACUCAGGCUGUGGCUCUGAAAGUCAGUGCAUCACAGAACUUUGUCUCGAAAGCUUUCUA
mmu-miR-148b-5p	mmu-mir-148b	GAAGUUCUGUUAUACACUCAGGCU	chr15	24	4	1	3	3	3	2	4	4	6	4	1	3	3	3	2	4	4	6	2.667	2.667	4.667	2.667	2.667	4.667	-0.807278	0.506645	0.245702	0	1	0.960693	CAGGCACCCUUAGCAUUUGAGGUGAAGUUCUGUUAUACACUCAGGCUGUGGCUCUGAAAGUCAGUGCAUCACAGAACUUUGUCUCGAAAGCUUUCUA
mmu-miR-149-3p	mmu-mir-149	GAGGGAGGGACGGGGGCGGUGC	chr1	22	3	7	5	6	7	7	12	9	8	3	7	5	6	7	7	12	9	8	5	6.667	9.667	5	6.667	9.667	-0.536031	0.53858	0.27199	-0.41511	0.604566	0.358017	GGCUCUGGCUCCGUGUCUUCACUCCCGUGUUUGUCCGAGGAGGGAGGGAGGGACGGGGGCGGUGCU
mmu-miR-149-5p	mmu-mir-149	UCUGGCUCCGUGUCUUCACUCCC	chr1	23	24936	22030	19424	23754	35245	19670	25536	30237	26237	29292	25458	22198	27738	44431	22346	29919	37023	31514	22130	26223	27336.7	25649.3	31505	32818.7	-0.0600046	0.00810759	0.00176638	-0.244829	0	0	GGCUCUGGCUCCGUGUCUUCACUCCCGUGUUUGUCCGAGGAGGGAGGGAGGGACGGGGGCGGUGCU
mmu-miR-150-3p	mmu-mir-150	CUGGUACAGGCCUGGGGGAUAG	chr7	22	5	15	5	12	16	7	29	17	25	5	15	5	12	16	7	29	17	25	8.333	11.667	23.667	8.333	11.667	23.667	-1.02044	0.00534613	0.00112576	-0.485526	0.349114	0.164886	CCCUGUCUCCCAACCCUUGUACCAGUGCUGUGCCUCAGACCCUGGUACAGGCCUGGGGGAUAGGG
mmu-miR-150-5p	mmu-mir-150	UCUCCCAACCCUUGUACCAGUG	chr7	22	44295	38217	30459	39016	26022	45211	42276	42836	37400	59443	49491	37602	50692	30665	61458	55360	56616	48676	37657	36749.7	40837.3	48845.3	47605	53550.7	-0.152157	1.16959e-65	6.71688e-67	0.0351869	0.905935	0.770991	CCCUGUCUCCCAACCCUUGUACCAGUGCUGUGCCUCAGACCCUGGUACAGGCCUGGGGGAUAGGG
mmu-miR-151-3p	mmu-mir-151	CUAGACUGAGGCUCCUUGAGG	chr15	21	983	802	689	955	1596	1808	967	1591	923	992	806	694	960	1613	1839	977	1613	930	824.667	1453	1160.33	830.667	1470.67	1173.33	0.324496	1.32776e-34	1.04091e-35	-0.817151	8.26851e-129	4.5811e-130	CCUGCCCUCGAGGAGCUCACAGUCUAGUAUGUCUCCUCCCUACUAGACUGAGGCUCCUUGAGGACAGG
mmu-miR-151-5p	mmu-mir-151	UCGAGGAGCUCACAGUCUAGU	chr15	21	36760	35940	31611	29972	30737	35942	35280	36948	29749	46811	45586	39131	36485	37472	45988	44145	47200	36805	34770.3	32217	33992.3	43842.7	39981.7	42716.7	-0.0773872	0.0237076	0.00559733	0.110035	1.88014e-63	1.57105e-64	CCUGCCCUCGAGGAGCUCACAGUCUAGUAUGUCUCCUCCCUACUAGACUGAGGCUCCUUGAGGACAGG
mmu-miR-152-3p	mmu-mir-152	UCAGUGCAUGACAGAACUUGG	chr11	21	168	94	126	100	200	195	153	153	93	169	94	128	102	201	195	153	154	93	129.333	165	133	130.333	166	133.333	0.31104	0.000233116	4.18632e-05	-0.351376	0.000331174	7.51984e-05	CCGGGCCUAGGUUCUGUGAUACACUCCGACUCGGGCUCUGGAGCAGUCAGUGCAUGACAGAACUUGGGCCCGG
mmu-miR-152-5p	mmu-mir-152	UAGGUUCUGUGAUACACUCCGACU	chr11	24	4	1	1	2	2	2	7	1	7	4	1	1	2	2	2	7	1	7	2	2	5	2	2	5	-1.32193	0.179813	0.060648	0	1	0.965955	CCGGGCCUAGGUUCUGUGAUACACUCCGACUCGGGCUCUGGAGCAGUCAGUGCAUGACAGAACUUGGGCCCGG
mmu-miR-153-3p	mmu-mir-153	UUGCAUAGUCACAAAAGUGAUC	chr12	22	44098	49746	51124	49306	48487	53727	42060	55285	42492	58834	69729	73782	69059	66617	77868	55247	80457	57825	48322.7	50506.7	46612.3	67448.3	71181.3	64509.7	0.115762	0	0	-0.0637738	5.19114e-141	2.73466e-142	CGGUGUCAUUUUUGUGACGUUGCAGCUAGUAAUAUGAGCCCAGUUGCAUAGUCACAAAAGUGAUCAUUG
mmu-miR-153-5p	mmu-mir-153	GUCAUUUUUGUGACGUUGCAGCU	chr12	23	1612	1602	1313	1372	1510	1396	1496	1142	1034	1629	1621	1330	1384	1527	1414	1516	1150	1041	1509	1426	1224	1526.67	1441.67	1235.67	0.22037	7.77651e-20	7.58511e-21	0.0816188	0.279248	0.123518	CGGUGUCAUUUUUGUGACGUUGCAGCUAGUAAUAUGAGCCCAGUUGCAUAGUCACAAAAGUGAUCAUUG
mmu-miR-154-3p	mmu-mir-154	AAUCAUACACGGUUGACCUAUU	chr12	22	1647	1827	2355	2118	1921	1668	2063	1784	1636	1667	1857	2407	2138	1945	1688	2092	1806	1657	1943	1902.33	1827.67	1977	1923.67	1851.67	0.0577666	4.32441e-06	7.01682e-07	0.0305161	0.978738	0.88362	GAAGAUAGGUUAUCCGUGUUGCCUUCGCUUUAUUCGUGACGAAUCAUACACGGUUGACCUAUUUUU
mmu-miR-154-5p	mmu-mir-154	UAGGUUAUCCGUGUUGCCUUCG	chr12	22	9791	9144	7364	9406	13118	9314	9592	11018	11030	10402	9673	7757	9998	14250	9899	10179	11857	11889	8766.33	10612.7	10546.7	9277.33	11382.3	11308.3	0.00900011	7.57595e-15	8.97788e-16	-0.275742	8.17735e-177	3.41651e-178	GAAGAUAGGUUAUCCGUGUUGCCUUCGCUUUAUUCGUGACGAAUCAUACACGGUUGACCUAUUUUU
mmu-miR-155-3p	mmu-mir-155	CUCCUACCUGUUAGCAUUAAC	chr16	21	1	0	1	0	0	0	0	0	0	1	0	1	0	0	0	0	0	0	0.667	0	0	0.667	0	0	NA	NA	NA	NA	NA	NA	CUGUUAAUGCUAAUUGUGAUAGGGGUUUUGGCCUCUGACUGACUCCUACCUGUUAGCAUUAACAG
mmu-miR-155-5p	mmu-mir-155	UUAAUGCUAAUUGUGAUAGGGGU	chr16	23	128	100	99	56	50	80	67	36	75	128	100	99	56	50	80	67	36	75	109	62	59.333	109	62	59.333	0.0634335	0.630401	0.344795	0.813988	1.15296e-08	2.07344e-09	CUGUUAAUGCUAAUUGUGAUAGGGGUUUUGGCCUCUGACUGACUCCUACCUGUUAGCAUUAACAG
mmu-miR-15a-3p	mmu-mir-15a	CAGGCCAUACUGUGCUGCCUCA	chr14	22	18	19	20	7	17	19	21	20	14	18	19	20	7	17	19	22	20	14	19	14.333	18.333	19	14.333	18.667	-0.355102	0.574842	0.300259	0.406659	0.405315	0.200633	CCCUUGGAGUAAAGUAGCAGCACAUAAUGGUUUGUGGAUGUUGAAAAGGUGCAGGCCAUACUGUGCUGCCUCAAAAUACAAGGA
mmu-miR-15a-5p	mmu-mir-15a	UAGCAGCACAUAAUGGUUUGUG	chr14	22	13644	13873	11499	10539	9328	14023	12693	13366	8958	14799	15134	12431	11321	9884	15356	13655	14528	9485	13005.3	11296.7	11672.3	14121.3	12187	12556	-0.0471958	0.00288495	0.000581197	0.203206	2.29147e-65	1.87314e-66	CCCUUGGAGUAAAGUAGCAGCACAUAAUGGUUUGUGGAUGUUGAAAAGGUGCAGGCCAUACUGUGCUGCCUCAAAAUACAAGGA
mmu-miR-15b-3p	mmu-mir-15b	CGAAUCAUUAUUUGCUGCUCUA	chr3	22	15	14	15	13	10	16	18	11	12	15	14	15	13	10	16	18	11	12	14.667	13	13.667	14.667	13	13.667	-0.072185	0.991	0.981966	0.174062	0.854744	0.662213	CUGUAGCAGCACAUCAUGGUUUACAUACUACAGUCAAGAUGCGAAUCAUUAUUUGCUGCUCUAG
mmu-miR-15b-5p	mmu-mir-15b	UAGCAGCACAUCAUGGUUUACA	chr3	22	505	463	572	324	378	418	596	562	346	507	464	575	324	381	420	596	564	346	513.333	373.333	501.333	515.333	375	502	-0.425306	1.13755e-08	1.56581e-09	0.459432	3.30803e-13	5.04768e-14	CUGUAGCAGCACAUCAUGGUUUACAUACUACAGUCAAGAUGCGAAUCAUUAUUUGCUGCUCUAG
mmu-miR-16-1-3p	mmu-mir-16-1	CCAGUAUUGACUGUGCUGCUGA	chr14	22	0	0	0	0	0	1	0	0	0	0	0	0	0	0	1	0	0	0	0	0.333	0	0	0.333	0	NA	NA	NA	NA	NA	NA	AUGUCAGCGGUGCCUUAGCAGCACGUAAAUAUUGGCGUUAAGAUUCUGAAAUUACCUCCAGUAUUGACUGUGCUGCUGAAGUAAGGUUGGCAA
mmu-miR-16-2-3p	mmu-mir-16-2	ACCAAUAUUAUUGUGCUGCUUU	chr3	22	3	3	3	1	3	0	5	1	1	3	3	3	1	3	0	5	1	1	3	1.333	2.333	3	1.333	2.333	-0.80751	0.689049	0.411734	1.17029	0.361879	0.173216	CAUGCUUGUUCCACUCUAGCAGCACGUAAAUAUUGGCGUAGUGAAAUAAAUAUUAAACACCAAUAUUAUUGUGCUGCUUUAGUGUGACAGGGAUA
mmu-miR-16-5p	mmu-mir-16-1	UAGCAGCACGUAAAUAUUGGCG	chr14	22	67852	75694	58664	56760	57089	72006	66768	61118	47408	108877	134218	91214	84745	83441	122211	105964	93433	67285	67403.3	61951.7	58431.3	111436	96799	88894	0.0844009	0	0	0.121677	0	0	AUGUCAGCGGUGCCUUAGCAGCACGUAAAUAUUGGCGUUAAGAUUCUGAAAUUACCUCCAGUAUUGACUGUGCUGCUGAAGUAAGGUUGGCAA
mmu-miR-1668	mmu-mir-1668	CAAAGGCCUCCUUCUCUGCAG	chr8	21	0	0	0	0	0	0	0	1	0	0	0	0	0	0	0	0	1	0	0	0	0.333	0	0	0.333	NA	NA	NA	NA	NA	NA	ACACGGGUAAGGGGCUGGCCUGCAGUGGGGCUGGGAGGGCAGGCCUAGGUGAGCUCAGCCUCAAAGGCCUCCUUCUCUGCAGGCUCUCAGGUCCUCAGAAUCAGGGA
mmu-miR-17-3p	mmu-mir-17	ACUGCAGUGAGGGCACUUGUAG	chr14	22	50	28	60	29	40	44	36	46	46	50	28	60	29	40	44	36	46	46	46	37.667	42.667	46	37.667	42.667	-0.17982	0.810295	0.58944	0.288333	0.3498	0.166163	GUCAGAAUAAUGUCAAAGUGCUUACAGUGCAGGUAGUGAUGUGUGCAUCUACUGCAGUGAGGGCACUUGUAGCAUUAUGCUGAC
mmu-miR-17-5p	mmu-mir-17	CAAAGUGCUUACAGUGCAGGUAG	chr14	23	119	80	107	103	82	140	114	133	133	119	80	107	103	82	140	115	134	133	102	108.333	126.667	102	108.333	127.333	-0.225568	0.365551	0.157284	-0.0869036	0.534578	0.286468	GUCAGAAUAAUGUCAAAGUGCUUACAGUGCAGGUAGUGAUGUGUGCAUCUACUGCAGUGAGGGCACUUGUAGCAUUAUGCUGAC
mmu-miR-181a-1-3p	mmu-mir-181a-1	ACCAUCGACCGUUGAUUGUACC	chr1	22	1990	1548	1386	1340	1912	1737	1881	2513	1285	2007	1569	1398	1355	1937	1762	1900	2552	1294	1641.33	1663	1893	1658	1684.67	1915.33	-0.186886	0.000773853	0.000142496	-0.0189202	0.116653	0.0420629	GGUUGCUUCAGUGAACAUUCAACGCUGUCGGUGAGUUUGGAAUUCAAAUAAAAACCAUCGACCGUUGAUUGUACCCUAUAGCUAACC
mmu-miR-181a-2-3p	mmu-mir-181a-2	ACCACCGACCGUUGACUGUACC	chr2	22	243	142	140	183	163	169	203	247	161	244	142	140	184	163	169	204	248	161	175	171.667	203.667	175.333	172	204.333	-0.2466	0.153335	0.0493412	0.0277422	1	0.929945	CCAUGGAACAUUCAACGCUGUCGGUGAGUUUGGGAUUCAAAAACAAAAAAACCACCGACCGUUGACUGUACCUUGG
mmu-miR-181a-5p	mmu-mir-181a-1	AACAUUCAACGCUGUCGGUGAGU	chr1	23	132020	129324	106804	121873	131609	124769	132654	141200	113736	423029	443042	277852	365568	419610	389755	422716	558853	335891	122716	126084	129197	381308	391644	439153	-0.0351875	0	0	-0.039058	0	0	GGUUGCUUCAGUGAACAUUCAACGCUGUCGGUGAGUUUGGAAUUCAAAUAAAAACCAUCGACCGUUGAUUGUACCCUAUAGCUAACC
mmu-miR-181b-1-3p	mmu-mir-181b-1	CUCACUGAACAAUGAAUGCAA	chr1	21	1	0	1	0	1	2	3	0	1	1	0	1	0	1	2	3	0	1	0.667	1	1.333	0.667	1	1.333	-0.414677	0.902133	0.759453	-0.584241	0.834559	0.634068	AGGUCACAAUCAACAUUCAUUGCUGUCGGUGGGUUGAACUGUGUAGAAAAGCUCACUGAACAAUGAAUGCAACUGUGGCC
mmu-miR-181b-2-3p	mmu-mir-181b-2	CUCACUGAUCAAUGAAUGCAAA	chr2	22	0	0	0	0	0	1	0	1	0	0	0	0	0	0	1	0	1	0	0	0.333	0.333	0	0.333	0.333	0	0.994314	0.968935	NA	NA	NA	UUGAUGGCUGCACUCAACAUUCAUUGCUGUCGGUGGGUUUGAAUGUCAACCAACUCACUGAUCAAUGAAUGCAAACUGCGGGCCAAAAA
mmu-miR-181b-5p	mmu-mir-181b-1	AACAUUCAUUGCUGUCGGUGGGUU	chr1	24	23300	22396	16176	21381	19396	19257	23954	25491	16452	27054	26137	18162	24533	22020	21791	27845	30074	18491	20624	20011.3	21965.7	23784.3	22781.3	25470	-0.134433	6.27766e-26	5.72257e-27	0.0435069	0.00226505	0.000559577	AGGUCACAAUCAACAUUCAUUGCUGUCGGUGGGUUGAACUGUGUAGAAAAGCUCACUGAACAAUGAAUGCAACUGUGGCC
mmu-miR-181c-3p	mmu-mir-181c	ACCAUCGACCGUUGAGUGGACC	chr8	22	390	344	315	358	425	311	361	402	326	390	345	315	358	425	311	363	402	326	349.667	364.667	363	350	364.667	363.667	0.0066101	0.401002	0.176558	-0.060598	0.287718	0.12831	GCCAAGGGUUUGGGGGAACAUUCAACCUGUCGGUGAGUUUGGGCAGCUCAGACAAACCAUCGACCGUUGAGUGGACCCCGAGGCCUGGA
mmu-miR-181c-5p	mmu-mir-181c	AACAUUCAACCUGUCGGUGAGU	chr8	22	23298	24865	25438	24056	24152	25261	24243	29736	25719	27053	29280	30324	28057	27932	29813	28116	35994	30718	24533.7	24489.7	26566	28885.7	28600.7	31609.3	-0.117408	1.19321e-20	1.14208e-21	0.00258973	0.00837515	0.00219838	GCCAAGGGUUUGGGGGAACAUUCAACCUGUCGGUGAGUUUGGGCAGCUCAGACAAACCAUCGACCGUUGAGUGGACCCCGAGGCCUGGA
mmu-miR-181d-3p	mmu-mir-181d	CCCACCGGGGGAUGAAUGUCA	chr8	21	4	2	1	7	8	2	3	5	6	4	2	1	7	8	2	3	5	6	2.333	5.667	4.667	2.333	5.667	4.667	0.28009	0.762669	0.488748	-1.2804	0.0948887	0.0331809	ACAAUUAACAUUCAUUGUUGUCGGUGGGUUGUGAGGAGGCAGCCAGACCCACCGGGGGAUGAAUGUCACUGU
mmu-miR-181d-5p	mmu-mir-181d	AACAUUCAUUGUUGUCGGUGGGU	chr8	23	3191	3696	3327	3664	2859	3045	3235	3149	3057	3266	3803	3406	3738	2937	3115	3299	3216	3127	3404.67	3189.33	3147	3491.67	3263.33	3214	0.0192776	5.83432e-06	9.51999e-07	0.094259	0.00841518	0.00221653	ACAAUUAACAUUCAUUGUUGUCGGUGGGUUGUGAGGAGGCAGCCAGACCCACCGGGGGAUGAAUGUCACUGU
mmu-miR-182-3p	mmu-mir-182	GUGGUUCUAGACUUGCCAACU	chr6	21	0	2	0	0	1	1	1	2	0	0	2	0	0	1	1	1	2	0	0.667	0.667	1	0.667	0.667	1	-0.584241	0.867809	0.698123	0	1	0.98034	ACCAUUUUUGGCAAUGGUAGAACUCACACCGGUAAGGUAAUGGGACCCGGUGGUUCUAGACUUGCCAACUAUGGU
mmu-miR-182-5p	mmu-mir-182	UUUGGCAAUGGUAGAACUCACACCG	chr6	25	375	723	217	189	835	241	298	595	243	376	725	219	191	844	243	298	598	244	438.333	421.667	378.667	440	426	380	0.155174	0.000177508	3.17151e-05	0.0559232	0.949789	0.844544	ACCAUUUUUGGCAAUGGUAGAACUCACACCGGUAAGGUAAUGGGACCCGGUGGUUCUAGACUUGCCAACUAUGGU
mmu-miR-183-3p	mmu-mir-183	GUGAAUUACCGAAGGGCCAUAA	chr6	22	0	0	0	0	0	0	0	0	0	0	0	0	0	0	0	0	0	0	0	0	0	0	0	0	NA	NA	NA	NA	NA	NA	CUGUGUAUGGCACUGGUAGAAUUCACUGUGAACAGUCUCAGUCAGUGAAUUACCGAAGGGCCAUAAACAG
mmu-miR-183-5p	mmu-mir-183	UAUGGCACUGGUAGAAUUCACU	chr6	22	671	1858	406	477	1845	631	837	1214	650	677	1878	407	478	1871	634	841	1221	651	978.333	984.333	900.333	987.333	994.333	904.333	0.128688	1.07427e-07	1.54726e-08	-0.00882086	0.440289	0.221544	CUGUGUAUGGCACUGGUAGAAUUCACUGUGAACAGUCUCAGUCAGUGAAUUACCGAAGGGCCAUAAACAG
mmu-miR-1839-3p	mmu-mir-1839	AGACCUACUUAUCUACCAACAGC	chr7	23	25	25	36	41	40	47	23	57	35	25	25	37	41	40	47	23	57	35	28.667	42.667	38.333	29	42.667	38.333	0.154534	0.453951	0.206492	-0.57373	0.0105878	0.0028465	GAAAAGGUAGAUAGAACAGGUCUUGUUUGCAAAAUAAAUUCAAGACCUACUUAUCUACCAACAGCCAUUGCCU
mmu-miR-1839-5p	mmu-mir-1839	AAGGUAGAUAGAACAGGUCUUG	chr7	22	7975	9569	10938	8765	9928	8482	9792	8921	10092	8369	10164	11774	9243	10538	8924	10391	9435	10752	9494	9058.33	9601.67	10102.3	9568.33	10192.7	-0.0840393	0.606502	0.32122	0.0677705	0.00131941	0.000312776	GAAAAGGUAGAUAGAACAGGUCUUGUUUGCAAAAUAAAUUCAAGACCUACUUAUCUACCAACAGCCAUUGCCU
mmu-miR-184-3p	mmu-mir-184	UGGACGGAGAACUGAUAAGGGU	chr9	22	144	162	210	327	154	481	117	93	345	144	162	210	328	154	483	117	93	346	172	320.667	185	172	321.667	185.333	0.793551	4.39041e-30	3.76206e-31	-0.898667	2.24004e-33	2.36008e-34	CCUUUCCUUAUCACUUUUCCAGCCAGCUUUGUGACUCUAAGUGUUGGACGGAGAACUGAUAAGGGUAGG
mmu-miR-184-5p	mmu-mir-184	CCUUAUCACUUUUCCAGCCAGC	chr9	22	0	0	0	2	0	0	0	0	0	0	0	0	2	0	0	0	0	0	0	0.667	0	0	0.667	0	NA	NA	NA	NA	NA	NA	CCUUUCCUUAUCACUUUUCCAGCCAGCUUUGUGACUCUAAGUGUUGGACGGAGAACUGAUAAGGGUAGG
mmu-miR-1843a-3p	mmu-mir-1843a	UCUGAUCGUUCACCUCCAUACA	chr12	22	1196	1227	1132	1057	1369	1125	1256	1366	1089	1202	1240	1144	1062	1384	1132	1272	1383	1096	1185	1183.67	1237	1195.33	1192.67	1250.33	-0.0635822	0.887417	0.736952	0.00162379	0.580865	0.342927	GAAUAUGGAGGUCUCUGUCUGACUUAGAAUAGCUGGCUGAGUCUGAUCGUUCACCUCCAUACAAC
mmu-miR-1843a-5p	mmu-mir-1843a	UAUGGAGGUCUCUGUCUGACU	chr12	21	1261	1511	1265	1453	1324	1409	1332	1431	1293	1278	1527	1278	1465	1332	1422	1342	1447	1306	1345.67	1395.33	1352	1361	1406.33	1365	0.0455143	0.000590989	0.000108285	-0.052288	0.0300034	0.00891108	GAAUAUGGAGGUCUCUGUCUGACUUAGAAUAGCUGGCUGAGUCUGAUCGUUCACCUCCAUACAAC
mmu-miR-1843b-3p	mmu-mir-1843b	CCGAUCGUUCCCCUCCAUAC	chr1	20	25	22	20	16	23	22	9	31	25	25	22	20	17	23	22	9	31	25	22.333	20.333	21.667	22.333	20.667	21.667	-0.0916763	1	0.964889	0.135354	0.911176	0.763865	CAACAUGGAGGUCUCUGUCUGACUUAGGAUAGCUGGCUAAGUCCGAUCGUUCCCCUCCAUACAACC
mmu-miR-1843b-5p	mmu-mir-1843b	AUGGAGGUCUCUGUCUGACUU	chr1	21	2339	2939	2689	2904	2649	2965	2452	2648	2695	2365	2982	2739	2940	2690	3023	2484	2692	2747	2655.67	2839.33	2598.33	2695.33	2884.33	2641	0.127966	3.02284e-19	3.05866e-20	-0.0964778	1.25368e-08	2.26596e-09	CAACAUGGAGGUCUCUGUCUGACUUAGGAUAGCUGGCUAAGUCCGAUCGUUCCCCUCCAUACAACC
mmu-miR-185-3p	mmu-mir-185	AGGGGCUGGCUUUCCUCUGGU	chr16	21	19	23	25	39	37	21	25	25	28	19	23	25	39	37	21	25	25	28	22.333	32.333	26	22.333	32.333	26	0.314496	0.206377	0.0716769	-0.53383	0.0400405	0.0122195	AGGGAUUGGAGAGAAAGGCAGUUCCUGAUGGUCCCCUCCCAGGGGCUGGCUUUCCUCUGGUCCUU
mmu-miR-185-5p	mmu-mir-185	UGGAGAGAAAGGCAGUUCCUGA	chr16	22	3152	3861	3760	3602	3509	3544	3485	3686	4181	3216	3969	3857	3681	3573	3623	3557	3772	4298	3591	3551.67	3784	3680.67	3625.67	3875.67	-0.0914158	0.662706	0.383609	0.0158893	0.725716	0.477878	AGGGAUUGGAGAGAAAGGCAGUUCCUGAUGGUCCCCUCCCAGGGGCUGGCUUUCCUCUGGUCCUU
mmu-miR-186-3p	mmu-mir-186	GCCCUAAGGUGAAUUUUUUGGG	chr3	22	8	3	5	1	3	10	0	4	7	8	3	5	1	3	10	0	4	7	5.333	4.667	3.667	5.333	4.667	3.667	0.347895	0.73001	0.460498	0.192452	0.90953	0.765789	ACUUUCCAAAGAAUUCUCCUUUUGGGCUUUCUCAUUUUAUUUUAAGCCCUAAGGUGAAUUUUUUGGGAAGU
mmu-miR-186-5p	mmu-mir-186	CAAAGAAUUCUCCUUUUGGGCU	chr3	22	594	562	509	581	655	1252	649	838	645	600	564	511	582	659	1263	652	842	648	555	829.333	710.667	558.333	834.667	714	0.222778	5.26379e-12	6.52575e-13	-0.579464	1.8648e-41	1.86311e-42	ACUUUCCAAAGAAUUCUCCUUUUGGGCUUUCUCAUUUUAUUUUAAGCCCUAAGGUGAAUUUUUUGGGAAGU
mmu-miR-187-3p	mmu-mir-187	UCGUGUCUUGUGUUGCAGCCGG	chr18	22	10857	7678	7660	5661	6398	9361	9410	8828	6094	11621	8084	8027	5874	6633	9946	9938	9348	6346	8731.67	7140	8110.67	9244	7484.33	8544	-0.183896	2.10212e-16	2.31866e-17	0.290333	2.75187e-95	1.7496e-96	UCAGGCUACAACACAGGACCCGGGCGCUGCUCUGACCCCUCGUGUCUUGUGUUGCAGCCGG
mmu-miR-187-5p	mmu-mir-187	AGGCUACAACACAGGACCCGGG	chr18	22	149	63	164	116	43	85	163	123	141	149	63	165	116	44	85	163	123	143	125.333	81.333	142.333	125.667	81.667	143	-0.807357	9.49437e-10	1.25495e-10	0.623854	2.77185e-06	5.46315e-07	UCAGGCUACAACACAGGACCCGGGCGCUGCUCUGACCCCUCGUGUCUUGUGUUGCAGCCGG
mmu-miR-188-3p	mmu-mir-188	CUCCCACAUGCAGGGUUUGCA	chrX	21	21	9	21	14	17	23	15	21	16	21	9	21	14	17	23	15	21	16	17	18	17.333	17	18	17.333	0.0544755	0.819575	0.632799	-0.0824622	0.853489	0.675195	UCUCACAUCCCUUGCAUGGUGGAGGGUGAGCUCUCUGAAAACCCCUCCCACAUGCAGGGUUUGCAGGA
mmu-miR-188-5p	mmu-mir-188	CAUCCCUUGCAUGGUGGAGGG	chrX	21	136	60	132	122	119	119	94	177	138	136	60	132	122	119	119	94	177	139	109.333	120	136.333	109.333	120	136.667	-0.1841	0.572587	0.29856	-0.134305	0.278117	0.122766	UCUCACAUCCCUUGCAUGGUGGAGGGUGAGCUCUCUGAAAACCCCUCCCACAUGCAGGGUUUGCAGGA
mmu-miR-1892	mmu-mir-1892	AUUUGGGGACGGGAGGGAGGAU	chr12	22	0	0	0	0	0	0	0	1	0	0	0	0	0	0	0	0	1	0	0	0	0.333	0	0	0.333	NA	NA	NA	NA	NA	NA	UGGAUAUAUUUCUACUCUUGACCAAAGUUUUGUAAGAAACAAUACAGAAUUUGGGGACGGGAGGGAGGAUACUUUGAGAA
mmu-miR-1895	mmu-mir-1895	CCCCCGAGGAGGACGAGGAGGA	chr3	22	0	0	0	0	0	0	0	0	0	0	0	0	0	0	0	0	0	0	0	0	0	0	0	0	NA	NA	NA	NA	NA	NA	CCCACACCUUUUCCUCUUCUUCUUGGCCGGGUUGGCUCCGCCAGCUCCCCCCGAGGAGGACGAGGAGGAGGAGGAAUGA
mmu-miR-18a-3p	mmu-mir-18a	ACUGCCCUAAGUGCUCCUUCUG	chr14	22	4	2	2	7	6	10	5	9	8	4	2	2	7	6	10	5	9	8	2.667	7.667	7.333	2.667	7.667	7.333	0.0642586	0.88736	0.738523	-1.52344	0.0172369	0.00488458	UGCGUGCUUUUUGUUCUAAGGUGCAUCUAGUGCAGAUAGUGAAGUAGACUAGCAUCUACUGCCCUAAGUGCUCCUUCUGGCAUAAGAAGUUAUGUC
mmu-miR-18a-5p	mmu-mir-18a	UAAGGUGCAUCUAGUGCAGAUAG	chr14	23	46	41	50	49	52	27	50	50	42	46	41	50	49	52	27	50	50	42	45.667	42.667	47.333	45.667	42.667	47.333	-0.149726	0.868802	0.689022	0.0980313	0.890286	0.72452	UGCGUGCUUUUUGUUCUAAGGUGCAUCUAGUGCAGAUAGUGAAGUAGACUAGCAUCUACUGCCCUAAGUGCUCCUUCUGGCAUAAGAAGUUAUGUC
mmu-miR-18b-5p	mmu-mir-18b	UAAGGUGCAUCUAGUGCUGUUAG	chrX	23	3	2	2	0	2	0	1	0	0	3	2	2	0	2	0	1	0	0	2.333	0.667	0.333	2.333	0.667	0.333	1.00216	0.773986	0.529161	1.80643	0.22183	0.0929832	UCUCUUGUGUUAAGGUGCAUCUAGUGCUGUUAGUGAAGCAGCUUACAAUCUACUGCCCUAAAUGCCCCUUCUCGCACAGGCUA
mmu-miR-190a-3p	mmu-mir-190a	ACUAUAUAUCAAGCAUAUUCCU	chr9	22	124	79	124	84	79	107	108	100	90	124	79	124	84	79	107	109	100	90	109	90	99.333	109	90	99.667	-0.142348	0.804402	0.575621	0.276331	0.11683	0.0419144	CUGUGUGAUAUGUUUGAUAUAUUAGGUUGUUAUUUAAUCCAACUAUAUAUCAAGCAUAUUCCUACAG
mmu-miR-190a-5p	mmu-mir-190a	UGAUAUGUUUGAUAUAUUAGGU	chr9	22	879	500	990	724	540	813	782	663	597	881	501	993	727	542	814	786	667	598	789.667	692.333	680.667	791.667	694.333	683.667	0.0245169	0.0846532	0.0233047	0.189778	0.00157987	0.00038026	CUGUGUGAUAUGUUUGAUAUAUUAGGUUGUUAUUUAAUCCAACUAUAUAUCAAGCAUAUUCCUACAG
mmu-miR-190b-3p	mmu-mir-190b	ACUGAAUGUCAAGCAUACUCUCA	chr3	23	0	0	0	1	0	0	0	0	1	0	0	0	1	0	0	0	0	1	0	0.333	0.333	0	0.333	0.333	0	0.994314	0.968935	NA	NA	NA	UGCUUCUGUGUGAUAUGUUUGAUAUUGGGUUGUUAAAUUAUGAACCAACUGAAUGUCAAGCAUACUCUCACAGCAGUAAG
mmu-miR-190b-5p	mmu-mir-190b	UGAUAUGUUUGAUAUUGGGUUG	chr3	22	52	50	37	55	34	35	66	45	41	52	50	37	55	34	35	66	45	41	46.333	41.333	50.667	46.333	41.333	50.667	-0.293752	0.469715	0.218373	0.164746	0.715802	0.468099	UGCUUCUGUGUGAUAUGUUUGAUAUUGGGUUGUUAAAUUAUGAACCAACUGAAUGUCAAGCAUACUCUCACAGCAGUAAG
mmu-miR-191-3p	mmu-mir-191	GCUGCACUUGGAUUUCGUUCCC	chr9	22	386	380	327	339	522	370	356	397	334	386	380	327	341	522	371	359	398	335	364.333	410.333	362.333	364.333	411.333	364	0.179479	0.000109192	1.93102e-05	-0.171538	0.00178744	0.000435089	AGCGGGCAACGGAAUCCCAAAAGCAGCUGUUGUCUCCAGAGCAUUCCAGCUGCACUUGGAUUUCGUUCCCUGCU
mmu-miR-191-5p	mmu-mir-191	CAACGGAAUCCCAAAAGCAGCUG	chr9	23	95152	84406	88675	81255	77725	88034	91363	83957	86315	196210	164249	185579	151621	134553	174266	179990	158064	179132	89411	82338	87211.7	182013	153480	172395	-0.0829627	3.61751e-202	1.18715e-203	0.118894	0	0	AGCGGGCAACGGAAUCCCAAAAGCAGCUGUUGUCUCCAGAGCAUUCCAGCUGCACUUGGAUUUCGUUCCCUGCU
mmu-miR-1912-3p	mmu-mir-1912	CACAGAACAUGCAGUGAGAACU	chrX	22	16	1	17	4	3	0	11	0	0	16	1	17	4	3	0	11	0	0	11.333	2.333	3.667	11.333	2.333	3.667	-0.652414	0.68568	0.405657	2.28027	7.20986e-05	1.55199e-05	UUAGUCUCUAGGAUGUGCUCAUUGCAUGGGCUGUGUAGAUUUUUAUUUAAUACACAGAACAUGCAGUGAGAACUUGAUAGAGAUUGG
mmu-miR-1912-5p	mmu-mir-1912	UGCUCAUUGCAUGGGCUGUGUA	chrX	22	1	0	0	0	0	0	0	0	0	1	0	0	0	0	0	0	0	0	0.333	0	0	0.333	0	0	NA	NA	NA	NA	NA	NA	UUAGUCUCUAGGAUGUGCUCAUUGCAUGGGCUGUGUAGAUUUUUAUUUAAUACACAGAACAUGCAGUGAGAACUUGAUAGAGAUUGG
mmu-miR-192-3p	mmu-mir-192	CUGCCAAUUCCAUAGGUCACAG	chr19	22	2	2	1	0	4	5	2	3	7	2	2	1	0	4	5	2	3	7	1.667	3	4	1.667	3	4	-0.415037	0.803029	0.595867	-0.847708	0.499518	0.262009	CGUGCACAGGGCUCUGACCUAUGAAUUGACAGCCAGUACUCUUUUCUCUCCUCUGGCUGCCAAUUCCAUAGGUCACAGGUAUGUUCACC
mmu-miR-192-5p	mmu-mir-192	CUGACCUAUGAAUUGACAGCC	chr19	21	3000	2563	2656	2386	2227	2978	1866	3205	2984	3054	2598	2685	2420	2268	3017	1891	3273	3064	2739.67	2530.33	2685	2779	2568.33	2742.67	-0.0855948	0.768699	0.503123	0.114673	0.00242366	0.000600961	CGUGCACAGGGCUCUGACCUAUGAAUUGACAGCCAGUACUCUUUUCUCUCCUCUGGCUGCCAAUUCCAUAGGUCACAGGUAUGUUCACC
mmu-miR-1927	mmu-mir-1927	GACCUCUGGAUGUUAGGGACUGA	chr1	23	0	0	0	0	0	0	0	0	0	0	0	0	0	0	0	0	0	0	0	0	0	0	0	0	NA	NA	NA	NA	NA	NA	GUAUGUUUACCAUGUGCAUGUAGGUUCAGAUCCCUAGAAACCAGAGUUGCAAGUGGCUGUGAACUGACCUCUGGAUGUUAGGGACUGAACAUGCAUCCUCUCUCUACAA
mmu-miR-1929-3p	mmu-mir-1929	CAGCUCAUGGAGACCUAGGUGG	chr10	22	1	2	2	0	3	2	0	0	1	1	2	2	0	3	2	0	0	1	1.667	1.667	0.333	1.667	1.667	0.333	2.32366	0.222385	0.0783517	0	1	0.96892	UUAGAACUGGGAGGUCUUCUAGGACUUUAUAGAGCAGAGGUUUGCAGCCUGUGACACUCAGCUCAUGGAGACCUAGGUGGCCUUGGGUUCUGA
mmu-miR-1929-5p	mmu-mir-1929	UUCUAGGACUUUAUAGAGCAGAG	chr10	23	0	0	0	0	1	0	0	0	1	0	0	0	0	1	0	0	0	1	0	0.333	0.333	0	0.333	0.333	0	0.994314	0.968935	NA	NA	NA	UUAGAACUGGGAGGUCUUCUAGGACUUUAUAGAGCAGAGGUUUGCAGCCUGUGACACUCAGCUCAUGGAGACCUAGGUGGCCUUGGGUUCUGA
mmu-miR-1930-3p	mmu-mir-1930	GGUGCAGUUACUGUGGCUGUGG	chr10	22	2	0	3	1	1	1	3	0	2	2	0	3	1	1	1	3	0	2	1.667	1	1.667	1.667	1	1.667	-0.737254	0.787525	0.525854	0.737254	0.745461	0.498666	AUGCCCACGGUCACCUCCAUAGUACCUGCAGCGUGCUUGACUUUCUCUAUGGUGCAGUUACUGUGGCUGUGGCUGUGUUCGUGC
mmu-miR-1930-5p	mmu-mir-1930	ACCUCCAUAGUACCUGCAGCGU	chr10	22	35	23	32	27	23	29	32	34	30	35	23	32	27	23	29	32	34	30	30	26.333	32	30	26.333	32	-0.2812	0.637178	0.356053	0.188091	0.74368	0.49241	AUGCCCACGGUCACCUCCAUAGUACCUGCAGCGUGCUUGACUUUCUCUAUGGUGCAGUUACUGUGGCUGUGGCUGUGUUCGUGC
mmu-miR-1931	mmu-mir-1931	AUGCAAGGGCUGGUGCGAUGGC	chr10	22	0	0	0	1	0	0	0	0	0	0	0	0	1	0	0	0	0	0	0	0.333	0	0	0.333	0	NA	NA	NA	NA	NA	NA	AGCCAUCUCCUAGGCCAGAAGCAUUAACUCUUUGAAUGCUGCUCGUCAAAGAUCUGUUGCAGAGCCUUUGAAUUGAAGCUGCUUUAAAAUUCCAAUGCAAGGGCUGGUGCGAUGGCUCA
mmu-miR-1932	mmu-mir-1932	GUUGCGGACAGCGCUAGGUCGG	chr11	22	1	0	1	0	0	0	1	0	0	1	0	1	0	0	0	1	0	0	0.667	0	0.333	0.667	0	0.333	NA	NA	NA	NA	NA	NA	GCAGGCAGCCGGUCCAGCCUGGCCCUGAGUCUCCGACCCCAUUAACUCUCGGGUUGCGGACAGCGCUAGGUCGGCCCUGCUCCCCAGCAA
mmu-miR-1933-3p	mmu-mir-1933	CCAGGACCAUCAGUGUGACUAU	chr11	22	0	1	0	0	3	2	3	1	1	0	1	0	0	3	2	3	1	1	0.333	1.667	1.667	0.333	1.667	1.667	0	1	0.930607	-2.32366	0.202833	0.0840072	UCCUGAUCCCACAGUCAUGGUGUUCGGUCUUAGUUUGUGACCAGUUUAGUUUAACCAGGACCAUCAGUGUGACUAUUGGAUUGGGACU
mmu-miR-1934-3p	mmu-mir-1934	AGGAUGACGGUGGGGCUGGUGA	chr11	22	4	7	2	7	6	4	1	1	6	4	7	2	7	6	4	1	1	6	4.333	5.667	2.667	4.333	5.667	2.667	1.08737	0.155979	0.0507607	-0.387219	0.66963	0.424525	CUGGGCCUUCUUUCUGGUCCCCUGCUUCGUCCUCUGUCCAGAUGUUAAGAGGAUGACGGUGGGGCUGGUGAGAUGGCUCAGCG
mmu-miR-1934-5p	mmu-mir-1934	UCUGGUCCCCUGCUUCGUCCUCU	chr11	23	43	29	17	19	31	30	31	30	21	44	29	18	19	31	30	31	31	21	29.667	26.667	27.333	30.333	26.667	27.667	-0.0355883	1	0.907243	0.153804	0.748301	0.496149	CUGGGCCUUCUUUCUGGUCCCCUGCUUCGUCCUCUGUCCAGAUGUUAAGAGGAUGACGGUGGGGCUGGUGAGAUGGCUCAGCG
mmu-miR-1936	mmu-mir-1936	UAACUGACCUGCUGUGAACUGGC	chr12	23	2	1	0	0	0	0	1	0	0	2	1	0	0	0	0	1	0	0	1	0	0.333	1	0	0.333	NA	NA	NA	NA	NA	NA	AGGGGGUGAAGGGGAGGCCAGUCACACAGAGGACUUUAGUCUGAGAAAUUGAAACUAACUGACCUGCUGUGAACUGGCCUCAUGACCCCCUGA
mmu-miR-193a-3p	mmu-mir-193a	AACUGGCCUACAAAGUCCCAGU	chr11	22	103	18	36	41	24	21	50	45	41	104	18	36	41	24	21	50	45	41	52.333	28.667	45.333	52.667	28.667	45.333	-0.661171	0.0135169	0.00301882	0.86833	3.9522e-05	8.36387e-06	GAGAGCUGGGUCUUUGCGGGCAAGAUGAGAGUGUCAGUUCAACUGGCCUACAAAGUCCCAGUCCUC
mmu-miR-193a-5p	mmu-mir-193a	UGGGUCUUUGCGGGCAAGAUGA	chr11	22	25	19	12	18	14	11	26	15	21	25	19	12	18	14	11	26	15	21	18.667	14.333	20.667	18.667	14.333	20.667	-0.527988	0.288519	0.114145	0.381149	0.463749	0.235455	GAGAGCUGGGUCUUUGCGGGCAAGAUGAGAGUGUCAGUUCAACUGGCCUACAAAGUCCCAGUCCUC
mmu-miR-193b-3p	mmu-mir-193b	AACUGGCCCACAAAGUCCCGCU	chr16	22	463	489	409	294	391	600	391	595	323	463	493	412	295	392	603	393	596	324	453.667	428.333	436.333	456	430	437.667	-0.0266968	0.623817	0.340057	0.0829009	0.629032	0.379933	GGCCCAGAAUCGGGGUUUUGAGGGCGAGAUGAGUUUGUGUUUUAUCCAACUGGCCCACAAAGUCCCGCUUUUGGGGUCA
mmu-miR-193b-5p	mmu-mir-193b	CGGGGUUUUGAGGGCGAGAUGA	chr16	22	24	39	19	13	16	12	18	27	15	24	39	19	13	16	12	18	27	15	27.333	13.667	20	27.333	13.667	20	-0.549303	0.273572	0.10474	0.999947	0.00133411	0.000318684	GGCCCAGAAUCGGGGUUUUGAGGGCGAGAUGAGUUUGUGUUUUAUCCAACUGGCCCACAAAGUCCCGCUUUUGGGGUCA
mmu-miR-194-1-3p	mmu-mir-194-1	CCAGUGGAGCUGCUGUUACUUC	chr1	22	0	0	1	0	0	0	0	0	0	0	0	1	0	0	0	0	0	0	0.333	0	0	0.333	0	0	NA	NA	NA	NA	NA	NA	AUCGGGUGUAACAGCAACUCCAUGUGGACUGUGCUCGGAUUCCAGUGGAGCUGCUGUUACUUCUGAU
mmu-miR-194-2-3p	mmu-mir-194-2	CCAGUGGGGCUGCUGUUAUCUG	chr19	22	8	6	5	10	4	1	12	9	6	8	6	5	11	4	1	12	9	6	6.333	5	9	6.333	5.333	9	-0.847997	0.32404	0.131152	0.340961	0.855797	0.663806	GUGGCUCCCACCCUCUGUAACAGCAACUCCAUGUGGAAGUGCCCACUGGUUCCAGUGGGGCUGCUGUUAUCUGGGGUGGCGGCUAG
mmu-miR-194-5p	mmu-mir-194-1	UGUAACAGCAACUCCAUGUGGA	chr1	22	1779	1701	1623	1475	2042	2125	1966	1465	1852	1796	1717	1645	1494	2065	2151	1997	1475	1881	1701	1880.67	1761	1719.33	1903.33	1784.33	0.0948495	2.36524e-09	3.1479e-10	-0.144861	2.77468e-10	4.68748e-11	AUCGGGUGUAACAGCAACUCCAUGUGGACUGUGCUCGGAUUCCAGUGGAGCUGCUGUUACUUCUGAU
mmu-miR-1941-3p	mmu-mir-1941	CAUCUUAGCAGUAUCUCCCAU	chr15	21	0	0	1	0	1	0	0	1	0	0	0	1	0	1	0	0	1	0	0.333	0.333	0.333	0.333	0.333	0.333	0	0.994314	0.968935	0	1	0.986098	CAGCAGGGUGGGAGGGAGAUGCUGGUACAGAGGCUUGGGGUUUUGAGGGCAUCUUAGCAGUAUCUCCCAUCCACCCACCUGGG
mmu-miR-1941-5p	mmu-mir-1941	AGGGAGAUGCUGGUACAGAGGCUU	chr15	24	1	1	0	0	0	0	1	0	0	1	1	0	0	0	0	1	0	0	0.667	0	0.333	0.667	0	0.333	NA	NA	NA	NA	NA	NA	CAGCAGGGUGGGAGGGAGAUGCUGGUACAGAGGCUUGGGGUUUUGAGGGCAUCUUAGCAGUAUCUCCCAUCCACCCACCUGGG
mmu-miR-1943-3p	mmu-mir-1943	CAGGUGCCAGCUCCUCCCUUC	chr15	21	1	4	2	0	3	1	3	6	5	1	4	2	0	3	1	3	6	5	2.333	1.333	4.667	2.333	1.333	4.667	-1.80782	0.0756943	0.0204933	0.80751	0.628979	0.384186	GGCUGGGAAGGGAGGAUCUGGGCACCUGGACCAGCUCCUCCCUGCAGGUGCCAGCUCCUCCCUUCCCAGUCAC
mmu-miR-1943-5p	mmu-mir-1943	AAGGGAGGAUCUGGGCACCUGGA	chr15	23	1	4	1	5	1	2	2	2	1	1	4	1	5	1	2	2	2	1	2	2.667	1.667	2	2.667	1.667	0.677964	0.634753	0.350358	-0.415218	0.789881	0.561024	GGCUGGGAAGGGAGGAUCUGGGCACCUGGACCAGCUCCUCCCUGCAGGUGCCAGCUCCUCCCUUCCCAGUCAC
mmu-miR-1945	mmu-mir-1945	UCUUCGCGGGUACUGUCGGGAC	chr16	22	0	0	1	1	0	0	0	0	1	0	0	1	1	0	0	0	0	1	0.333	0.333	0.333	0.333	0.333	0.333	0	0.994314	0.968935	0	1	0.986098	CUGAACUCCGACUCCCGUCAGCCCCCGAGAAAACCGCACCGGGUCUUCGCGGGUACUGUCGGGACUUGUAGUUUAGCU
mmu-miR-1947-3p	mmu-mir-1947	GCACUGAGCUAGCUCUCCCUCC	chr16	22	0	0	0	0	0	0	0	0	0	0	0	0	0	0	0	0	0	0	0	0	0	0	0	0	NA	NA	NA	NA	NA	NA	GAACAAGGUGGUGGAGGACGAGCUAGCUGAGUGCUGCAGACACUCUAAGAGCACUGAGCUAGCUCUCCCUCCAUGCCCUGCUCAA
mmu-miR-1947-5p	mmu-mir-1947	AGGACGAGCUAGCUGAGUGCUG	chr16	22	17	9	8	14	7	12	18	10	9	17	9	8	14	7	12	18	10	9	11.333	11	12.333	11.333	11	12.333	-0.16502	0.932889	0.804053	0.0430263	1	0.982983	GAACAAGGUGGUGGAGGACGAGCUAGCUGAGUGCUGCAGACACUCUAAGAGCACUGAGCUAGCUCUCCCUCCAUGCCCUGCUCAA
mmu-miR-1948-3p	mmu-mir-1948	UUUAGGCAGAGCACUCGUACAG	chr18	22	30	8	16	12	17	12	18	15	11	30	8	16	12	17	12	18	15	11	18	13.667	14.667	18	13.667	14.667	-0.101877	1	0.942851	0.3973	0.443244	0.223836	AUUCUCACCUUACUAUAUGAGUAUUCUGCCUAAAUGUGGUGUACGGAUACAUUUAGGCAGAGCACUCGUACAGUAAGGUGAGAAU
mmu-miR-1948-5p	mmu-mir-1948	AUAUGAGUAUUCUGCCUAAAU	chr18	21	2	0	1	0	2	2	0	1	0	2	0	1	0	2	2	0	1	0	1	1.333	0.333	1	1.333	0.333	2.00108	0.353993	0.149406	-0.414677	0.855465	0.681031	AUUCUCACCUUACUAUAUGAGUAUUCUGCCUAAAUGUGGUGUACGGAUACAUUUAGGCAGAGCACUCGUACAGUAAGGUGAGAAU
mmu-miR-1949	mmu-mir-1949	CUAUACCAGGAUGUCAGCAUAGUU	chr18	24	3	7	4	3	3	7	6	4	8	3	7	4	3	3	7	6	4	8	4.667	4.333	6	4.667	4.333	6	-0.469596	0.724778	0.454555	0.107129	0.989434	0.89777	GCUGGUUGGCAUUCUGGGCCUGGUUCAUGCCACCUCUGUUGUUAACUAUACCAGGAUGUCAGCAUAGUUG
mmu-miR-1951	mmu-mir-1951	GUAGUGGAGACUGGUGUGGCUA	chr2	22	0	1	1	2	0	0	0	0	0	0	1	1	2	0	0	0	0	0	0.667	0.667	0	0.667	0.667	0	NA	NA	NA	0	1	0.98034	UGGGUGGGGGUUUAGAAACCACCUCUCUUCACUUACUUCUGAAAGUUAAAAGGUAGUGGAGACUGGUGUGGCUAAACCUCUUGCCUCCC
mmu-miR-1953	mmu-mir-1953	UGGGAAAGUUCUCAGGCUUCUG	chr2	22	0	0	0	0	1	1	0	1	0	0	0	0	0	1	1	0	1	0	0	0.667	0.333	0	0.667	0.333	1.00216	0.773986	0.529161	NA	NA	NA	GGUGCUGCCUGGUCUUGGGAAAGUUCUCAGGCUUCUGAGAAUUUGCAGGAGCAGAAGGCUGUGAGGUUCCCCUCUUCCUGGCAGCCCUA
mmu-miR-1954	mmu-mir-1954	ACUGCAGAGUGAGACCCUGUU	chr2	21	1	1	1	0	0	1	0	1	0	1	1	1	0	0	1	0	1	0	1	0.333	0.333	1	0.333	0.333	0	0.994314	0.968935	1.58641	0.563929	0.317562	GAGGUCAGCCAGAACUGCAGAGUGAGACCCUGUUGUUUGUUUGUUUGUUUGAGACGGGGUUUCUCUGUGUAGCCCUGGCUAUCCUA
mmu-miR-1955-3p	mmu-mir-1955	GAGCAUUGCAUGCUGGGACAU	chr2	21	0	0	1	0	0	0	0	1	1	0	0	1	0	0	0	0	1	1	0.333	0	0.667	0.333	0	0.667	NA	NA	NA	NA	NA	NA	CUGGUUUACUUACUACAAGUCCCAGGAUGCACUGCAGCUUUUUCUUAACUUCAGAUAAGAGCAUUGCAUGCUGGGACAUGUAGUUGGUUUAAAUAGCA
mmu-miR-1955-5p	mmu-mir-1955	AGUCCCAGGAUGCACUGCAGCUUUU	chr2	25	0	0	0	0	0	0	1	0	0	0	0	0	0	0	0	1	0	0	0	0	0.333	0	0	0.333	NA	NA	NA	NA	NA	NA	CUGGUUUACUUACUACAAGUCCCAGGAUGCACUGCAGCUUUUUCUUAACUUCAGAUAAGAGCAUUGCAUGCUGGGACAUGUAGUUGGUUUAAAUAGCA
mmu-miR-1958	mmu-mir-1958	UAGGAAAGUGGAAGCAGUAAGU	chr4	22	0	0	0	2	0	0	0	1	1	0	0	0	2	0	0	0	1	1	0	0.667	0.667	0	0.667	0.667	0	1	0.956079	NA	NA	NA	AGCCUAGAAGAGAACUUACUGCUUCCACUUUCCUAUAGUUUAAUUUCUAACUGCAUUCUAUAGGAAAGUGGAAGCAGUAAGUUCUCUUCUAGGUUCC
mmu-miR-195a-3p	mmu-mir-195a	CCAAUAUUGGCUGUGCUGCUCC	chr11	22	64	75	59	51	67	69	57	80	57	65	75	59	51	67	69	57	81	58	66	62.333	64.667	66.333	62.333	65.333	-0.0530335	1	0.937144	0.0824699	0.879126	0.712244	ACACCCAACUCUCCUGGCUCUAGCAGCACAGAAAUAUUGGCAUGGGGAAGUGAGUCUGCCAAUAUUGGCUGUGCUGCUCCAGGCAGGGUGGUGA
mmu-miR-195a-5p	mmu-mir-195a	UAGCAGCACAGAAAUAUUGGC	chr11	21	2922	3983	3237	2686	3235	6241	3337	3422	2690	2973	4071	3325	2744	3293	6481	3402	3490	2748	3380.67	4054	3149.67	3456.33	4172.67	3213.33	0.364147	2.95427e-120	1.29266e-121	-0.262038	4.07484e-57	3.59e-58	ACACCCAACUCUCCUGGCUCUAGCAGCACAGAAAUAUUGGCAUGGGGAAGUGAGUCUGCCAAUAUUGGCUGUGCUGCUCCAGGCAGGGUGGUGA
mmu-miR-1960	mmu-mir-1960	CCAGUGCUGUUAGAAGAGGGCU	chr5	22	0	0	1	0	2	0	0	0	1	0	0	1	0	2	0	0	0	1	0.333	0.667	0.333	0.333	0.667	0.333	1.00216	0.773986	0.529161	-1.00216	0.781873	0.546104	CAGAGUGAGCAGCCAGUGCUGUUAGAAGAGGGCUGAGAGCAGGGAGAGCUCUCUUCUGCAGCACUGACUUUUCCUCUG
mmu-miR-1962	mmu-mir-1962	AGAGGCUGGCACUGGGACACAU	chr7	22	0	0	0	1	0	0	0	0	0	0	0	0	1	0	0	0	0	0	0	0.333	0	0	0.333	0	NA	NA	NA	NA	NA	NA	UGUGGCAUUUGCAAACUAUGUAGUCAGUCAGUGGUCCCAUCUGUCUGCCUCUCUCUCGUUCAGUUUCCAUGGAGAGGCUGGCACUGGGACACAUGACUGAUGGUAUGCUCCCCGCUGCAGU
mmu-miR-1963	mmu-mir-1963	UGGGACGAGAUCAUGAGGCCUUC	chr7	23	0	0	0	0	0	0	0	0	0	0	0	0	0	0	0	0	0	0	0	0	0	0	0	0	NA	NA	NA	NA	NA	NA	CUGGGACGAGAUCAUGAGGCCUUCCUGGCCACUGGGAAGGACUCGGCCCUUGUCCCGCA
mmu-miR-1964-3p	mmu-mir-1964	CCGACUUCUGGGCUCCGGCUUU	chr7	22	29	26	15	24	37	67	26	54	32	29	26	15	24	38	67	26	54	32	23.333	42.667	37.333	23.333	43	37.333	0.192669	0.317273	0.127835	-0.870749	5.46356e-05	1.16615e-05	CUUUCUUGCGAAGCUGGAGCACAAAAGCCGGUGCCGGUGUGAUGCCUACACCGACUUCUGGGCUCCGGCUUUGGAAGGAAGGA
mmu-miR-1964-5p	mmu-mir-1964	AGCUGGAGCACAAAAGCCGGUG	chr7	22	6	1	2	3	2	5	6	4	0	6	1	2	3	2	5	6	4	0	3	3.333	3.333	3	3.333	3.333	0	1	0.901987	-0.151859	0.910157	0.777064	CUUUCUUGCGAAGCUGGAGCACAAAAGCCGGUGCCGGUGUGAUGCCUACACCGACUUCUGGGCUCCGGCUUUGGAAGGAAGGA
mmu-miR-1966-3p	mmu-mir-1966	UUUCUGACUCAACUCUCCCUUAG	chr8	23	1	0	1	2	1	1	1	5	1	1	0	1	2	1	1	1	5	1	0.667	1.333	2.333	0.667	1.333	2.333	-0.80751	0.689049	0.411734	-0.998918	0.634481	0.393309	GUAGAAUAGUGUUGGAAGGGAGCUGGCUCAGGAGAGAGUCCUGAGAUUUAGGCUCUUUCUGACUCAACUCUCCCUUAGCAAGUCAAGUCCAUUGAACGCUUUCUUCGA
mmu-miR-1968-3p	mmu-mir-1968	ACCACCUCUGCAGCUGUUAAG	chr8	21	2	3	5	3	4	2	2	1	0	2	3	5	3	4	2	2	1	0	3.333	3	1	3.333	3	1	1.58496	0.184984	0.0628979	0.151859	0.962754	0.860445	CCUCCUCUGCAGCUGUUAAGGAUGGUGGACUAUUGUUAGGGCCACCACCUCUGCAGCUGUUAAGGAGG
mmu-miR-1968-5p	mmu-mir-1968	UGCAGCUGUUAAGGAUGGUGGACU	chr8	24	1	5	1	0	3	2	1	2	2	1	5	1	0	3	2	1	2	2	2.333	1.667	1.667	2.333	1.667	1.667	0	1	0.930607	0.484932	0.802822	0.591726	CCUCCUCUGCAGCUGUUAAGGAUGGUGGACUAUUGUUAGGGCCACCACCUCUGCAGCUGUUAAGGAGG
mmu-miR-1969	mmu-mir-1969	AAGAUGGAGACUUUAACAUGGGU	chr8	23	21	24	37	29	35	16	38	23	29	21	24	37	29	35	16	38	23	29	27.333	26.667	30	27.333	26.667	30	-0.169907	0.863979	0.682835	0.0355883	0.99974	0.99974	AUAGUGCUAGAGGCUGAAGAUGGAGACUUUAACAUGGGUGCUCUUAAAAUCUGUUAACAUCCAUGCUGCCUCCAUUUCUGGUCUGUAGACAUCA
mmu-miR-196a-5p	mmu-mir-196a-1	UAGGUAGUUUCAUGUUGUUGGG	chr11	22	2	1	3	0	2	0	0	1	1	2	1	3	0	2	0	0	1	1	2	0.667	0.667	2	0.667	0.667	0	1	0.956079	1.58424	0.340047	0.157515	UGAGCCGGGACUGUUGAGUGAAGUAGGUAGUUUCAUGUUGUUGGGCCUGGCUUUCUGAACACAACGACAUCAAACCACCUGAUUCAUGGCAGUUACUGCUUC
mmu-miR-196b-5p	mmu-mir-196b	UAGGUAGUUUCCUGUUGUUGGG	chr6	22	5	6	3	2	0	2	5	4	3	5	6	3	2	0	2	5	4	3	4.667	1.333	4	4.667	1.333	4	-1.58532	0.159083	0.052061	1.80782	0.0547877	0.0175161	AACUGGUCGGUGAUUUAGGUAGUUUCCUGUUGUUGGGAUCCACCUUUCUCUCGACAGCACGACACUGCCUUCAUUACUUCAGUUG
mmu-miR-1970	mmu-mir-1970	UGUGUCACUGGGGAUAGGCUUUG	chrX	23	1	0	1	1	0	0	0	0	0	1	0	1	1	0	0	0	0	0	0.667	0.333	0	0.667	0.333	0	NA	NA	NA	1.00216	0.794441	0.574003	GAUGUGCAUUGUUGGAGGAAAUGUGUCACUGGGGAUAGGCUUUGAGGUUUCAGAAGCUCAGUCAGGCCUAGUGGCACUCACUCUUCCUGUUGCCUGCAGAUCCU
mmu-miR-1970c-3p	mmu-mir-1970c	AAGCCGGGCCUAGUGACUCUCU	chr9	22	2	2	3	2	1	2	0	3	0	2	2	3	2	1	2	0	3	0	2.333	1.667	1	2.333	1.667	1	0.737254	0.706067	0.430913	0.484932	0.802822	0.591726	UGUGUCACUGGGGUUAUGCUUUGAGGUUUCUAACUCUCAAGCCGGGCCUAGUGACUCUCU
mmu-miR-1970c-5p	mmu-mir-1970c	UGUGUCACUGGGGUUAUGCUUUG	chr9	23	10	8	10	5	8	6	9	7	4	11	8	10	5	8	6	9	7	4	9.333	6.333	6.667	9.667	6.333	6.667	-0.0741486	0.99514	0.990604	0.559452	0.361018	0.172475	UGUGUCACUGGGGUUAUGCUUUGAGGUUUCUAACUCUCAAGCCGGGCCUAGUGACUCUCU
mmu-miR-1981-3p	mmu-mir-1981	CAUCUAACCCUGGCCUUUGAC	chr1	21	28	45	39	38	50	25	31	25	25	28	45	39	38	50	25	31	25	25	37.333	37.667	27	37.333	37.667	27	0.480342	0.0294414	0.00727312	-0.0128497	0.918193	0.801439	GUAAAGGCUGGGCUUAGACGUGGCCUUUGGGUGUGGAAUGCACUUCCGUUUGUAACCGCCAUCUAACCCUGGCCUUUGACAG
mmu-miR-1981-5p	mmu-mir-1981	GUAAAGGCUGGGCUUAGACGUGGC	chr1	24	262	337	222	285	422	189	241	214	243	263	339	224	287	426	190	242	214	243	273.667	298.667	232.667	275.333	301	233	0.360271	4.14787e-09	5.55823e-10	-0.126116	0.0560275	0.0180652	GUAAAGGCUGGGCUUAGACGUGGCCUUUGGGUGUGGAAUGCACUUCCGUUUGUAACCGCCAUCUAACCCUGGCCUUUGACAG
mmu-miR-1982-3p	mmu-mir-1982	UCUCACCCUAUGUUCUCCCACAG	chr10	23	116	122	82	115	115	105	81	117	105	116	122	82	116	116	105	81	117	105	106.667	111.667	101	106.667	112.333	101	0.144848	0.135581	0.0412798	-0.066089	0.570619	0.327549	GUUGGUAUUGCUUGGGAGGGUCCUGGGGAGGGGAGUUCUGGCACCCCAACCUCUCACCCUAUGUUCUCCCACAG
mmu-miR-1982-5p	mmu-mir-1982	UUGGGAGGGUCCUGGGGAGG	chr10	20	3	2	1	5	2	2	1	4	4	3	2	1	5	2	2	1	4	4	2	3	3	2	3	3	0	1	0.906993	-0.584963	0.649458	0.409671	GUUGGUAUUGCUUGGGAGGGUCCUGGGGAGGGGAGUUCUGGCACCCCAACCUCUCACCCUAUGUUCUCCCACAG
mmu-miR-1983	mmu-mir-1983	CUCACCUGGAGCAUGUUUUCU	chr13	21	1399	1032	1179	1099	1507	1469	1712	1985	1554	1412	1040	1193	1111	1524	1481	1731	2012	1568	1203.33	1358.33	1750.33	1215	1372	1770.33	-0.365792	4.49932e-21	4.26553e-22	-0.174801	7.28326e-10	1.25026e-10	CCUUUACAGAGAAAGCAUGCUCCAGUGGCGCAAUCGGUUAGCGCGCGGUACUUAUACAGCAGUAUAUGUGCGGGUGAUGCCGAGGUUGUGAGUUCGAGCCUCACCUGGAGCAUGUUUUCUUCCCUUUCCGCC
mmu-miR-199a-3p	mmu-mir-199a-2	ACAGUAGUCUGCACAUUGGUUA	chr1	22	86	82	196	74	58	68	126	109	54	86	82	198	74	58	68	126	109	54	121.333	66.667	96.333	122	66.667	96.333	-0.531057	0.00293138	0.000597232	0.863927	9.39776e-11	1.55776e-11	UGGAAGCUUCAGGAGAUCCUGCUCCGUCGCCCCAGUGUUCAGACUACCUGUUCAGGACAAUGCCGUUGUACAGUAGUCUGCACAUUGGUUAGACUGGGCAAGGGCCAGCA
mmu-miR-199a-5p	mmu-mir-199a-2	CCCAGUGUUCAGACUACCUGUUC	chr1	23	378	285	531	216	312	196	495	467	200	382	285	534	217	312	197	497	470	200	398	241.333	387.333	400.333	242	389	-0.682549	2.15129e-18	2.19639e-19	0.721743	3.64297e-24	4.43376e-25	UGGAAGCUUCAGGAGAUCCUGCUCCGUCGCCCCAGUGUUCAGACUACCUGUUCAGGACAAUGCCGUUGUACAGUAGUCUGCACAUUGGUUAGACUGGGCAAGGGCCAGCA
mmu-miR-199b-3p	mmu-mir-199b	ACAGUAGUCUGCACAUUGGUUA	chr2	22	86	82	196	74	58	68	126	109	54	86	82	198	74	58	68	126	109	54	121.333	66.667	96.333	122	66.667	96.333	-0.531057	0.00293138	0.000597232	0.863927	9.39776e-11	1.55776e-11	CCAGAGGAUACCUCCACUCCGUCUACCCAGUGUUUAGACUACCUGUUCAGGACUCCCAAAUUGUACAGUAGUCUGCACAUUGGUUAGGCUGGGCUGGGUUAGACCCUCGG
mmu-miR-199b-5p	mmu-mir-199b	CCCAGUGUUUAGACUACCUGUUC	chr2	23	13	2	8	3	4	3	3	8	3	13	2	8	3	4	3	3	8	3	7.667	3.333	4.667	7.667	3.333	4.667	-0.485674	0.766422	0.493598	1.20184	0.0766186	0.0260267	CCAGAGGAUACCUCCACUCCGUCUACCCAGUGUUUAGACUACCUGUUCAGGACUCCCAAAUUGUACAGUAGUCUGCACAUUGGUUAGGCUGGGCUGGGUUAGACCCUCGG
mmu-miR-19a-3p	mmu-mir-19a	UGUGCAAAUCUAUGCAAAACUGA	chr14	23	3	2	7	1	7	3	3	1	2	3	2	7	1	7	3	3	1	2	4	3.667	2	4	3.667	2	0.8746	0.411264	0.182576	0.1254	0.977001	0.881165	GCAGCCCUCUGUUAGUUUUGCAUAGUUGCACUACAAGAAGAAUGUAGUUGUGCAAAUCUAUGCAAAACUGAUGGUGGCCUGC
mmu-miR-19b-1-5p	mmu-mir-19b-1	AGUUUUGCAGGUUUGCAUCCAGC	chr14	23	6	4	7	5	8	4	4	7	5	6	4	7	5	8	4	4	7	5	5.667	5.667	5.333	5.667	5.667	5.333	0.0876379	0.885838	0.739679	0	1	0.942726	CACUGGUCUAUGGUUAGUUUUGCAGGUUUGCAUCCAGCUGUAUAAUAUUCUGCUGUGCAAAUCCAUGCAAAACUGACUGUGGUGGUG
mmu-miR-19b-2-5p	mmu-mir-19b-2	AGUUUUGCAGAUUUGCAGUUCAGC	chrX	24	0	0	0	0	0	0	0	0	0	0	0	0	0	0	0	0	0	0	0	0	0	0	0	0	NA	NA	NA	NA	NA	NA	ACUUACGAUUAGUUUUGCAGAUUUGCAGUUCAGCGUAUAUGUGAAUAUAUGGCUGUGCAAAUCCAUGCAAAACUGAUUGUGGGA
mmu-miR-19b-3p	mmu-mir-19b-1	UGUGCAAAUCCAUGCAAAACUGA	chr14	23	438	345	392	327	332	346	450	363	318	440	347	393	328	333	348	451	363	320	391.667	335	377	393.333	336.333	378	-0.170403	0.358672	0.153343	0.225466	0.00787762	0.00206063	CACUGGUCUAUGGUUAGUUUUGCAGGUUUGCAUCCAGCUGUAUAAUAUUCUGCUGUGCAAAUCCAUGCAAAACUGACUGUGGUGGUG
mmu-miR-1a-1-5p	mmu-mir-1a-1	ACAUACUUCUUUAUAUGCCCAUA	chr2	23	0	1	0	0	0	0	0	1	0	0	1	0	0	0	0	0	1	0	0.333	0	0.333	0.333	0	0.333	NA	NA	NA	NA	NA	NA	GCUUGGGACACAUACUUCUUUAUAUGCCCAUAUGAACCUGCUAAGCUAUGGAAUGUAAAGAAGUAUGUAUUUCAGGC
mmu-miR-1a-3p	mmu-mir-1a-2	UGGAAUGUAAAGAAGUAUGUAU	chr18	22	420	537	623	329	222	562	647	404	269	422	539	624	330	222	564	650	406	270	526.667	371	440	528.333	372	442	-0.246084	0.0164517	0.00379424	0.505472	2.85914e-16	4.02513e-17	UCAGAGCACAUACUUCUUUAUGUACCCAUAUGAACAUUCAGUGCUAUGGAAUGUAAAGAAGUAUGUAUUUUG
mmu-miR-1b-3p	mmu-mir-1b	UGGGUACAUAAAGAAGUAUGUGC	chr18	23	2	2	5	4	4	5	1	6	2	2	2	5	4	4	5	1	6	2	3	4.333	3	3	4.333	3	0.530404	0.611243	0.325402	-0.530404	0.606722	0.361498	UUCCUUUAGCUUCUUCUUGGCGGACAUUACCUACCCAAAAUACAUACUUCUUUACAUUCCAUAGCACUGAAUGUUCAUAUGGGUACAUAAAGAAGUAUGUGCUCUGAGUAGGCACUCCUGCG
mmu-miR-1b-5p	mmu-mir-1b	UACAUACUUCUUUACAUUCCA	chr18	21	36	68	56	48	15	59	49	50	33	36	68	56	48	15	59	49	50	33	53.333	40.667	44	53.333	40.667	44	-0.113645	0.969434	0.850132	0.39117	0.109979	0.0393567	UUCCUUUAGCUUCUUCUUGGCGGACAUUACCUACCCAAAAUACAUACUUCUUUACAUUCCAUAGCACUGAAUGUUCAUAUGGGUACAUAAAGAAGUAUGUGCUCUGAGUAGGCACUCCUGCG
mmu-miR-200a-3p	mmu-mir-200a	UAACACUGUCUGGUAACGAUGU	chr4	22	576	1445	355	617	1170	505	868	1324	423	579	1458	356	619	1182	505	872	1334	423	792	764	871.667	797.667	768.667	876.333	-0.190204	0.0307663	0.00762847	0.0519278	0.861082	0.671034	CUGGGCCUCUGUGGGCAUCUUACCGGACAGUGCUGGAUUUCUUGGCUUGACUCUAACACUGUCUGGUAACGAUGUUCAAAGGUGACCCAC
mmu-miR-200a-5p	mmu-mir-200a	CAUCUUACCGGACAGUGCUGGA	chr4	22	13	35	10	15	41	12	18	44	10	13	35	10	15	41	12	18	44	10	19.333	22.667	24	19.333	22.667	24	-0.0824409	0.996476	0.990117	-0.229528	0.54647	0.303264	CUGGGCCUCUGUGGGCAUCUUACCGGACAGUGCUGGAUUUCUUGGCUUGACUCUAACACUGUCUGGUAACGAUGUUCAAAGGUGACCCAC
mmu-miR-200b-3p	mmu-mir-200b	UAAUACUGCCUGGUAAUGAUGA	chr4	22	189	516	161	185	327	162	351	424	157	189	519	161	185	327	162	351	426	157	288.667	224.667	310.667	289.667	224.667	311.333	-0.467581	4.39899e-07	6.57644e-08	0.361618	3.42442e-05	7.15365e-06	GCCGUGGCCAUCUUACUGGGCAGCAUUGGAUAGUGUCUGAUCUCUAAUACUGCCUGGUAAUGAUGACGGC
mmu-miR-200b-5p	mmu-mir-200b	CAUCUUACUGGGCAGCAUUGGA	chr4	22	23	37	5	20	49	8	16	21	4	23	37	5	20	49	8	16	21	4	21.667	25.667	13.667	21.667	25.667	13.667	0.909218	0.00144279	0.000280141	-0.244415	0.478985	0.248411	GCCGUGGCCAUCUUACUGGGCAGCAUUGGAUAGUGUCUGAUCUCUAAUACUGCCUGGUAAUGAUGACGGC
mmu-miR-200c-3p	mmu-mir-200c	UAAUACUGCCGGGUAAUGAUGGA	chr6	23	234	419	111	123	574	181	231	302	132	234	421	111	123	575	182	232	302	132	254.667	292.667	221.667	255.333	293.333	222	0.400866	5.04499e-10	6.57642e-11	-0.200648	0.00362384	0.000931468	CCCUCGUCUUACCCAGCAGUGUUUGGGUGCUGGUUGGGAGUCUCUAAUACUGCCGGGUAAUGAUGGAGG
mmu-miR-200c-5p	mmu-mir-200c	CGUCUUACCCAGCAGUGUUUGG	chr6	22	0	1	0	0	1	0	0	0	0	0	1	0	0	1	0	0	0	0	0.333	0.333	0	0.333	0.333	0	NA	NA	NA	0	1	0.986098	CCCUCGUCUUACCCAGCAGUGUUUGGGUGCUGGUUGGGAGUCUCUAAUACUGCCGGGUAAUGAUGGAGG
mmu-miR-201-3p	mmu-mir-201	UGAACAGUGCCUUUCUGUGUAGG	chrX	23	0	0	0	2	0	0	0	0	0	0	0	0	2	0	0	0	0	0	0	0.667	0	0	0.667	0	NA	NA	NA	NA	NA	NA	UACCUUACUCAGUAAGGCAUUGUUCUUCUAUAUUAAUAAAUGAACAGUGCCUUUCUGUGUAGGGUA
mmu-miR-201-5p	mmu-mir-201	UACUCAGUAAGGCAUUGUUCUU	chrX	22	55	30	55	56	48	30	47	26	62	55	30	55	56	48	30	47	26	62	46.667	44.667	45	46.667	44.667	45	-0.0107156	0.87065	0.696044	0.0631934	0.972981	0.874003	UACCUUACUCAGUAAGGCAUUGUUCUUCUAUAUUAAUAAAUGAACAGUGCCUUUCUGUGUAGGGUA
mmu-miR-202-3p	mmu-mir-202	AGAGGUAUAGCGCAUGGGAAGA	chr7	22	1	0	0	1	1	2	0	1	0	1	0	0	1	1	2	0	1	0	0.333	1.333	0.333	0.333	1.333	0.333	2.00108	0.353993	0.149406	-2.00108	0.33733	0.158248	GUUCCUUUUUCCUAUGCAUAUACUUCUUUGUGGAUCUGGUCUAAAGAGGUAUAGCGCAUGGGAAGAUGGAGC
mmu-miR-202-5p	mmu-mir-202	UUCCUAUGCAUAUACUUCUUU	chr7	21	141	70	72	59	45	47	99	30	72	142	70	72	59	45	47	99	30	72	94.333	50.333	67	94.667	50.333	67	-0.412657	0.108249	0.0310835	0.906258	3.7572e-09	6.51793e-10	GUUCCUUUUUCCUAUGCAUAUACUUCUUUGUGGAUCUGGUCUAAAGAGGUAUAGCGCAUGGGAAGAUGGAGC
mmu-miR-203-3p	mmu-mir-203	GUGAAAUGUUUAGGACCACUAG	chr12	22	235	262	353	234	143	251	211	247	174	235	263	355	234	143	251	211	247	174	283.333	209.333	210.667	284.333	209.333	210.667	-0.00916458	0.666737	0.387157	0.436699	3.72442e-07	7.17146e-08	GCCUGGUCCAGUGGUUCUUGACAGUUCAACAGUUCUGUAGCACAAUUGUGAAAUGUUUAGGACCACUAGACCCGGC
mmu-miR-203-5p	mmu-mir-203	AGUGGUUCUUGACAGUUCAACA	chr12	22	19	33	42	33	18	20	20	31	13	19	33	42	33	18	20	20	31	13	31.333	23.667	21.333	31.333	23.667	21.333	0.14979	0.636564	0.35629	0.404806	0.237535	0.101831	GCCUGGUCCAGUGGUUCUUGACAGUUCAACAGUUCUGUAGCACAAUUGUGAAAUGUUUAGGACCACUAGACCCGGC
mmu-miR-203b-3p	mmu-mir-203b	UUGAACUGUCAAGAACCACUGG	chr12	22	2	1	9	4	3	6	3	4	2	2	1	9	4	3	6	3	4	2	4	4.333	3	4	4.333	3	0.530404	0.611243	0.325402	-0.115366	0.918794	0.793618	AGUGGUCCUAAACAUUUCACAAUUGUGCUACAGAACUGUUGAACUGUCAAGAACCACUGG
mmu-miR-203b-5p	mmu-mir-203b	AGUGGUCCUAAACAUUUCAC	chr12	20	54	65	72	66	37	115	46	77	45	54	65	72	66	37	115	46	78	45	63.667	72.667	56	63.667	72.667	56.333	0.375874	0.0109334	0.00241192	-0.190755	0.262101	0.113077	AGUGGUCCUAAACAUUUCACAAUUGUGCUACAGAACUGUUGAACUGUCAAGAACCACUGG
mmu-miR-204-3p	mmu-mir-204	GCUGGGAAGGCAAAGGGACGU	chr19	21	1140	582	1826	1055	605	240	1036	440	530	1149	584	1847	1066	606	240	1045	442	534	1182.67	633.333	668.667	1193.33	637.333	673.667	-0.0783237	0.995992	0.990545	0.901008	4.1864e-104	2.54758e-105	UGGACUUCCCUUUGUCAUCCUAUGCCUGAGAAUAUAUGAAGGAGGCUGGGAAGGCAAAGGGACGUUCA
mmu-miR-204-5p	mmu-mir-204	UUCCCUUUGUCAUCCUAUGCCU	chr19	22	142675	68143	100945	95566	69248	58543	112462	64046	61776	556435	115129	246242	210128	114092	90453	281530	101703	102438	103921	74452.3	79428	305935	138224	161890	-0.0933306	0	0	0.481098	0	0	UGGACUUCCCUUUGUCAUCCUAUGCCUGAGAAUAUAUGAAGGAGGCUGGGAAGGCAAAGGGACGUUCA
mmu-miR-205-3p	mmu-mir-205	GAUUUCAGUGGAGUGAAGCUCA	chr1	22	0	0	0	0	0	0	0	1	0	0	0	0	0	0	0	0	1	0	0	0	0.333	0	0	0.333	NA	NA	NA	NA	NA	NA	CUCUUGUCCUUCAUUCCACCGGAGUCUGUCUUAUGCCAACCAGAUUUCAGUGGAGUGAAGCUCAGGAG
mmu-miR-205-5p	mmu-mir-205	UCCUUCAUUCCACCGGAGUCUG	chr1	22	4	8	5	3	5	5	2	3	4	4	8	5	3	5	5	2	3	4	5.667	4.333	3	5.667	4.333	3	0.530404	0.611243	0.325402	0.387219	0.750108	0.506544	CUCUUGUCCUUCAUUCCACCGGAGUCUGUCUUAUGCCAACCAGAUUUCAGUGGAGUGAAGCUCAGGAG
mmu-miR-206-3p	mmu-mir-206	UGGAAUGUAAGGAAGUGUGUGG	chr1	22	166	242	228	250	154	197	150	249	254	166	242	228	250	154	198	150	250	255	212	200.333	217.667	212	200.667	218.333	-0.119723	0.810204	0.603406	0.0816642	0.803499	0.594049	CCAGGCCACAUGCUUCUUUAUAUCCUCAUAGAUAUCUCAGCACUAUGGAAUGUAAGGAAGUGUGUGGUUUUGG
mmu-miR-208a-3p	mmu-mir-208a	AUAAGACGAGCAAAAAGCUUGU	chr14	22	0	0	0	0	0	0	0	0	0	0	0	0	0	0	0	0	0	0	0	0	0	0	0	0	NA	NA	NA	NA	NA	NA	UUCCUUUGACGGGUGAGCUUUUGGCCCGGGUUAUACCUGACACUCACGUAUAAGACGAGCAAAAAGCUUGUUGGUCAGAGGAG
mmu-miR-208a-5p	mmu-mir-208a	GAGCUUUUGGCCCGGGUUAUAC	chr14	22	0	0	0	0	0	1	0	2	0	0	0	0	0	0	1	0	2	0	0	0.333	0.667	0	0.333	0.667	-1.00216	0.805557	0.5915	NA	NA	NA	UUCCUUUGACGGGUGAGCUUUUGGCCCGGGUUAUACCUGACACUCACGUAUAAGACGAGCAAAAAGCUUGUUGGUCAGAGGAG
mmu-miR-208b-3p	mmu-mir-208b	AUAAGACGAACAAAAGGUUUGU	chr14	22	4	1	7	1	1	2	2	2	4	4	1	7	1	1	2	2	2	4	4	1.333	2.667	4	1.333	2.667	-1.00054	0.547292	0.283125	1.58532	0.121892	0.0456125	CCUCUCAGGGAAGCUUUUUGCUCGCGUUAUGUUUCUCAUCCGAAUAUAAGACGAACAAAAGGUUUGUCUGAGGGCUG
mmu-miR-20a-3p	mmu-mir-20a	ACUGCAUUACGAGCACUUAAAG	chr14	22	1	4	3	0	0	1	2	5	4	1	4	3	0	0	1	2	5	4	2.667	0.333	3.667	2.667	0.333	3.667	-3.46101	0.0115034	0.00254816	3.00162	0.0464641	0.0145385	GUGUGAUGUGACAGCUUCUGUAGCACUAAAGUGCUUAUAGUGCAGGUAGUGUGUAGCCAUCUACUGCAUUACGAGCACUUAAAGUACUGCCAGCUGUAGAACUCCAG
mmu-miR-20a-5p	mmu-mir-20a	UAAAGUGCUUAUAGUGCAGGUAG	chr14	23	234	243	254	226	196	200	302	283	216	234	244	254	227	197	201	303	285	216	243.667	207.333	267	244	208.333	268	-0.36489	0.00111818	0.000210997	0.232961	0.0454594	0.0141622	GUGUGAUGUGACAGCUUCUGUAGCACUAAAGUGCUUAUAGUGCAGGUAGUGUGUAGCCAUCUACUGCAUUACGAGCACUUAAAGUACUGCCAGCUGUAGAACUCCAG
mmu-miR-20b-3p	mmu-mir-20b	ACUGCAGUGUGAGCACUUCUAG	chrX	22	0	0	0	0	0	0	1	0	0	0	0	0	0	0	0	1	0	0	0	0	0.333	0	0	0.333	NA	NA	NA	NA	NA	NA	CCUAGUAGUGCCAAAGUGCUCAUAGUGCAGGUAGUUUUUAUACCACUCUACUGCAGUGUGAGCACUUCUAGUACUCCUGG
mmu-miR-20b-5p	mmu-mir-20b	CAAAGUGCUCAUAGUGCAGGUAG	chrX	23	61	12	44	20	12	14	43	19	14	61	12	44	20	12	14	43	19	14	39	15.333	25.333	39	15.333	25.333	-0.724378	0.0571464	0.015055	1.34683	1.94581e-07	3.69367e-08	CCUAGUAGUGCCAAAGUGCUCAUAGUGCAGGUAGUUUUUAUACCACUCUACUGCAGUGUGAGCACUUCUAGUACUCCUGG
mmu-miR-210-3p	mmu-mir-210	CUGUGCGUGUGACAGCGGCUGA	chr7	22	51	50	48	40	36	32	45	43	24	51	50	50	40	36	32	45	44	24	49.667	36	37.333	50.333	36	37.667	-0.0524545	1	0.941879	0.464291	0.042644	0.0130914	CCGGGGCAGUCCCUCCAGGCUCAGGACAGCCACUGCCCACCGCACACUGCGUUGCUCCGGACCCACUGUGCGUGUGACAGCGGCUGAUCUGUCCCUGGGCAGCGCGAACC
mmu-miR-210-5p	mmu-mir-210	AGCCACUGCCCACCGCACACUG	chr7	22	19	40	30	30	28	28	22	31	13	19	40	30	30	28	28	22	31	13	29.667	28.667	22	29.667	28.667	22	0.381887	0.153882	0.0496575	0.0494681	1	0.94912	CCGGGGCAGUCCCUCCAGGCUCAGGACAGCCACUGCCCACCGCACACUGCGUUGCUCCGGACCCACUGUGCGUGUGACAGCGGCUGAUCUGUCCCUGGGCAGCGCGAACC
mmu-miR-211-3p	mmu-mir-211	GCAAGGACAGCAAAGGGGGGC	chr7	21	0	0	0	0	0	0	0	0	0	0	0	0	0	0	0	0	0	0	0	0	0	0	0	0	NA	NA	NA	NA	NA	NA	CUGCUUGGACCUGUGACCUGUGGGCUUCCCUUUGUCAUCCUUUGCCUAGGCCUCUGAGUGAGGCAAGGACAGCAAAGGGGGGCUCAGUGGUCACCUCUACUGCAGA
mmu-miR-211-5p	mmu-mir-211	UUCCCUUUGUCAUCCUUUGCCU	chr7	22	589	156	332	117	247	142	463	133	125	590	156	333	118	247	142	463	133	128	359	168.667	240.333	359.667	169	241.333	-0.510857	1.03401e-06	1.5741e-07	1.08981	7.6412e-44	7.56486e-45	CUGCUUGGACCUGUGACCUGUGGGCUUCCCUUUGUCAUCCUUUGCCUAGGCCUCUGAGUGAGGCAAGGACAGCAAAGGGGGGCUCAGUGGUCACCUCUACUGCAGA
mmu-miR-212-3p	mmu-mir-212	UAACAGUCUCCAGUCACGGCCA	chr11	22	4407	5142	3747	4192	5454	5297	4304	5348	4287	4534	5296	3830	4292	5607	5459	4402	5529	4391	4432	4981	4646.33	4553.33	5119.33	4774	0.100343	5.86099e-26	5.28932e-27	-0.168478	1.41417e-32	1.5028e-33	GGGCAGCGCGCCGGCACCUUGGCUCUAGACUGCUUACUGCCCGGGCCGCCUUCAGUAACAGUCUCCAGUCACGGCCACCGACGCCUGGCCC
mmu-miR-212-5p	mmu-mir-212	ACCUUGGCUCUAGACUGCUUACU	chr11	23	3970	4513	1841	2488	7539	6119	4507	5549	4471	4066	4670	1861	2527	7897	6364	4639	5735	4611	3441.33	5382	4842.33	3532.33	5596	4995	0.15244	6.76532e-50	4.81034e-51	-0.645175	0	0	GGGCAGCGCGCCGGCACCUUGGCUCUAGACUGCUUACUGCCCGGGCCGCCUUCAGUAACAGUCUCCAGUCACGGCCACCGACGCCUGGCCC
mmu-miR-214-3p	mmu-mir-214	ACAGCAGGCACAGACAGGCAGU	chr1	22	29	7	40	11	33	9	23	30	12	29	7	40	11	33	9	23	31	12	25.333	17.667	21.667	25.333	17.667	22	-0.294442	0.655242	0.371523	0.519961	0.149515	0.0585293	GGCCUGGCUGGACAGAGUUGUCAUGUGUCUGCCUGUCUACACUUGCUGUGCAGAACAUCCGCUCACCUGUACAGCAGGCACAGACAGGCAGUCACAUGACAACCCAGCCU
mmu-miR-214-5p	mmu-mir-214	UGCCUGUCUACACUUGCUGUGC	chr1	22	20	8	24	5	11	11	14	12	4	20	8	24	5	11	11	14	12	4	17.333	9	10	17.333	9	10	-0.152003	0.969711	0.849492	0.945524	0.0219767	0.00632754	GGCCUGGCUGGACAGAGUUGUCAUGUGUCUGCCUGUCUACACUUGCUGUGCAGAACAUCCGCUCACCUGUACAGCAGGCACAGACAGGCAGUCACAUGACAACCCAGCCU
mmu-miR-215-3p	mmu-mir-215	UCUGUCAUUCUGUAGGCCAAU	chr1	21	0	0	0	0	0	0	0	0	0	0	0	0	0	0	0	0	0	0	0	0	0	0	0	0	NA	NA	NA	NA	NA	NA	AGCUCUCAGCAUCAACGGUGUACAGGAGAAUGACCUAUGAUUUGACAGACCGUGCAGCUGUGUAUGUCUGUCAUUCUGUAGGCCAAUAUUCUGUAUGUCACUGCUACUUAAA
mmu-miR-215-5p	mmu-mir-215	AUGACCUAUGAUUUGACAGAC	chr1	21	1	1	2	5	1	1	0	3	2	1	1	2	5	1	1	0	3	2	1.333	2.333	1.667	1.333	2.333	1.667	0.484932	0.771305	0.50061	-0.80751	0.581399	0.341922	AGCUCUCAGCAUCAACGGUGUACAGGAGAAUGACCUAUGAUUUGACAGACCGUGCAGCUGUGUAUGUCUGUCAUUCUGUAGGCCAAUAUUCUGUAUGUCACUGCUACUUAAA
mmu-miR-216a-3p	mmu-mir-216a	CACAGUGGUCUCUGGGAUUAUG	chr11	22	3	0	0	0	0	0	0	0	1	3	0	0	0	0	0	0	0	1	1	0	0.333	1	0	0.333	NA	NA	NA	NA	NA	NA	UUGGUUUAAUCUCAGCUGGCAACUGUGAGAUGUCCCUAUCAUUCCUCACAGUGGUCUCUGGGAUUAUGCUAA
mmu-miR-216a-5p	mmu-mir-216a	UAAUCUCAGCUGGCAACUGUGA	chr11	22	20	14	5	7	10	10	5	9	9	20	14	5	7	10	10	5	9	9	13	9	7.667	13	9	7.667	0.231263	0.720512	0.446954	0.530515	0.350831	0.166971	UUGGUUUAAUCUCAGCUGGCAACUGUGAGAUGUCCCUAUCAUUCCUCACAGUGGUCUCUGGGAUUAUGCUAA
mmu-miR-216b-5p	mmu-mir-216b	AAAUCUCUGCAGGCAAAUGUGA	chr11	22	8	4	3	3	3	0	1	4	3	8	4	3	3	3	0	2	4	3	5	2	2.667	5	2	3	-0.415218	0.768161	0.50172	1.32193	0.135694	0.0521333	UUGGCAGACUGGGAAAUCUCUGCAGGCAAAUGUGAUGUCACUGAAGAAACCACACACUUACCUGUAGAGAUUCUUCAGUCUGACAA
mmu-miR-217-3p	mmu-mir-217	CAUCAGUUCCUAAUGCAUUGCCU	chr11	23	6	3	0	1	1	1	2	1	2	6	3	0	1	1	1	2	1	2	3	1	1.667	3	1	1.667	-0.737254	0.787525	0.525854	1.58496	0.20321	0.0834248	AAACAUAGUCAUUACAGUUUUUGAUGUUGCAGAUACUGCAUCAGGAACUGACUGGAUAAGACUUAAUCCCCAUCAGUUCCUAAUGCAUUGCCUUCAGCAUCUAAACAA
mmu-miR-217-5p	mmu-mir-217	UACUGCAUCAGGAACUGACUGGA	chr11	23	0	0	0	0	0	0	0	1	0	0	0	0	0	0	0	0	1	0	0	0	0.333	0	0	0.333	NA	NA	NA	NA	NA	NA	AAACAUAGUCAUUACAGUUUUUGAUGUUGCAGAUACUGCAUCAGGAACUGACUGGAUAAGACUUAAUCCCCAUCAGUUCCUAAUGCAUUGCCUUCAGCAUCUAAACAA
mmu-miR-218-1-3p	mmu-mir-218-1	AAACAUGGUUCCGUCAAGCACC	chr5	22	10	6	11	13	15	5	5	6	8	10	6	11	13	15	5	5	6	8	9	11	6.333	9	11	6.333	0.796543	0.109912	0.0316611	-0.289507	0.63109	0.384042	GUGAUAAUGGAGCGAGAUUUUCUGUUGUGCUUGAUCUAACCAUGUGCUUGCGAGGUAUGAGAAAAACAUGGUUCCGUCAAGCACCAUGGAACGUCACGCAGCUUUCUACA
mmu-miR-218-2-3p	mmu-mir-218-2	CAUGGUUCUGUCAAGCACCGCG	chr11	22	146	103	127	140	162	115	121	131	140	147	103	127	140	162	115	121	132	141	125.333	139	130.667	125.667	139	131.333	0.08919	0.28355	0.111404	-0.149319	0.190271	0.0772489	GACCAGUUGCCGCGGGGCUUUCCUUUGUGCUUGAUCUAACCAUGUGGUGGAACGAUGGAAACGGAACAUGGUUCUGUCAAGCACCGCGGAAAGCAUCGCUCUCUCCUGCA
mmu-miR-218-5p	mmu-mir-218-2	UUGUGCUUGAUCUAACCAUGU	chr11	21	93000	82099	87574	97004	102511	93622	98242	93921	96493	194905	160757	183646	222135	232431	205475	216265	198350	239665	87557.7	97712.3	96218.7	179769	220014	218093	0.0222239	8.04925e-298	2.12788e-299	-0.158307	0	0	GACCAGUUGCCGCGGGGCUUUCCUUUGUGCUUGAUCUAACCAUGUGGUGGAACGAUGGAAACGGAACAUGGUUCUGUCAAGCACCGCGGAAAGCAUCGCUCUCUCCUGCA
mmu-miR-219a-1-3p	mmu-mir-219a-1	AGAGUUGCGUCUGGACGUCCCG	chr17	22	11	7	3	8	8	6	6	5	13	11	7	3	8	8	6	6	5	13	7	7.333	8	7	7.333	8	-0.125596	1	0.913753	-0.0670486	0.928543	0.815532	CCGUCCCGGGCCGCGGCUCCUGAUUGUCCAAACGCAAUUCUCGAGUCUCUGGCUCCGGCCGAGAGUUGCGUCUGGACGUCCCGAGCCGCCGCCCCCAAACCUCGAGGGGG
mmu-miR-219a-2-3p	mmu-mir-219a-2	AGAAUUGUGGCUGGACAUCUGU	chr2	22	28953	22121	16119	18263	11022	23663	29272	30821	18793	34845	25673	17983	20597	11824	27483	35424	37644	21294	22397.7	17649.3	26295.3	26167	19968	31454	-0.575193	0	0	0.343735	0	0	ACUCAGGGGCUUCGCCACUGAUUGUCCAAACGCAAUUCUUGUACGAGUCUGCGGCCAACCGAGAAUUGUGGCUGGACAUCUGUGGUUGAGCUCCGGG
mmu-miR-219a-5p	mmu-mir-219a-1	UGAUUGUCCAAACGCAAUUCU	chr17	21	3455	1660	1443	1505	725	1521	2272	2943	1183	3555	1673	1461	1520	728	1531	2293	2997	1188	2186	1250.33	2132.67	2229.67	1259.67	2159.33	-0.770346	1.11314e-126	4.66767e-128	0.805981	6.69175e-164	2.97816e-165	CCGUCCCGGGCCGCGGCUCCUGAUUGUCCAAACGCAAUUCUCGAGUCUCUGGCUCCGGCCGAGAGUUGCGUCUGGACGUCCCGAGCCGCCGCCCCCAAACCUCGAGGGGG
mmu-miR-219b-5p	mmu-mir-219b	AGAUGUCCAGCCACAAUUCUCG	chr2	22	429	558	251	299	146	390	440	467	303	430	560	252	299	146	393	441	470	303	412.667	278.333	403.333	414	279.333	404.667	-0.535159	1.08389e-11	1.35363e-12	0.568166	5.61687e-16	8.06053e-17	AGAUGUCCAGCCACAAUUCUCGGUUGGCCGCAGACUCGUACAAGAAUUGCGUUUGGACAAUCAGU
mmu-miR-219c-3p	mmu-mir-219c	CGAGAAUUGCGUUUGGACAAUC	chr17	22	1	2	0	1	0	1	1	2	1	1	2	0	1	0	1	1	2	1	1	0.667	1.333	1	0.667	1.333	-0.998918	0.718834	0.447879	0.584241	0.857639	0.673414	GGACGUCCAGACGCAACUCUCGGCCGGAGCCAGAGACUCGAGAAUUGCGUUUGGACAAUC
mmu-miR-219c-5p	mmu-mir-219c	GGACGUCCAGACGCAACUCUCG	chr17	22	0	0	0	0	2	0	0	1	1	0	0	0	0	2	0	0	1	1	0	0.667	0.667	0	0.667	0.667	0	1	0.956079	NA	NA	NA	GGACGUCCAGACGCAACUCUCGGCCGGAGCCAGAGACUCGAGAAUUGCGUUUGGACAAUC
mmu-miR-21a-3p	mmu-mir-21a	CAACAGCAGUCGAUGGGCUGUC	chr11	22	224	153	105	57	71	71	21	24	15	224	154	105	57	71	71	21	24	15	160.667	66.333	20	161	66.333	20	1.72973	1.87359e-19	1.84456e-20	1.27627	5.99309e-26	7.07631e-27	UGUACCACCUUGUCGGAUAGCUUAUCAGACUGAUGUUGACUGUUGAAUCUCAUGGCAACAGCAGUCGAUGGGCUGUCUGACAUUUUGGUAUC
mmu-miR-21a-5p	mmu-mir-21a	UAGCUUAUCAGACUGAUGUUGA	chr11	22	15298	12196	10573	10861	7496	9352	14588	14433	7461	16780	13176	11372	11609	7823	9931	15919	15776	7883	12689	9236.33	12160.7	13776	9787.67	13192.7	-0.39683	1.5529e-220	4.67144e-222	0.458186	0	0	UGUACCACCUUGUCGGAUAGCUUAUCAGACUGAUGUUGACUGUUGAAUCUCAUGGCAACAGCAGUCGAUGGGCUGUCUGACAUUUUGGUAUC
mmu-miR-22-3p	mmu-mir-22	AAGCUGCCAGUUGAAGAACUGU	chr11	22	138672	133766	133375	130644	131329	133650	136752	126839	121797	494400	490357	519916	443414	411276	475490	462013	389566	405561	135271	131874	128463	501558	443393	419047	0.0378146	0	0	0.0366888	0	0	ACCUGGCUGAGCCGCAGUAGUUCUUCAGUGGCAAGCUUUAUGUCCUGACCCAGCUAAAGCUGCCAGUUGAAGAACUGUUGCCCUCUGCCCCUGGC
mmu-miR-22-5p	mmu-mir-22	AGUUCUUCAGUGGCAAGCUUUA	chr11	22	210	213	140	194	182	166	215	228	155	211	213	140	194	182	166	215	228	155	187.667	180.667	199.333	188	180.667	199.333	-0.141848	0.734563	0.465379	0.054842	0.918823	0.801154	ACCUGGCUGAGCCGCAGUAGUUCUUCAGUGGCAAGCUUUAUGUCCUGACCCAGCUAAAGCUGCCAGUUGAAGAACUGUUGCCCUCUGCCCCUGGC
mmu-miR-221-3p	mmu-mir-221	AGCUACAUUGUCUGCUGGGUUUC	chrX	23	7987	6877	7921	7626	10079	7658	8252	7430	9133	8404	7217	8375	7991	10766	8064	8694	7814	9749	7595	8454.33	8271.67	7998.67	8940.33	8752.33	0.0315128	1.33657e-17	1.41333e-18	-0.154641	6.34204e-52	5.87546e-53	AUCCAGGUCUGGGGCAUGAACCUGGCAUACAAUGUAGAUUUCUGUGUUUGUUAGGCAACAGCUACAUUGUCUGCUGGGUUUCAGGCUACCUGGAA
mmu-miR-221-5p	mmu-mir-221	ACCUGGCAUACAAUGUAGAUUUCUGU	chrX	26	677	714	608	933	750	485	855	609	645	685	725	610	941	755	488	861	611	650	666.333	722.667	703	673.333	728	707.333	0.0398063	0.0247973	0.00592242	-0.117088	0.00340929	0.000873224	AUCCAGGUCUGGGGCAUGAACCUGGCAUACAAUGUAGAUUUCUGUGUUUGUUAGGCAACAGCUACAUUGUCUGCUGGGUUUCAGGCUACCUGGAA
mmu-miR-222-3p	mmu-mir-222	AGCUACAUCUGGCUACUGGGUCU	chrX	23	24713	20794	22451	25176	29928	18969	25225	21765	22872	28947	23879	26116	29777	36482	21453	29527	24979	26989	22652.7	24691	23287.3	26314	29237.3	27165	0.0844398	4.3903e-153	1.76092e-154	-0.124304	5.06052e-154	2.52796e-155	CCCUCAGUGGCUCAGUAGCCAGUGUAGAUCCUGUCUUUGGUAAUCAGCAGCUACAUCUGGCUACUGGGUCUCUGGUGGC
mmu-miR-222-5p	mmu-mir-222	CUCAGUAGCCAGUGUAGAUCC	chrX	21	2	2	5	2	4	2	1	4	5	2	2	5	2	4	2	1	4	5	3	2.667	3.333	3	2.667	3.333	-0.321603	0.88029	0.722207	0.169745	0.952052	0.847854	CCCUCAGUGGCUCAGUAGCCAGUGUAGAUCCUGUCUUUGGUAAUCAGCAGCUACAUCUGGCUACUGGGUCUCUGGUGGC
mmu-miR-223-3p	mmu-mir-223	UGUCAGUUUGUCAAAUACCCCA	chrX	22	161	73	147	38	71	72	116	78	40	161	73	147	38	71	72	116	78	40	127	60.333	78	127	60.333	78	-0.370527	0.134331	0.0406543	1.07381	1.12715e-15	1.62777e-16	UCUGGCCAUCUGCAGUGUCACGCUCCGUGUAUUUGACAAGCUGAGUUGGACACUCUGUGUGGUAGAGUGUCAGUUUGUCAAAUACCCCAAGUGUGGCUCAUGCCUAUCAG
mmu-miR-223-5p	mmu-mir-223	CGUGUAUUUGACAAGCUGAGUUG	chrX	23	5	2	1	3	1	0	5	2	1	5	2	1	3	1	0	5	2	1	2.667	1.333	2.667	2.667	1.333	2.667	-1.00054	0.547292	0.283125	1.00054	0.499514	0.260873	UCUGGCCAUCUGCAGUGUCACGCUCCGUGUAUUUGACAAGCUGAGUUGGACACUCUGUGUGGUAGAGUGUCAGUUUGUCAAAUACCCCAAGUGUGGCUCAUGCCUAUCAG
mmu-miR-224-3p	mmu-mir-224	AAAUGGUGCCCUAGUGACUACA	chrX	22	2	0	0	0	1	0	0	0	0	2	0	0	0	1	0	0	0	0	0.667	0.333	0	0.667	0.333	0	NA	NA	NA	1.00216	0.794441	0.574003	GGGCUUUUAAGUCACUAGUGGUUCCGUUUAGUAGAUGGUUUGUGCAUUGUUUCAAAAUGGUGCCCUAGUGACUACAAAGCCC
mmu-miR-224-5p	mmu-mir-224	UAAGUCACUAGUGGUUCCGUU	chrX	21	1	1	2	7	0	3	5	9	3	1	1	2	7	0	3	5	9	3	1.333	3.333	5.667	1.333	3.333	5.667	-0.765764	0.47512	0.224567	-1.32214	0.22177	0.0942675	GGGCUUUUAAGUCACUAGUGGUUCCGUUUAGUAGAUGGUUUGUGCAUUGUUUCAAAAUGGUGCCCUAGUGACUACAAAGCCC
mmu-miR-23a-3p	mmu-mir-23a	AUCACAUUGCCAGGGAUUUCC	chr8	21	18473	20798	18459	14542	18745	19243	19752	17681	14801	20765	23775	20862	15906	21021	21792	22235	19800	16354	19243.3	17510	17411.3	21800.7	19573	19463	0.00815242	2.72933e-24	2.53775e-25	0.13618	1.37006e-47	1.31904e-48	CGGACGGCUGGGGUUCCUGGGGAUGGGAUUUGAUGCCAGUCACAAAUCACAUUGCCAGGGAUUUCCAACUGACCC
mmu-miR-23a-5p	mmu-mir-23a	GGGGUUCCUGGGGAUGGGAUUU	chr8	22	6	1	5	2	2	0	2	3	6	6	1	5	2	2	0	2	3	6	4	1.333	3.667	4	1.333	3.667	-1.45992	0.229103	0.0814497	1.58532	0.121892	0.0456125	CGGACGGCUGGGGUUCCUGGGGAUGGGAUUUGAUGCCAGUCACAAAUCACAUUGCCAGGGAUUUCCAACUGACCC
mmu-miR-23b-3p	mmu-mir-23b	AUCACAUUGCCAGGGAUUACC	chr13	21	39929	40736	45392	41302	39888	45854	47288	44203	31362	51600	53899	62962	54627	51476	62776	64457	59752	39254	42019	42348	40951	56153.7	56293	54487.7	0.0483952	2.99563e-140	1.22884e-141	-0.011252	1.88878e-14	2.84775e-15	GGCUGCUUGGGUUCCUGGCAUGCUGAUUUGUGACUUGAGAUUAAAAUCACAUUGCCAGGGAUUACCACGCAACC
mmu-miR-23b-5p	mmu-mir-23b	GGGUUCCUGGCAUGCUGAUUU	chr13	21	141	84	117	130	121	110	147	133	115	141	85	117	131	123	110	147	133	115	114	120.333	131.667	114.333	121.333	131.667	-0.129861	0.874445	0.713426	-0.0779985	0.496512	0.263815	GGCUGCUUGGGUUCCUGGCAUGCUGAUUUGUGACUUGAGAUUAAAAUCACAUUGCCAGGGAUUACCACGCAACC
mmu-miR-24-1-5p	mmu-mir-24-1	GUGCCUACUGAGCUGAUAUCAGU	chr13	23	238	135	196	160	122	200	203	192	126	239	135	196	160	122	200	203	192	126	189.667	160.667	173.667	190	160.667	173.667	-0.11225	0.879085	0.718814	0.239395	0.0628849	0.0205618	CUCCGGUGCCUACUGAGCUGAUAUCAGUUCUCAUUUCACACACUGGCUCAGUUCAGCAGGAACAGGAG
mmu-miR-24-2-5p	mmu-mir-24-2	GUGCCUACUGAGCUGAAACAGU	chr8	22	986	834	957	756	742	1039	892	924	615	992	844	963	763	746	1051	899	926	619	925.667	845.667	810.333	933	853.333	814.667	0.0615748	0.00169973	0.000333128	0.130404	0.055906	0.0180768	GCCUCUCUCCGGGCUCCGCCUCCCGUGCCUACUGAGCUGAAACAGUUGAUUCCAGUGCACUGGCUCAGUUCAGCAGGAACAGGAGUCCAGCCCCCUAGGAGCUGGCA
mmu-miR-24-3p	mmu-mir-24-1	UGGCUCAGUUCAGCAGGAACAG	chr13	22	44357	31287	40756	38300	46868	47408	38264	67934	55105	59228	38363	54447	49519	63483	65796	48678	110594	83839	38800	44192	53767.7	50679.3	59599.3	81037	-0.282954	0	0	-0.187729	0	0	CUCCGGUGCCUACUGAGCUGAUAUCAGUUCUCAUUUCACACACUGGCUCAGUUCAGCAGGAACAGGAG
mmu-miR-25-3p	mmu-mir-25	CAUUGCACUUGUCUCGGUCUGA	chr5	22	293	225	276	193	221	266	314	293	213	293	225	277	194	222	267	314	293	214	264.667	226.667	273.333	265	227.667	273.667	-0.270085	0.0483571	0.0125631	0.223604	0.046503	0.014614	GGCCAGUGUUGAGAGGCGGAGACUUGGGCAAUUGCUGGACGCUGCCCUGGGCAUUGCACUUGUCUCGGUCUGACAGUGCCGGCC
mmu-miR-25-5p	mmu-mir-25	AGGCGGAGACUUGGGCAAUUGC	chr5	22	12	12	14	10	15	10	14	12	13	12	12	14	10	15	10	14	12	13	12.667	11.667	13	12.667	11.667	13	-0.156078	0.946046	0.819274	0.118641	0.922132	0.805714	GGCCAGUGUUGAGAGGCGGAGACUUGGGCAAUUGCUGGACGCUGCCCUGGGCAUUGCACUUGUCUCGGUCUGACAGUGCCGGCC
mmu-miR-26a-1-3p	mmu-mir-26a-1	CCUAUUCUUGGUUACUUGCACG	chr9	22	57	46	54	43	37	48	38	44	23	57	46	54	43	37	49	38	44	23	52.333	42.667	35	52.333	43	35	0.285766	0.147034	0.0465093	0.2946	0.323668	0.147282	AAGGCCGUGGCCUCGUUCAAGUAAUCCAGGAUAGGCUGUGCAGGUCCCAAGGGGCCUAUUCUUGGUUACUUGCACGGGGACGCGGGCCUG
mmu-miR-26a-2-3p	mmu-mir-26a-2	CCUGUUCUUGAUUACUUGUUUC	chr10	22	186	200	180	155	156	134	188	174	160	186	200	180	155	156	135	189	174	160	188.667	148.333	174	188.667	148.667	174.333	-0.230248	0.273171	0.105334	0.347003	0.00282699	0.000708673	GGCUGCGGCUGGAUUCAAGUAAUCCAGGAUAGGCUGUGUCCGUCCAUGAGGCCUGUUCUUGAUUACUUGUUUCUGGAGGCAGCG
mmu-miR-26a-5p	mmu-mir-26a-2	UUCAAGUAAUCCAGGAUAGGCU	chr10	22	162500	156144	153234	153542	153615	158180	168605	158772	147494	949868	959063	943989	856344	722305	949641	1139148	953497	854501	157293	155112	158290	950973	842763	982382	-0.0292598	0	0	0.020138	0	0	GGCUGCGGCUGGAUUCAAGUAAUCCAGGAUAGGCUGUGUCCGUCCAUGAGGCCUGUUCUUGAUUACUUGUUUCUGGAGGCAGCG
mmu-miR-26b-3p	mmu-mir-26b	CCUGUUCUCCAUUACUUGGCUC	chr1	22	80	27	49	39	56	83	74	54	42	80	29	50	39	56	83	74	54	42	52	59.333	56.667	53	59.333	56.667	0.0663259	0.631354	0.345892	-0.190323	0.416278	0.207194	UGCCCGGGACCCAGUUCAAGUAAUUCAGGAUAGGUUGUGGUGCUGACCAGCCUGUUCUCCAUUACUUGGCUCGGGGGCCGGUGCC
mmu-miR-26b-5p	mmu-mir-26b	UUCAAGUAAUUCAGGAUAGGU	chr1	21	10201	12318	13544	11323	6694	10672	10759	10257	10430	10815	13313	14795	12146	6948	11410	11463	10897	11219	12021	9563	10482	12974.3	10168	11193	-0.132379	1.38436e-06	2.1327e-07	0.330022	1.1146e-180	4.55558e-182	UGCCCGGGACCCAGUUCAAGUAAUUCAGGAUAGGUUGUGGUGCUGACCAGCCUGUUCUCCAUUACUUGGCUCGGGGGCCGGUGCC
mmu-miR-27a-3p	mmu-mir-27a	UUCACAGUGGCUAAGUUCCGC	chr8	21	18812	14701	13640	15240	15500	13951	16766	15406	11663	21222	16252	15009	16792	17009	15331	18553	17000	12612	15717.7	14897	14611.7	17494.3	16377.3	16055	0.027901	1.56864e-30	1.28694e-31	0.0773653	2.57494e-10	4.32665e-11	UGGCCUGAGGAGCAGGGCUUAGCUGCUUGUGAGCAAGGUCCACAGCAAAGUCGUGUUCACAGUGGCUAAGUUCCGCCCCCUGGACCC
mmu-miR-27a-5p	mmu-mir-27a	AGGGCUUAGCUGCUUGUGAGCA	chr8	22	197	146	127	104	118	73	120	133	82	197	146	128	104	118	73	121	133	82	156.667	98.333	111.667	157	98.333	112	-0.183455	0.630789	0.346157	0.671954	8.14973e-09	1.43601e-09	UGGCCUGAGGAGCAGGGCUUAGCUGCUUGUGAGCAAGGUCCACAGCAAAGUCGUGUUCACAGUGGCUAAGUUCCGCCCCCUGGACCC
mmu-miR-27b-3p	mmu-mir-27b	UUCACAGUGGCUAAGUUCUGC	chr13	21	16716	12396	13142	12968	13180	13202	15686	15520	12385	18529	13392	14359	14025	14266	14404	17241	17083	13527	14084.7	13116.7	14530.3	15426.7	14231.7	15950.3	-0.147667	7.07407e-18	7.35136e-19	0.102724	4.66864e-16	6.65737e-17	AGGUGCAGAGCUUAGCUGAUUGGUGAACAGUGAUUGGUUUCCGCUUUGUUCACAGUGGCUAAGUUCUGCACCU
mmu-miR-27b-5p	mmu-mir-27b	AGAGCUUAGCUGAUUGGUGAAC	chr13	22	364	224	296	316	273	321	373	302	267	364	224	297	318	273	322	375	303	268	294.667	303.333	314	295	304.333	315.333	-0.0498621	0.857793	0.673254	-0.041817	0.46243	0.236885	AGGUGCAGAGCUUAGCUGAUUGGUGAACAGUGAUUGGUUUCCGCUUUGUUCACAGUGGCUAAGUUCUGCACCU
mmu-miR-2861	mmu-mir-2861	GGGGCCUGGCGGCGGGCGG	chr2	19	0	0	0	0	0	0	0	0	0	0	0	0	0	0	0	0	0	0	0	0	0	0	0	0	NA	NA	NA	NA	NA	NA	CUCCUCUGCAGCUCCGGCUCCCCCUGGCCUCCCGGGAACUACAAGUCCCAGGGGGCCUGGCGGCGGGCGGAGACCGGAAGAG
mmu-miR-28a-3p	mmu-mir-28a	CACUAGAUUGUGAGCUGCUGGA	chr16	22	308	244	267	329	290	251	317	284	293	308	244	268	330	290	252	319	284	294	273	290	298	273.333	290.667	299	-0.0392594	0.801754	0.572994	-0.0871519	0.188986	0.0765555	GGUCCCUACCUUCAAGGAGCUCACAGUCUAUUGAGUUGCCUUUCUGAUUCUCCCACUAGAUUGUGAGCUGCUGGAGGGCAGGCACU
mmu-miR-28a-5p	mmu-mir-28a	AAGGAGCUCACAGUCUAUUGAG	chr16	22	1993	1371	2030	1721	1729	1820	2077	1920	2028	2011	1390	2055	1741	1747	1840	2113	1945	2052	1798	1756.67	2008.33	1818.67	1776	2036.67	-0.193158	7.01428e-05	1.21487e-05	0.0335523	1	0.96267	GGUCCCUACCUUCAAGGAGCUCACAGUCUAUUGAGUUGCCUUUCUGAUUCUCCCACUAGAUUGUGAGCUGCUGGAGGGCAGGCACU
mmu-miR-28c	mmu-mir-28c	AGGAGCUCACAGUCUAUUGA	chr15	20	0	2	0	0	1	0	1	1	3	0	2	0	0	1	0	1	1	3	0.667	0.333	1.667	0.667	0.333	1.667	-2.32366	0.265519	0.100205	1.00216	0.794441	0.574003	UCACUGCAGUUACAAAGACAAAUGAGAUAUGAUCCCUACCCUUGAGGAGCUCACAGUCUAUUGAACACAAGCAGC
mmu-miR-290a-5p	mmu-mir-290a	ACUCAAACUAUGGGGGCACUUU	chr7	22	0	0	0	0	0	0	0	0	0	0	0	0	0	0	0	0	0	0	0	0	0	0	0	0	NA	NA	NA	NA	NA	NA	CUCAUCUUGCGGUACUCAAACUAUGGGGGCACUUUUUUUUUUCUUUAAAAAGUGCCGCCUAGUUUUAAGCCCCGCCGGUUGAG
mmu-miR-291b-3p	mmu-mir-291b	AAAGUGCAUCCAUUUUGUUUGU	chr7	22	0	0	0	0	0	0	0	0	0	0	0	0	0	0	0	0	0	0	0	0	0	0	0	0	NA	NA	NA	NA	NA	NA	ACAUACAGUGUCGAUCAAAGUGGAGGCCCUCUCCGCGGCUUGGCGGGAAAGUGCAUCCAUUUUGUUUGUCUCUGUGUGU
mmu-miR-292a-3p	mmu-mir-292a	AAAGUGCCGCCAGGUUUUGAGUGU	chr7	24	0	0	0	0	0	0	0	0	0	0	0	0	0	0	0	0	0	0	0	0	0	0	0	0	NA	NA	NA	NA	NA	NA	CAGCCUGUGAUACUCAAACUGGGGGCUCUUUUGGAUUUUCAUCGGAAGAAAAGUGCCGCCAGGUUUUGAGUGUCACCGGUUG
mmu-miR-292b-3p	mmu-mir-292b	AAGAGCCCCCAGUUUGAGUAU	chr7	21	0	0	0	0	0	0	0	0	0	0	0	0	0	0	0	0	0	0	0	0	0	0	0	0	NA	NA	NA	NA	NA	NA	ACUCAAAACCUGGCGGCACUUUUCUUCCGAUGAAAAUCCAAAAGAGCCCCCAGUUUGAGUAU
mmu-miR-293-3p	mmu-mir-293	AGUGCCGCAGAGUUUGUAGUGU	chr7	22	0	0	0	0	0	0	0	0	0	0	0	0	0	0	0	0	0	0	0	0	0	0	0	0	NA	NA	NA	NA	NA	NA	UUCAAUCUGUGGUACUCAAACUGUGUGACAUUUUGUUCUUUGUAAGAAGUGCCGCAGAGUUUGUAGUGUUGCCGAUUGAG
mmu-miR-294-3p	mmu-mir-294	AAAGUGCUUCCCUUUUGUGUGU	chr7	22	0	0	0	0	0	0	0	0	0	0	0	0	0	0	0	0	0	0	0	0	0	0	0	0	NA	NA	NA	NA	NA	NA	UUCCAUAUAGCCAUACUCAAAAUGGAGGCCCUAUCUAAGCUUUUAAGUGGAAAGUGCUUCCCUUUUGUGUGUUGCCAUGUGGAG
mmu-miR-295-3p	mmu-mir-295	AAAGUGCUACUACUUUUGAGUCU	chr7	23	0	0	0	0	0	0	0	0	0	0	0	0	0	0	0	0	0	0	0	0	0	0	0	0	NA	NA	NA	NA	NA	NA	GGUGAGACUCAAAUGUGGGGCACACUUCUGGACUGUACAUAGAAAGUGCUACUACUUUUGAGUCUCUCC
mmu-miR-296-3p	mmu-mir-296	GAGGGUUGGGUGGAGGCUCUCC	chr2	22	57	35	60	59	77	60	38	87	56	57	35	60	59	77	60	38	87	56	50.667	65.333	60.333	50.667	65.333	60.333	0.114865	0.424418	0.191124	-0.366765	0.031848	0.00957465	GGGCCUUUCUGGAGGGCCCCCCCUCAAUCCUGUUGUGCUCGCUUCAGAGGGUUGGGUGGAGGCUCUCCUGAAGGUGUCC
mmu-miR-296-5p	mmu-mir-296	AGGGCCCCCCCUCAAUCCUGU	chr2	21	2177	1711	4001	2803	3844	2405	2893	3529	3517	2199	1732	4120	2859	3927	2444	2946	3618	3591	2629.67	3017.33	3313	2683.67	3076.67	3385	-0.134864	0.0208359	0.00488133	-0.198394	2.73372e-25	3.25265e-26	GGGCCUUUCUGGAGGGCCCCCCCUCAAUCCUGUUGUGCUCGCUUCAGAGGGUUGGGUGGAGGCUCUCCUGAAGGUGUCC
mmu-miR-297a-3p	mmu-mir-297a-3	UAUACAUACACACAUACCCAUA	chr2	22	0	0	0	0	0	0	0	0	2	0	0	0	0	0	0	0	0	2	0	0	0.667	0	0	0.667	NA	NA	NA	NA	NA	NA	CUGUGUGUAUAUGUAUGUGUGCAUGUGCAUGUGUGUAUAUGAAUAUACAUAUACAUACACACAUACCCAUACAAACAUGCACACAAACACACAGAAAAUUGA
mmu-miR-297a-5p	mmu-mir-297a-2	AUGUAUGUGUGCAUGUGCAUGU	chr2	22	266	285	370	318	456	250	368	384	341	267	286	371	319	458	250	371	389	341	307	341.333	364.333	308	342.333	367	-0.0940778	0.887531	0.737856	-0.152941	0.0144721	0.00402221	CUGUGUGUAUAUGUAUGUGUGCAUGUGCAUGUGUGUAUAUGAGUAUACAUAUACAUACGCACAUACCCAUACAAGCAUGCACACAAACCC
mmu-miR-297b-3p	mmu-mir-297b	UAUACAUACACACAUACCCAUA	chr2	22	0	0	0	0	0	0	0	0	2	0	0	0	0	0	0	0	0	2	0	0	0.667	0	0	0.667	NA	NA	NA	NA	NA	NA	UCUAUUUGCUUGUGUGUAUAUGUAUGUGUGCAUGAACAUGUGUAUAUGAAUAUACAUAUACAUACACACAUACCCAUACAAACAUGCAUACAAACACACAGAAAAUGGA
mmu-miR-297b-5p	mmu-mir-297b	AUGUAUGUGUGCAUGAACAUGU	chr2	22	27	24	43	24	47	24	45	27	42	27	24	43	25	47	24	45	27	42	31.333	31.667	38	31.333	32	38	-0.263019	0.680457	0.398225	-0.0152973	0.902883	0.752813	UCUAUUUGCUUGUGUGUAUAUGUAUGUGUGCAUGAACAUGUGUAUAUGAAUAUACAUAUACAUACACACAUACCCAUACAAACAUGCAUACAAACACACAGAAAAUGGA
mmu-miR-297c-3p	mmu-mir-297c	UAUACAUACACACAUACCCAUA	chr2	22	0	0	0	0	0	0	0	0	2	0	0	0	0	0	0	0	0	2	0	0	0.667	0	0	0.667	NA	NA	NA	NA	NA	NA	CUGUGUGUAUAUGUAUGUGUGCAUGUACAUGUGUGUAUAUGAAUAUACAUAUACAUACACACAUACCCAUACAAACAUGCAUACAAACACACAAAAAU
mmu-miR-297c-5p	mmu-mir-297c	AUGUAUGUGUGCAUGUACAUGU	chr2	22	588	3	0	3	905	405	1	644	0	589	3	0	3	909	408	1	646	0	197	437.667	215	197.333	440	215.667	1.0255	4.80013e-60	2.88796e-61	-1.15164	1.53001e-66	1.22289e-67	CUGUGUGUAUAUGUAUGUGUGCAUGUACAUGUGUGUAUAUGAAUAUACAUAUACAUACACACAUACCCAUACAAACAUGCAUACAAACACACAAAAAU
mmu-miR-298-3p	mmu-mir-298	GAGGAACUAGCCUUCUCUCAGCUU	chr2	24	15	14	16	11	11	5	20	12	10	15	14	16	11	11	5	20	12	10	15	9	14	15	9	14	-0.63743	0.284851	0.112434	0.736966	0.117237	0.04238	CCAGGCCUUUGGCAGAGGAGGGCUGUUCUUCCCUUGAGUUUUAUGACUGGGAGGAACUAGCCUUCUCUCAGCUUAGGAGUGG
mmu-miR-298-5p	mmu-mir-298	GGCAGAGGAGGGCUGUUCUUCCC	chr2	23	18	20	24	29	61	13	24	29	27	19	20	24	29	62	13	24	29	27	20.667	34.333	26.667	21	34.667	26.667	0.36454	0.110824	0.0320248	-0.732267	0.00322645	0.000820532	CCAGGCCUUUGGCAGAGGAGGGCUGUUCUUCCCUUGAGUUUUAUGACUGGGAGGAACUAGCCUUCUCUCAGCUUAGGAGUGG
mmu-miR-299a-3p	mmu-mir-299a	UAUGUGGGACGGUAAACCGCUU	chr12	22	63	80	72	76	61	81	63	70	64	63	80	72	76	61	81	63	70	64	71.667	72.667	65.667	71.667	72.667	65.667	0.146132	0.282906	0.111409	-0.0199914	0.856843	0.688743	AAGAAAUGGUUUACCGUCCCACAUACAUUUUGAGUAUGUAUGUGGGACGGUAAACCGCUUCUU
mmu-miR-299a-5p	mmu-mir-299a	UGGUUUACCGUCCCACAUACAU	chr12	22	74	66	62	38	61	84	76	71	69	74	67	62	38	61	84	76	71	69	67.333	61	72	67.667	61	72	-0.239188	0.536561	0.269503	0.142505	0.67756	0.437552	AAGAAAUGGUUUACCGUCCCACAUACAUUUUGAGUAUGUAUGUGGGACGGUAAACCGCUUCUU
mmu-miR-299b-3p	mmu-mir-299b	UAUGUGGGACGGUAAACC	chr12	18	0	1	0	2	1	2	0	0	2	0	1	0	2	1	2	0	0	2	0.333	1.667	0.667	0.333	1.667	0.667	1.3215	0.473463	0.221841	-2.32366	0.202833	0.0840072	GGUUUACCGUCCCACAUACAUACUCAAAAUGUAUGUGGGACGGUAAACC
mmu-miR-299b-5p	mmu-mir-299b	GGUUUACCGUCCCACAUACAU	chr12	21	0	3	0	0	1	0	0	3	0	0	3	0	0	1	0	0	3	0	1	0.333	1	1	0.333	1	-1.58641	0.613047	0.331392	1.58641	0.563929	0.317562	GGUUUACCGUCCCACAUACAUACUCAAAAUGUAUGUGGGACGGUAAACC
mmu-miR-29a-3p	mmu-mir-29a	UAGCACCAUCUGAAAUCGGUUA	chr6	22	31996	33662	38825	36248	32036	35503	31075	36495	34230	39062	42043	50801	46029	38913	44799	37859	46433	43797	34827.7	34595.7	33933.3	43968.7	43247	42696.3	0.0278882	1.31052e-65	7.6457e-67	0.00964248	0.107506	0.0380811	ACCCCUUAGAGGAUGACUGAUUUCUUUUGGUGUUCAGAGUCAAUAGAAUUUUCUAGCACCAUCUGAAAUCGGUUAUAAUGAUUGGGGA
mmu-miR-29a-5p	mmu-mir-29a	ACUGAUUUCUUUUGGUGUUCAG	chr6	22	62	80	67	73	76	64	83	76	53	62	80	67	73	76	64	84	76	53	69.667	71	70.667	69.667	71	71	0.00678236	0.798279	0.569783	-0.0273436	0.84748	0.654276	ACCCCUUAGAGGAUGACUGAUUUCUUUUGGUGUUCAGAGUCAAUAGAAUUUUCUAGCACCAUCUGAAAUCGGUUAUAAUGAUUGGGGA
mmu-miR-29b-1-5p	mmu-mir-29b-1	GCUGGUUUCAUAUGGUGGUUUA	chr6	22	236	201	170	235	210	172	190	208	178	236	201	170	236	214	172	190	208	179	202.333	205.667	192	202.333	207.333	192.333	0.099204	0.087209	0.0242468	-0.0235787	0.634063	0.389883	AGGAAGCUGGUUUCAUAUGGUGGUUUAGAUUUAAAUAGUGAUUGUCUAGCACCAUUUGAAAUCAGUGUUCU
mmu-miR-29b-2-5p	mmu-mir-29b-2	CUGGUUUCACAUGGUGGCUUAGAUU	chr1	25	15	10	6	14	13	6	17	9	10	15	10	6	14	13	6	17	9	10	10.333	11	12	10.333	11	12	-0.125531	1	0.894473	-0.0902443	0.892839	0.727408	CUUCUGGAAGCUGGUUUCACAUGGUGGCUUAGAUUUUUCCAUCUUUGUAUCUAGCACCAUUUGAAAUCAGUGUUUUAGGAG
mmu-miR-29b-3p	mmu-mir-29b-2	UAGCACCAUUUGAAAUCAGUGUU	chr1	23	14856	11141	14095	14036	13001	10696	14644	15243	10122	16264	12018	15542	15342	14045	11500	16077	16777	10847	13364	12577.7	13336.3	14608	13629	14567	-0.0844977	0.257061	0.0944355	0.0874875	4.37127e-10	7.42441e-11	CUUCUGGAAGCUGGUUUCACAUGGUGGCUUAGAUUUUUCCAUCUUUGUAUCUAGCACCAUUUGAAAUCAGUGUUUUAGGAG
mmu-miR-29c-3p	mmu-mir-29c	UAGCACCAUUUGAAAUCGGUUA	chr1	22	12678	13323	15063	13882	11677	13064	12627	14256	11633	13652	14422	16624	15178	12527	14151	13599	15627	12561	13688	12874.3	12838.7	14899.3	13952	13929	0.00400227	1.93889e-15	2.24466e-16	0.088414	8.61505e-09	1.52583e-09	AUCUCUUACACAGGCUGACCGAUUUCUCCUGGUGUUCAGAGUCUGUUUUUGUCUAGCACCAUUUGAAAUCGGUUAUGAUGUAGGGGGA
mmu-miR-29c-5p	mmu-mir-29c	UGACCGAUUUCUCCUGGUGUUC	chr1	22	1299	1207	975	1218	1590	1067	1349	1526	1054	1313	1214	984	1228	1599	1074	1357	1540	1058	1160.33	1291.67	1309.67	1170.33	1300.33	1318.33	-0.0199659	0.195557	0.0670278	-0.154695	1.19691e-07	2.25033e-08	AUCUCUUACACAGGCUGACCGAUUUCUCCUGGUGUUCAGAGUCUGUUUUUGUCUAGCACCAUUUGAAAUCGGUUAUGAUGUAGGGGGA
mmu-miR-300-3p	mmu-mir-300	UAUGCAAGGGCAAGCUCUCUUC	chr12	22	13107	14651	12232	13809	20775	10599	12809	15255	12815	14193	16017	13232	15099	23600	11379	13798	16793	13944	13330	15061	13626.3	14480.7	16692.7	14845	0.14442	1.79342e-153	7.02983e-155	-0.176141	4.67331e-142	2.41942e-143	GCUACUUGAAGAGAGGUUAUCCUUUGUGUGUUUGCUUUACGCGAAAUGAAUAUGCAAGGGCAAGCUCUCUUCGAGGAGC
mmu-miR-300-5p	mmu-mir-300	UUGAAGAGAGGUUAUCCUUUGU	chr12	22	891	934	960	1109	1354	784	1161	1066	1071	900	941	973	1114	1369	789	1167	1070	1077	928.333	1082.33	1099.33	938	1090.67	1104.67	-0.022484	0.238067	0.0859386	-0.22143	5.10771e-11	8.2577e-12	GCUACUUGAAGAGAGGUUAUCCUUUGUGUGUUUGCUUUACGCGAAAUGAAUAUGCAAGGGCAAGCUCUCUUCGAGGAGC
mmu-miR-301a-3p	mmu-mir-301a	CAGUGCAAUAGUAUUGUCAAAGC	chr11	23	2048	1797	2047	2119	2019	1514	2312	2217	1652	2071	1821	2083	2170	2042	1524	2356	2260	1675	1964	1884	2060.33	1991.67	1912	2097	-0.129079	0.134775	0.0409117	0.059996	0.62937	0.38128	CCUGCUAACGGCUGCUCUGACUUUAUUGCACUACUGUACUUUACAGCGAGCAGUGCAAUAGUAUUGUCAAAGCAUCCGCGAGCAGG
mmu-miR-301a-5p	mmu-mir-301a	GCUCUGACUUUAUUGCACUACU	chr11	22	8	4	7	9	8	12	6	21	6	8	4	7	9	8	12	6	21	6	6.333	9.667	11	6.333	9.667	11	-0.186363	0.905014	0.77054	-0.610179	0.281987	0.125242	CCUGCUAACGGCUGCUCUGACUUUAUUGCACUACUGUACUUUACAGCGAGCAGUGCAAUAGUAUUGUCAAAGCAUCCGCGAGCAGG
mmu-miR-301b-3p	mmu-mir-301b	CAGUGCAAUGGUAUUGUCAAAGC	chr16	23	16	22	10	11	25	15	15	18	19	16	22	10	11	25	15	15	18	19	16	17	17.333	16	17	17.333	-0.0279866	0.974592	0.856433	-0.0874628	0.860657	0.671484	UUUCCUGCUGGCUGCGGGUGCUCUGACUAGGUUGCACUACUGUGCUGUGAGAAGCAGUGCAAUGGUAUUGUCAAAGCAUCUGGGACCAGCCUCGAAG
mmu-miR-301b-5p	mmu-mir-301b	GCUCUGACUAGGUUGCACUACU	chr16	22	0	0	2	0	1	0	0	2	3	0	0	2	0	1	0	0	2	3	0.667	0.333	1.667	0.667	0.333	1.667	-2.32366	0.265519	0.100205	1.00216	0.794441	0.574003	UUUCCUGCUGGCUGCGGGUGCUCUGACUAGGUUGCACUACUGUGCUGUGAGAAGCAGUGCAAUGGUAUUGUCAAAGCAUCUGGGACCAGCCUCGAAG
mmu-miR-302a-3p	mmu-mir-302a	UAAGUGCUUCCAUGUUUUGGUGA	chr3	23	1	0	0	0	2	0	0	0	3	1	0	0	0	2	0	0	0	3	0.333	0.667	1	0.333	0.667	1	-0.584241	0.867809	0.698123	-1.00216	0.781873	0.546104	CCACCACUUAAACGUGGUUGUACUUGCUUUAGACCUAAGAAAGUAAGUGCUUCCAUGUUUUGGUGAUGG
mmu-miR-302b-3p	mmu-mir-302b	UAAGUGCUUCCAUGUUUUAGUAG	chr3	23	2	1	3	5	0	2	2	2	1	2	1	3	5	0	2	2	2	1	2	2.333	1.667	2	2.333	1.667	0.484932	0.771305	0.50061	-0.222186	0.901989	0.747562	GUUCCCUUCAACUUUAACAUGGGAAUGCUUUCUGUCUCAUCGAAGAGUAAGUGCUUCCAUGUUUUAGUAGAAGU
mmu-miR-302c-3p	mmu-mir-302c	AAGUGCUUCCAUGUUUCAGUGG	chr3	22	0	0	2	1	3	1	0	0	0	0	0	2	1	3	1	0	0	0	0.667	1.667	0	0.667	1.667	0	10.703	0.121402	0.0360221	-1.3215	0.463768	0.236728	CCUCUGCUUUAACAUGGGGUUACCUGCUGUGUUAAACAAAAGCAAGUGCUUCCAUGUUUCAGUGGGGG
mmu-miR-302d-3p	mmu-mir-302d	UAAGUGCUUCCAUGUUUGAGUGU	chr3	23	4	3	4	5	5	3	1	2	7	4	3	4	5	5	3	1	2	7	3.667	4.333	3.333	3.667	4.333	3.333	0.378545	0.717078	0.448419	-0.240766	0.83687	0.639244	CCUUUACUUUAACAUGGAGGCACUUGCUGUGCAUUUAAAAAUAAGUGCUUCCAUGUUUGAGUGUGG
mmu-miR-3057-3p	mmu-mir-3057	UCCCACAGGCCCAGCUCAUAGC	chr10	22	13	11	19	19	17	37	24	21	11	13	11	19	19	17	37	24	21	11	14.333	24.333	18.667	14.333	24.333	18.667	0.382424	0.204264	0.0701983	-0.763574	0.0123688	0.00337024	UGAAGGUGUGUGCAUUGGAGCUGAGAUUCUGCGGGAUGGAUUAGGAGUAUAUUGUCCUCCCACAGGCCCAGCUCAUAGCACAAGCCAUCGG
mmu-miR-3057-5p	mmu-mir-3057	AUUGGAGCUGAGAUUCUGCGGGAU	chr10	24	118	114	79	74	131	77	117	99	126	118	114	79	75	131	77	117	99	126	103.667	94	114	103.667	94.333	114	-0.278301	0.256166	0.093873	0.141224	0.634457	0.395887	UGAAGGUGUGUGCAUUGGAGCUGAGAUUCUGCGGGAUGGAUUAGGAGUAUAUUGUCCUCCCACAGGCCCAGCUCAUAGCACAAGCCAUCGG
mmu-miR-3058-3p	mmu-mir-3058	UUCCUGUCAGCCGUGGGUGCC	chr10	21	4	1	3	2	4	0	3	1	0	4	1	3	2	4	0	3	1	0	2.667	2	1.333	2.667	2	1.333	0.585323	0.740189	0.470968	0.415218	0.829299	0.624422	UCCAGCGUUGGAGUCAGCCACGGCUUACCUGGAAGAUUGAAUGUCUACUUGGCUUUCUUCCUGUCAGCCGUGGGUGCCUCUUGCUACUGGA
mmu-miR-3058-5p	mmu-mir-3058	UCAGCCACGGCUUACCUGGAAGA	chr10	23	1	2	1	0	0	2	2	1	0	1	2	1	0	0	2	2	1	0	1.333	0.667	1	1.333	0.667	1	-0.584241	0.867809	0.698123	0.998918	0.668594	0.426601	UCCAGCGUUGGAGUCAGCCACGGCUUACCUGGAAGAUUGAAUGUCUACUUGGCUUUCUUCCUGUCAGCCGUGGGUGCCUCUUGCUACUGGA
mmu-miR-3059-3p	mmu-mir-3059	CCUCUAGGGAAGAGAAGGUUGG	chr10	22	16	15	23	23	19	16	18	17	26	16	15	23	23	19	16	18	17	26	18	19.333	20.333	18	19.333	20.333	-0.0727576	0.98976	0.979835	-0.103069	0.816654	0.611192	GGUGGUACGCCCUUUCCUCUCUGCCCCAUAGGGUGUAGCUCUAACUACCCUCUAGGGAAGAGAAGGUUGGGUGAACAGCCU
mmu-miR-3059-5p	mmu-mir-3059	UUUCCUCUCUGCCCCAUAGGGU	chr10	22	217	133	184	255	184	275	203	233	225	219	133	184	255	185	276	203	233	225	178	238	220.333	178.667	238.667	220.333	0.111276	0.047584	0.0122756	-0.419084	1.69645e-07	3.20491e-08	GGUGGUACGCCCUUUCCUCUCUGCCCCAUAGGGUGUAGCUCUAACUACCCUCUAGGGAAGAGAAGGUUGGGUGAACAGCCU
mmu-miR-3060-3p	mmu-mir-3060	CCAUAGCACAGAAGCACUCCCA	chr11	22	3	4	5	2	6	6	2	2	3	3	4	5	2	6	6	2	2	3	4	4.667	2.333	4	4.667	2.333	1.00031	0.259506	0.0959248	-0.222495	0.846602	0.648984	GGGCGUGGGGGUGGGGAGUGCUUCGUGCUUCUGGUUGAAGAGAAAAUGACCAUAGCACAGAAGCACUCCCACCAGCUUUGUCU
mmu-miR-3061-3p	mmu-mir-3061	CUACCUUUGAUAGUCCACUGCC	chr11	22	36	33	28	49	30	42	24	43	32	37	33	28	49	30	42	24	43	32	32.333	40.333	33	32.667	40.333	33	0.289495	0.176201	0.0584661	-0.318953	0.201349	0.0822951	GUGUACUGUGGGGCAGUGGGCCGUGAAAGGUAGCCUGGUGGUCCCCUUUGAGCUAAGGCUACCUUUGAUAGUCCACUGCCCCACGGUGCAU
mmu-miR-3061-5p	mmu-mir-3061	CAGUGGGCCGUGAAAGGUAGCC	chr11	22	29	21	21	28	24	32	28	22	30	30	21	21	28	24	32	28	22	30	23.667	28	26.667	24	28	26.667	0.0703713	0.771001	0.506035	-0.24255	0.497657	0.264874	GUGUACUGUGGGGCAGUGGGCCGUGAAAGGUAGCCUGGUGGUCCCCUUUGAGCUAAGGCUACCUUUGAUAGUCCACUGCCCCACGGUGCAU
mmu-miR-3062-5p	mmu-mir-3062	GGAGAAUGUAGUGUUACCGUGA	chr11	22	2	2	4	1	3	1	1	0	2	2	2	4	1	3	1	1	0	2	2.667	1.667	1	2.667	1.667	1	0.737254	0.706067	0.430913	0.677964	0.6666	0.428356	GCCAUGGUGAGGAAGCCAGGGAGAAUGUAGUGUUACCGUGAGCCUGUCAGCAAAUACCACUCACGGGGACACACUUUCUCCUUCAUGGGUCUCCCCACUGCAGGC
mmu-miR-3064-3p	mmu-mir-3064	UGCCACACUGCAACACCUUACA	chr11	22	0	0	0	1	3	3	0	1	3	0	0	0	1	3	3	0	1	3	0	2.333	1.333	0	2.333	1.333	0.80751	0.602218	0.317304	-11.188	0.033014	0.00998517	GGUCUGGCUGUUGUGGUGUGCAAAACUCCGUACAUUGCUAUUUUGCCACACUGCAACACCUUACAGA
mmu-miR-3064-5p	mmu-mir-3064	UCUGGCUGUUGUGGUGUGCAAA	chr11	22	17	25	18	22	15	17	20	24	20	17	25	18	22	15	17	20	24	20	20	18	21.333	20	18	21.333	-0.24509	0.767006	0.533478	0.152003	0.856557	0.66673	GGUCUGGCUGUUGUGGUGUGCAAAACUCCGUACAUUGCUAUUUUGCCACACUGCAACACCUUACAGA
mmu-miR-3065-3p	mmu-mir-3065	UCAGCACCAGGAUAUUGUUGGGG	chr11	23	211	171	107	139	86	227	169	212	147	213	171	107	139	86	227	170	212	147	163	150.667	176	163.667	150.667	176.333	-0.224212	0.281483	0.109822	0.113509	0.618362	0.372365	GCAGCUGCCCUCUUCAACAAAAUCACUGAUGCUGGAGUCACUGUGCACCCACUCAGCACCAGGAUAUUGUUGGGGAGGACGGCCUGU
mmu-miR-3065-5p	mmu-mir-3065	UCAACAAAAUCACUGAUGCUGG	chr11	22	43	40	38	24	25	27	46	51	22	43	40	38	24	25	27	46	51	22	40.333	25.333	39.667	40.333	25.333	39.667	-0.646921	0.0272117	0.0066727	0.670943	0.00863563	0.00229029	GCAGCUGCCCUCUUCAACAAAAUCACUGAUGCUGGAGUCACUGUGCACCCACUCAGCACCAGGAUAUUGUUGGGGAGGACGGCCUGU
mmu-miR-3066-3p	mmu-mir-3066	CACUUAAUAGACCGCAACCUGC	chr12	22	4	2	0	1	6	1	1	0	1	4	2	0	1	6	1	1	0	1	2	2.667	0.667	2	2.667	0.667	1.99946	0.135604	0.0414724	-0.415218	0.789881	0.561024	GUGUGGUAUGUUUUGGUUGCUGUAGAUUAAGUAGUUUAAUAUGAUGCUGCACUUAAUAGACCGCAACCUGCACUGGCCAUGCU
mmu-miR-3066-5p	mmu-mir-3066	UUGGUUGCUGUAGAUUAAGUAG	chr12	22	3	3	3	2	3	0	3	7	4	3	3	3	2	3	0	3	7	4	3	1.667	4.667	3	1.667	4.667	-1.48524	0.146873	0.0461907	0.847708	0.545727	0.302355	GUGUGGUAUGUUUUGGUUGCUGUAGAUUAAGUAGUUUAAUAUGAUGCUGCACUUAAUAGACCGCAACCUGCACUGGCCAUGCU
mmu-miR-3067-3p	mmu-mir-3067	CCAAGCGGCUGCCCUGGGAGAGG	chr12	23	0	0	0	2	0	0	1	0	0	0	0	0	2	0	0	1	0	0	0	0.667	0.333	0	0.667	0.333	1.00216	0.773986	0.529161	NA	NA	NA	GCCCCAGCUUCCCCAGUUCUCAGGCCCGCUGUGGUGUGAAGUUAGGUUCACCAAGCGGCUGCCCUGGGAGAGGGGGAGGUGUGC
mmu-miR-3067-5p	mmu-mir-3067	AGUUCUCAGGCCCGCUGUGGUGU	chr12	23	2	2	5	2	3	2	3	1	3	2	2	5	2	3	2	3	1	3	3	2.333	2.333	3	2.333	2.333	0	1	0.917934	0.362776	0.847965	0.65157	GCCCCAGCUUCCCCAGUUCUCAGGCCCGCUGUGGUGUGAAGUUAGGUUCACCAAGCGGCUGCCCUGGGAGAGGGGGAGGUGUGC
mmu-miR-3068-3p	mmu-mir-3068	GGUGAAUUGCAGUACUCCAACA	chr12	22	20	21	16	15	24	18	18	18	21	20	21	16	15	24	18	18	18	21	19	19	19	19	19	19	0	0.904839	0.768742	0	0.987742	0.895337	GCGAGAGUAAUUGGAGUUCAUGCAAGUUCUAACCAGCUUACUCAGUAGCUGGGUGAAUUGCAGUACUCCAACAUUCUGC
mmu-miR-3068-5p	mmu-mir-3068	UUGGAGUUCAUGCAAGUUCUAACC	chr12	24	8857	7899	7146	8105	11166	7212	8976	9945	7920	9356	8316	7568	8531	12016	7572	9517	10605	8397	7967.33	8827.67	8947	8413.33	9373	9506.33	-0.0193718	6.60755e-06	1.09022e-06	-0.147935	6.36298e-52	5.83707e-53	GCGAGAGUAAUUGGAGUUCAUGCAAGUUCUAACCAGCUUACUCAGUAGCUGGGUGAAUUGCAGUACUCCAACAUUCUGC
mmu-miR-3069-3p	mmu-mir-3069	UUGGACACUAAGUACUGCCACA	chr12	22	11	14	15	24	16	18	19	15	15	11	14	15	24	16	18	19	15	15	13.333	19.333	16.333	13.333	19.333	16.333	0.243276	0.50958	0.248054	-0.536064	0.135258	0.0518429	CUUGGCAGUCAAGAUAUUGUUUAGCAGACGGAGCGGUUUCUGUUGGACACUAAGUACUGCCACAA
mmu-miR-3069-5p	mmu-mir-3069	UUGGCAGUCAAGAUAUUGUUUAGC	chr12	24	33	36	31	44	39	36	44	40	37	33	36	31	44	39	36	44	40	37	33.333	39.667	40.333	33.333	39.667	40.333	-0.0240214	0.904643	0.766101	-0.250988	0.315554	0.142444	CUUGGCAGUCAAGAUAUUGUUUAGCAGACGGAGCGGUUUCUGUUGGACACUAAGUACUGCCACAA
mmu-miR-3070-2-3p	mmu-mir-3070-2	UGGUGCUAUGGUCAGGGGUAGA	chr12	22	8	14	11	11	16	3	10	14	11	8	14	11	11	16	3	10	14	11	11	10	11.667	11	10	11.667	-0.222434	0.868983	0.689958	0.137504	0.908838	0.77924	GUGCUGAGUGAGGCUGAGCCCCUGACCUUGAACCUGGGAUCCUCCCCAUGAUCUUCUGGUGCUAUGGUCAGGGGUAGAUUCCUUGUCAU
mmu-miR-3070-3p	mmu-mir-3070-1	UGGUGCUACCGUCAGGGGUAGA	chr12	22	1	3	4	3	6	2	3	2	3	1	3	4	3	6	2	3	2	3	2.667	3.667	2.667	2.667	3.667	2.667	0.459382	0.692384	0.41846	-0.459382	0.705368	0.457432	GUGCUGAGUGAGGCUGAGCCCCUGACCUUGAACCUGGGAUCCUAUCCAUGAUCUCCUGGUGCUACCGUCAGGGGUAGAUUCCUUGUCAU
mmu-miR-3070-5p	mmu-mir-3070-1	AGCCCCUGACCUUGAACCUGGGA	chr12	23	0	0	0	0	0	0	0	0	1	0	0	0	0	0	0	0	0	1	0	0	0.333	0	0	0.333	NA	NA	NA	NA	NA	NA	GUGCUGAGUGAGGCUGAGCCCCUGACCUUGAACCUGGGAUCCUAUCCAUGAUCUCCUGGUGCUACCGUCAGGGGUAGAUUCCUUGUCAU
mmu-miR-3071-3p	mmu-mir-3071	AUCAUCAAAACAAAUGGAGUCC	chr12	22	894	907	991	1102	1260	1163	1185	1803	1195	899	918	1000	1113	1270	1174	1195	1820	1207	930.667	1175	1394.33	939	1185.67	1407.33	-0.246914	1.8969e-06	3.02604e-07	-0.336324	8.59169e-24	1.06128e-24	GAACCCUCUGAAGACUCAUUUGAGACGAUGAUGGAGCUUAAGAAUCCAUCAUCAAAACAAAUGGAGUCCUCCGAGGGCUC
mmu-miR-3071-5p	mmu-mir-3071	ACUCAUUUGAGACGAUGAUGGA	chr12	22	2	2	2	1	2	1	4	0	0	2	2	2	1	2	1	4	0	0	2	1.333	1.333	2	1.333	1.333	0	1	0.937917	0.585323	0.780967	0.551146	GAACCCUCUGAAGACUCAUUUGAGACGAUGAUGGAGCUUAAGAAUCCAUCAUCAAAACAAAUGGAGUCCUCCGAGGGCUC
mmu-miR-3072-3p	mmu-mir-3072	UGCCCCCUCCAGGAAGCCUUCU	chr12	22	268	248	388	558	366	427	481	545	346	269	250	388	560	367	429	482	545	346	301.333	450.333	457.333	302.333	452	457.667	-0.0222528	0.535741	0.265673	-0.579634	7.28217e-23	9.12751e-24	GGGCUGUUGAGUGCGAGGGACCCCGAGGGAGGGCAGGCUGCCCCAGGCCCUGCCCCCUCCAGGAAGCCUUCUUGCUCCAGCCC
mmu-miR-3072-5p	mmu-mir-3072	AGGGACCCCGAGGGAGGGCAGG	chr12	22	3	2	3	7	4	2	1	0	4	3	2	3	7	4	2	1	0	4	2.667	4.333	1.667	2.667	4.333	1.667	1.37811	0.13747	0.042419	-0.700148	0.47989	0.249316	GGGCUGUUGAGUGCGAGGGACCCCGAGGGAGGGCAGGCUGCCCCAGGCCCUGCCCCCUCCAGGAAGCCUUCUUGCUCCAGCCC
mmu-miR-3073a-3p	mmu-mir-3073a	UUGAUGUCCACUGUGACCAUAG	chr12	22	0	1	0	0	0	0	0	0	0	0	1	0	0	0	0	0	0	0	0.333	0	0	0.333	0	0	NA	NA	NA	NA	NA	NA	GCUGUUCCUGCCCAGUGGUCACAGUUGGCGCCAGCCCUAGAGUCUAGAUGGGUUGAUGUCCACUGUGACCAUAGUGCAGGCCAGC
mmu-miR-3073a-5p	mmu-mir-3073a	GUGGUCACAGUUGGCGCCAGCC	chr12	22	1	0	1	0	3	1	0	1	0	1	0	1	0	3	1	0	1	0	0.667	1.333	0.333	0.667	1.333	0.333	2.00108	0.353993	0.149406	-0.998918	0.634481	0.393309	GCUGUUCCUGCCCAGUGGUCACAGUUGGCGCCAGCCCUAGAGUCUAGAUGGGUUGAUGUCCACUGUGACCAUAGUGCAGGCCAGC
mmu-miR-3074-1-3p	mmu-mir-3074-1	GAUAUCAGCUCAGUAGGCACCG	chr13	22	14	7	16	12	13	15	9	14	14	14	7	16	12	13	15	9	14	14	12.333	13.333	12.333	12.333	13.333	12.333	0.112478	0.793029	0.55953	-0.112478	0.847432	0.6527	GGGCUCGACUCCUGUUCCUGCUGAACUGAGCCAGUGUGUGAAAUGAGAACUGAUAUCAGCUCAGUAGGCACCGGAGGGCGGGUCC
mmu-miR-3074-2-3p	mmu-mir-3074-2	UGUUUCAGCUCAGUAGGCAC	chr8	20	312	256	316	242	222	319	217	432	244	313	257	316	243	223	319	218	434	245	294.667	261	297.667	295.333	261.667	299	-0.189649	0.279113	0.108643	0.175036	0.129108	0.0490166	GGGCUGGACUCCUGUUCCUGCUGAACUGAGCCAGUGCACUGGAAUCAACUGUUUCAGCUCAGUAGGCACGGGAGGCGGAGCCC
mmu-miR-3074-5p	mmu-mir-3074-1	GUUCCUGCUGAACUGAGCCAGU	chr13	22	5	6	5	5	7	2	9	11	3	5	6	5	5	7	2	9	11	3	5.333	4.667	7.667	5.333	4.667	7.667	-0.716167	0.415279	0.186062	0.192452	0.90953	0.765789	GGGCUCGACUCCUGUUCCUGCUGAACUGAGCCAGUGUGUGAAAUGAGAACUGAUAUCAGCUCAGUAGGCACCGGAGGGCGGGUCC
mmu-miR-3075-3p	mmu-mir-3075	AUCCUUGGCCUUCCUAGGUGU	chr14	21	0	1	0	0	0	0	0	0	0	0	1	0	0	0	0	0	0	0	0.333	0	0	0.333	0	0	NA	NA	NA	NA	NA	NA	UGUGGUUUGUACUGUCUGGGAGCAGCCAAGGACAAGUUACCUCUUGUCUUCUAUCCUUGGCCUUCCUAGGUGUCCAAGCUCACAG
mmu-miR-3075-5p	mmu-mir-3075	UGUCUGGGAGCAGCCAAGGAC	chr14	21	0	0	0	0	0	1	0	1	0	0	0	0	0	0	2	0	1	0	0	0.333	0.333	0	0.667	0.333	0	0.773986	0.529161	NA	NA	NA	UGUGGUUUGUACUGUCUGGGAGCAGCCAAGGACAAGUUACCUCUUGUCUUCUAUCCUUGGCCUUCCUAGGUGUCCAAGCUCACAG
mmu-miR-3076-3p	mmu-mir-3076	CGCACUCUGGUCUUCCCUUGCAG	chr14	23	20	18	11	6	8	20	15	16	11	20	18	11	6	8	20	15	16	11	16.333	11.333	14	16.333	11.333	14	-0.304897	0.77	0.496955	0.52726	0.278921	0.123627	ACACAGGGGAAGCUCAGUGCCAGCCUUUCUCUUAGCCGCACUCUGGUCUUCCCUUGCAGA
mmu-miR-3077-3p	mmu-mir-3077	CUGACUCCCUGCUUCUCCGCAG	chr14	22	12	3	8	4	15	20	11	20	11	12	3	8	4	15	20	11	20	11	7.667	13	14	7.667	13	14	-0.106915	1	0.93172	-0.761778	0.0935029	0.0324415	CUGCGGACGGGUGGGCGGGCAGGCCAAAUGGCGCGCCCGAGGCUGACUCCCUGCUUCUCCGCAG
mmu-miR-3078-3p	mmu-mir-3078	UUGCUGGGGUAGUCUUUAGG	chr14	20	4	12	12	12	13	9	10	20	13	4	12	12	12	13	9	10	20	13	9.333	11.333	14.333	9.333	11.333	14.333	-0.338811	0.701674	0.43175	-0.280117	0.6335	0.390112	ACUGGCAGACUGCCCCAAAGCCUAGACUGCAGCUACCUUGUAUUGUGCUUGGGGUUGCUGGGGUAGUCUUUAGGGGAAGCUGUUUGU
mmu-miR-3078-5p	mmu-mir-3078	CAAAGCCUAGACUGCAGCUACCU	chr14	23	54	62	63	93	65	74	71	93	83	54	62	63	93	65	74	71	93	83	59.667	77.333	82.333	59.667	77.333	82.333	-0.0903866	1	0.933842	-0.374151	0.014871	0.0041466	ACUGGCAGACUGCCCCAAAGCCUAGACUGCAGCUACCUUGUAUUGUGCUUGGGGUUGCUGGGGUAGUCUUUAGGGGAAGCUGUUUGU
mmu-miR-3079-3p	mmu-mir-3079	CAGGCUCAUCAGAUGAAAGUC	chr15	21	1	2	0	0	0	1	0	1	0	1	2	0	0	0	1	0	1	0	1	0.333	0.333	1	0.333	0.333	0	0.994314	0.968935	1.58641	0.563929	0.317562	GCCAAGCUAAGGACUUUGAUCUGAUGAGCUAAGCUGGAGUUCCCAUUCACCUGGCUCCAGGCUCAUCAGAUGAAAGUCCUUAGCUUAGGU
mmu-miR-3079-5p	mmu-mir-3079	UUUGAUCUGAUGAGCUAAGCUGG	chr15	23	2	3	1	1	0	1	0	0	2	2	3	1	1	0	1	0	0	2	2	0.667	0.667	2	0.667	0.667	0	1	0.956079	1.58424	0.340047	0.157515	GCCAAGCUAAGGACUUUGAUCUGAUGAGCUAAGCUGGAGUUCCCAUUCACCUGGCUCCAGGCUCAUCAGAUGAAAGUCCUUAGCUUAGGU
mmu-miR-3080-5p	mmu-mir-3080	UGAAGCGCCUGUUCUUGGAU	chr15	20	5	1	5	4	3	4	1	4	5	5	1	5	4	3	4	1	4	5	3.667	3.667	3.333	3.667	3.667	3.333	0.137779	0.884537	0.730529	0	1	0.953915	GGUUUGAGAUCUGAAGCGCCUGUUCUUGGAUCGUGGCCCUGUAGUCAUCCUCGGGCAAAGCGCUUGACAUCUCUGUGCC
mmu-miR-3081-3p	mmu-mir-3081	UUGCGCUCCGAUCUCUGAGCUGG	chr16	23	1	0	0	0	4	2	0	4	1	1	0	0	0	4	2	0	4	1	0.333	2	1.667	0.333	2	1.667	0.262746	0.872048	0.694379	-2.58641	0.120268	0.0444043	CUGGGCUGGGGCUCAGACUGGAGCUUGGAGCGGUGAGCUGGACUCGGGCUUGCGCUCCGAUCUCUGAGCUGGGCUCUUGCCCGG
mmu-miR-3082-3p	mmu-mir-3082	CACAUGGCACUCAACUCUGCAG	chr17	22	3	3	1	3	12	12	4	5	3	3	3	1	3	12	12	4	5	3	2.333	9	4	2.333	9	4	1.16993	0.0372178	0.00936381	-1.94774	0.00131688	0.000313372	GGACAGAGUGUGUGUGUCUGUGUGGAGACAGGAGUUGCCCACACAUGGCACUCAACUCUGCAGG
mmu-miR-3082-5p	mmu-mir-3082	GACAGAGUGUGUGUGUCUGUGU	chr17	22	15	15	26	14	30	14	22	19	21	15	15	26	14	30	14	22	19	21	18.667	19.333	20.667	18.667	19.333	20.667	-0.0962635	1	0.949228	-0.0505754	0.902246	0.749823	GGACAGAGUGUGUGUGUCUGUGUGGAGACAGGAGUUGCCCACACAUGGCACUCAACUCUGCAGG
mmu-miR-3083-3p	mmu-mir-3083	UCCGAAACAUUCCCAGCCUUUA	chr17	22	15	8	7	10	10	10	11	5	11	15	8	7	10	10	10	11	5	11	10	10	9	10	10	9	0.152003	0.776431	0.544988	0	1	0.923966	AGUAAAGGCUGGGAAUAUUUCAGAGAUAUAUAUGUAUAUCUCCGAAACAUUCCCAGCCUUUACU
mmu-miR-3083-5p	mmu-mir-3083	AGGCUGGGAAUAUUUCAGAGAU	chr17	22	0	0	0	1	1	1	1	4	0	0	0	0	1	1	1	1	4	0	0	1	1.667	0	1	1.667	-0.737254	0.787525	0.525854	NA	NA	NA	AGUAAAGGCUGGGAAUAUUUCAGAGAUAUAUAUGUAUAUCUCCGAAACAUUCCCAGCCUUUACU
mmu-miR-3083b-3p	mmu-mir-3083b	UCUCUGAAAUAUUCCCAGCCUU	chr17	22	3	1	2	2	1	0	1	3	2	3	1	2	2	1	0	1	3	2	2	1	2	2	1	2	-1	0.635693	0.352616	1	0.57253	0.330206	AAGGCUGGGAAUGUUUCGGAGAUAUACAUAUAUAUCUCUGAAAUAUUCCCAGCCUUU
mmu-miR-3083b-5p	mmu-mir-3083b	AAGGCUGGGAAUGUUUCGGAGA	chr17	22	32	33	33	27	36	37	21	42	35	32	34	33	27	36	37	21	42	35	32.667	33.333	32.667	33	33.333	32.667	0.0291172	0.802709	0.596361	-0.0291172	0.922288	0.806688	AAGGCUGGGAAUGUUUCGGAGAUAUACAUAUAUAUCUCUGAAAUAUUCCCAGCCUUU
mmu-miR-3084-3p	mmu-mir-3084-1	UUCUGCCAGUCUCCUUCAGAC	chr19	21	17	20	15	20	28	13	23	15	12	17	20	15	20	28	13	23	15	12	17.333	20.333	16.667	17.333	20.333	16.667	0.286829	0.411718	0.182027	-0.230302	0.57072	0.328125	CAAAUAGUUGAAGGUUAAUUAGCAGAGUAACUGAAUAUAGUAAUUCUGCCAGUCUCCUUCAGACAAAAA
mmu-miR-3084-5p	mmu-mir-3084-1	GUUGAAGGUUAAUUAGCAGAGU	chr19	22	116	121	119	119	98	120	147	113	114	117	121	119	120	98	120	147	113	114	118.667	112.333	124.667	119	112.667	124.667	-0.150298	0.770913	0.538304	0.079137	0.85906	0.692086	CAAAUAGUUGAAGGUUAAUUAGCAGAGUAACUGAAUAUAGUAAUUCUGCCAGUCUCCUUCAGACAAAAA
mmu-miR-3085-3p	mmu-mir-3085	UCUGGCUGCUAUGGCCCCCUC	chr19	21	134	134	238	270	252	82	117	129	313	134	134	238	271	252	82	117	129	314	168.667	201.333	186.333	168.667	201.667	186.667	0.1117	0.0866028	0.0239204	-0.255406	0.00284862	0.000719269	GUCCCAACUCUGGGAAGGUGCCAUUCCGAGGGCCAAGAGUCUGAAUAUGAGUCACUCUGGCUGCUAUGGCCCCCUCCCAGGGCUUGGGC
mmu-miR-3085-5p	mmu-mir-3085	AGGUGCCAUUCCGAGGGCCAAGAGU	chr19	25	45	43	45	33	72	35	69	34	82	45	43	45	33	73	35	69	34	83	44.333	46.667	61.667	44.333	47	62	-0.402096	0.146017	0.0457883	-0.0740217	0.74396	0.491919	GUCCCAACUCUGGGAAGGUGCCAUUCCGAGGGCCAAGAGUCUGAAUAUGAGUCACUCUGGCUGCUAUGGCCCCCUCCCAGGGCUUGGGC
mmu-miR-3086-3p	mmu-mir-3086	CCCAAUGAGCCUACAGUCUAAG	chr19	22	23	18	14	22	26	26	35	37	34	23	18	14	22	26	26	35	37	34	18.333	24.667	35.333	18.333	24.667	35.333	-0.518434	0.138167	0.0428231	-0.428139	0.173127	0.0695023	CUGCCAUCCUACACUUAGAUUGUAGGCCCAUUGGAAGGGUUAGCGUCUUGACCCCAAUGAGCCUACAGUCUAAGUGUGGGAUGGCGG
mmu-miR-3086-5p	mmu-mir-3086	UAGAUUGUAGGCCCAUUGGA	chr19	20	18	20	22	15	22	23	14	16	27	18	20	22	15	22	23	14	16	27	20	20	19	20	20	19	0.0740006	0.794809	0.565133	0	0.985748	0.892635	CUGCCAUCCUACACUUAGAUUGUAGGCCCAUUGGAAGGGUUAGCGUCUUGACCCCAAUGAGCCUACAGUCUAAGUGUGGGAUGGCGG
mmu-miR-3087-3p	mmu-mir-3087	UAACUCACUGUCAUGUCCUCA	chr2	21	35	26	27	27	28	27	20	37	26	35	26	27	27	28	27	20	37	27	29.333	27.333	27.667	29.333	27.333	28	-0.0175224	0.964002	0.841854	0.101881	0.910883	0.764447	ACAGGGCAGGGCAAGAGUUGAGACUUAUGGCUCCUAACUCACUGUCAUGUCCUCAG
mmu-miR-3087-5p	mmu-mir-3087	CAGGGCAGGGCAAGAGUUGAG	chr2	21	0	4	2	2	6	2	0	3	3	0	4	2	2	6	2	0	3	3	2	3.333	2	2	3.333	2	0.736821	0.536533	0.265332	-0.736821	0.542985	0.291959	ACAGGGCAGGGCAAGAGUUGAGACUUAUGGCUCCUAACUCACUGUCAUGUCCUCAG
mmu-miR-3088-3p	mmu-mir-3088	UUCAUGAGCAGCUGCAAAGGUGU	chr2	23	1	0	0	0	0	0	0	0	0	1	0	0	0	0	0	0	0	0	0.333	0	0	0.333	0	0	NA	NA	NA	NA	NA	NA	CAGUGCCUGCUAUGCAGUUGUUCAUGAGCUCUGGCUCCGAAGGUUCAUGAGCAGCUGCAAAGGUGUUGCUGCUG
mmu-miR-3088-5p	mmu-mir-3088	GCUAUGCAGUUGUUCAUGAGCU	chr2	22	1	0	0	0	0	0	1	0	0	1	0	0	0	0	0	1	0	0	0.333	0	0.333	0.333	0	0.333	NA	NA	NA	NA	NA	NA	CAGUGCCUGCUAUGCAGUUGUUCAUGAGCUCUGGCUCCGAAGGUUCAUGAGCAGCUGCAAAGGUGUUGCUGCUG
mmu-miR-3089-3p	mmu-mir-3089	AGCAUCUGCUGAUCCUGAGCUGU	chr2	23	5	0	0	2	3	1	3	3	3	5	0	0	2	3	1	3	3	3	1.667	2	3	1.667	2	3	-0.584963	0.768161	0.50172	-0.262746	0.890492	0.731967	GUGGCUUGCAACUGAGUUCAGGGACAGCGUGUCUCAGUUUCUCUGUCUGAGCAUCUGCUGAUCCUGAGCUGUGUUUUUAGCUGC
mmu-miR-3091-3p	mmu-mir-3091	CGGGCCUGACCAGUCUCAAGAC	chr2	22	1	0	0	0	1	2	0	0	0	1	0	0	0	1	2	0	0	0	0.333	1	0	0.333	1	0	NA	NA	NA	-1.58641	0.542458	0.295864	UGCUUGCGGGCCAUGGGUCUGGUUGGGCCCGCAGACUCGGAGUGCGGGCCUGACCAGUCUCAAGACCUGCGUGGUA
mmu-miR-3093-3p	mmu-mir-3093	UGUGGACACCGUGGGAGGUUGG	chr3	22	38	63	32	40	52	44	58	33	52	38	63	32	40	52	44	58	33	52	44.333	45.333	47.667	44.333	45.333	47.667	-0.0724292	1	0.967523	-0.0321806	0.867225	0.700239	CGAGCUCGGCUCUGCCGCACCCCGCGGAGCUCACACUCGACCUUCCAGAGAAGGGUGUGGACACCGUGGGAGGUUGGGGAGGCCUCG
mmu-miR-3093-5p	mmu-mir-3093	CGCACCCCGCGGAGCUCACACU	chr3	22	6	5	13	9	10	12	6	7	4	6	5	13	9	10	12	6	7	4	8	10.333	5.667	8	10.333	5.667	0.866602	0.0935231	0.0262581	-0.369187	0.542562	0.300109	CGAGCUCGGCUCUGCCGCACCCCGCGGAGCUCACACUCGACCUUCCAGAGAAGGGUGUGGACACCGUGGGAGGUUGGGGAGGCCUCG
mmu-miR-3094-3p	mmu-mir-3094	CCUUUAAAUUGUGUCCUCAAG	chr4	21	1	2	3	2	2	2	5	4	1	1	2	3	2	2	2	5	4	1	2	2	3.333	2	2	3.333	-0.736821	0.65354	0.369664	0	1	0.965955	UUGUUGGGGACAUUUUUAAAGCAUGGAUUGGUUAUUGAUUUGUCCUUUAAAUUGUGUCCUCAAG
mmu-miR-3094-5p	mmu-mir-3094	UGUUGGGGACAUUUUUAAAGC	chr4	21	0	0	0	1	1	3	1	0	0	0	0	0	1	1	3	1	0	0	0	1.667	0.333	0	1.667	0.333	2.32366	0.222385	0.0783517	-10.703	0.10832	0.0385172	UUGUUGGGGACAUUUUUAAAGCAUGGAUUGGUUAUUGAUUUGUCCUUUAAAUUGUGUCCUCAAG
mmu-miR-3095-3p	mmu-mir-3095	UGGACACUGGAGAGAGAGCUUUU	chr4	23	33	19	17	10	13	21	27	26	15	33	19	17	10	13	21	27	26	15	23	14.667	22.667	23	14.667	22.667	-0.62802	0.146381	0.046703	0.64906	0.0757582	0.0255968	GAGCCCUGUGCACAAGCUUUCUCAUCUGUGACACUCGAGAUGGUUUCAGGGAGUGGACACUGGAGAGAGAGCUUUUGCAAGUCGCUC
mmu-miR-3095-5p	mmu-mir-3095	AAGCUUUCUCAUCUGUGACACU	chr4	22	0	0	0	0	0	0	0	0	0	0	0	0	0	0	0	0	0	0	0	0	0	0	0	0	NA	NA	NA	NA	NA	NA	GAGCCCUGUGCACAAGCUUUCUCAUCUGUGACACUCGAGAUGGUUUCAGGGAGUGGACACUGGAGAGAGAGCUUUUGCAAGUCGCUC
mmu-miR-3097-3p	mmu-mir-3097	CUCAGACCUUUCUACCUGUCAG	chr5	22	37	45	27	46	57	38	33	28	31	37	46	27	46	57	38	33	28	31	36.333	47	30.667	36.667	47	30.667	0.615974	0.00142681	0.000274437	-0.37138	0.0903371	0.0312611	ACACAGGUGGGAAGUGUGUGUCCAGUGGGUGUGUCUACAGAUCUGCUCAGACCUUUCUACCUGUCAG
mmu-miR-3097-5p	mmu-mir-3097	CACAGGUGGGAAGUGUGUGUCCA	chr5	23	3	0	3	1	3	1	3	0	1	3	0	3	1	3	1	3	0	1	2	1.667	1.333	2	1.667	1.333	0.322577	0.860997	0.677339	0.262746	0.915537	0.79413	ACACAGGUGGGAAGUGUGUGUCCAGUGGGUGUGUCUACAGAUCUGCUCAGACCUUUCUACCUGUCAG
mmu-miR-3098-3p	mmu-mir-3098	UUCUGCUGCCUGCCUUUAGGA	chr6	21	7	7	3	2	6	4	5	6	8	7	7	3	2	6	4	5	6	8	5.667	4	6.333	5.667	4	6.333	-0.662889	0.536071	0.266325	0.502585	0.630389	0.387051	UGUGGUUGGGAGGAGUCCUAACAGCAGGAGUAGGAGCUCUGAUUAUCCCCUGCUUCUGCUGCCUGCCUUUAGGACCCUUUCCCCACA
mmu-miR-3098-5p	mmu-mir-3098	UCCUAACAGCAGGAGUAGGAGC	chr6	22	0	1	1	1	5	2	5	1	2	0	1	1	1	5	2	5	1	2	0.667	2.667	2.667	0.667	2.667	2.667	0	1	0.91229	-1.99946	0.122025	0.0459949	UGUGGUUGGGAGGAGUCCUAACAGCAGGAGUAGGAGCUCUGAUUAUCCCCUGCUUCUGCUGCCUGCCUUUAGGACCCUUUCCCCACA
mmu-miR-3099-3p	mmu-mir-3099	UAGGCUAGAGAGAGGUUGGGGA	chr7	22	367	354	486	393	558	177	356	353	509	367	354	488	393	562	177	358	354	515	402.333	376	406	403	377.333	409	-0.110747	0.768878	0.535481	0.0976574	0.560871	0.319406	AUCGAUCCCCAUCCCAGCUUCCUUCCAGCCCUUGAUGUUUUAGUACGCACAUAGGCUAGAGAGAGGUUGGGGAUGGGGAAAGAU
mmu-miR-3099-5p	mmu-mir-3099	CCAGCUUCCUUCCAGCCCUUG	chr7	21	13	8	7	17	24	15	7	9	18	13	8	7	17	24	15	7	9	18	9.333	18.667	11.333	9.333	18.667	11.333	0.71996	0.038182	0.00964121	-1.00008	0.00538288	0.00140317	AUCGAUCCCCAUCCCAGCUUCCUUCCAGCCCUUGAUGUUUUAGUACGCACAUAGGCUAGAGAGAGGUUGGGGAUGGGGAAAGAU
mmu-miR-30a-3p	mmu-mir-30a	CUUUCAGUCGGAUGUUUGCAGC	chr1	22	823	844	637	683	775	855	730	838	765	827	852	639	686	777	865	732	842	772	768	771	777.667	772.667	776	782	-0.0124217	0.272615	0.105368	-0.00562455	0.565068	0.323849	GCGACUGUAAACAUCCUCGACUGGAAGCUGUGAAGCCACAAAUGGGCUUUCAGUCGGAUGUUUGCAGCUGC
mmu-miR-30a-5p	mmu-mir-30a	UGUAAACAUCCUCGACUGGAAG	chr1	22	6606	4559	6884	6090	6413	8993	5687	8407	6238	6905	4665	7180	6284	6664	9515	5883	8867	6494	6016.33	7165.33	6777.33	6250	7487.67	7081.33	0.0803161	5.20977e-30	4.51165e-31	-0.252149	5.93016e-95	3.82417e-96	GCGACUGUAAACAUCCUCGACUGGAAGCUGUGAAGCCACAAAUGGGCUUUCAGUCGGAUGUUUGCAGCUGC
mmu-miR-30b-3p	mmu-mir-30b	CUGGGAUGUGGAUGUUUACGUC	chr15	22	24	33	16	19	25	20	24	25	18	24	33	16	19	25	20	24	25	18	24.333	21.333	22.333	24.333	21.333	22.333	-0.0660902	1	0.957757	0.189827	0.7756	0.53186	CUAAGCCAAGUUUCAGUUCAUGUAAACAUCCUACACUCAGCUGUCAUACAUGCGUUGGCUGGGAUGUGGAUGUUUACGUCAGCUGUCUUGGAGUAU
mmu-miR-30b-5p	mmu-mir-30b	UGUAAACAUCCUACACUCAGCU	chr15	22	14700	16390	16276	15394	14851	18520	14672	16139	14140	16157	18298	18218	17001	16315	20776	16058	17850	15567	15788.7	16255	14983.7	17557.7	18030.7	16491.7	0.117493	5.05465e-118	2.34993e-119	-0.0419942	3.86634e-16	5.47819e-17	CUAAGCCAAGUUUCAGUUCAUGUAAACAUCCUACACUCAGCUGUCAUACAUGCGUUGGCUGGGAUGUGGAUGUUUACGUCAGCUGUCUUGGAGUAU
mmu-miR-30c-1-3p	mmu-mir-30c-1	CUGGGAGAGGGUUGUUUACUCC	chr4	22	253	256	268	283	210	276	262	256	285	253	257	268	283	211	276	262	258	285	259	256.333	267.667	259.333	256.667	268.333	-0.0624201	0.956078	0.833191	0.0149329	0.908798	0.77838	ACCAUGUUGUAGUGUGUGUAAACAUCCUACACUCUCAGCUGUGAGCUCAAGGUGGCUGGGAGAGGGUUGUUUACUCCUUCUGCCAUGGA
mmu-miR-30c-2-3p	mmu-mir-30c-2	CUGGGAGAAGGCUGUUUACUCU	chr1	22	504	522	509	551	444	584	590	486	548	505	526	511	552	447	587	592	487	552	511.667	526.333	541.333	514	528.667	543.667	-0.0405405	0.716728	0.44232	-0.0407707	0.310721	0.13998	GAGUGACAGAUAUUGUAAACAUCCUACACUCUCAGCUGUGAAAAGUAAGAAAGCUGGGAGAAGGCUGUUUACUCUCUCUGCCUU
mmu-miR-30c-5p	mmu-mir-30c-2	UGUAAACAUCCUACACUCUCAGC	chr1	23	11504	10101	14935	9990	10065	19379	11935	13072	14627	12375	10805	16436	10698	10676	21914	12812	14191	16223	12180	13144.7	13211.3	13205.3	14429.3	14408.7	-0.00729845	7.96921e-16	9.08069e-17	-0.109963	9.43534e-59	8.0556e-60	GAGUGACAGAUAUUGUAAACAUCCUACACUCUCAGCUGUGAAAAGUAAGAAAGCUGGGAGAAGGCUGUUUACUCUCUCUGCCUU
mmu-miR-30d-3p	mmu-mir-30d	CUUUCAGUCAGAUGUUUGCUGC	chr15	22	100	104	84	97	143	106	114	121	104	100	104	84	97	143	106	114	121	104	96	115.333	113	96	115.333	113	0.0294826	0.608898	0.323043	-0.264699	0.029971	0.0089287	AAGUCUGUGUCUGUAAACAUCCCCGACUGGAAGCUGUAAGCCACAGCCAAGCUUUCAGUCAGAUGUUUGCUGCUACUGGCUC
mmu-miR-30d-5p	mmu-mir-30d	UGUAAACAUCCCCGACUGGAAG	chr15	22	13088	12362	14669	13365	25319	18798	11535	19933	14940	14232	13394	16122	14507	29558	21179	12332	22536	16500	13373	19160.7	15469.3	14582.7	21748	17122.7	0.308737	0	0	-0.518825	0	0	AAGUCUGUGUCUGUAAACAUCCCCGACUGGAAGCUGUAAGCCACAGCCAAGCUUUCAGUCAGAUGUUUGCUGCUACUGGCUC
mmu-miR-30e-3p	mmu-mir-30e	CUUUCAGUCGGAUGUUUACAGC	chr4	22	794	842	626	761	791	668	662	892	689	798	845	628	768	795	671	665	898	692	754	740	747.667	757	744.667	751.667	-0.0148706	0.312506	0.125629	0.0270393	0.910073	0.782778	GGGCAGUCUUUGCUACUGUAAACAUCCUUGACUGGAAGCUGUAAGGUGUUGAGAGGAGCUUUCAGUCGGAUGUUUACAGCGGCAGGCUGCCA
mmu-miR-30e-5p	mmu-mir-30e	UGUAAACAUCCUUGACUGGAAG	chr4	22	1304	974	1442	1246	1110	2008	1025	1522	1245	1317	984	1450	1257	1122	2032	1034	1548	1255	1240	1454.67	1264	1250.33	1470.33	1279	0.202692	1.06761e-17	1.11919e-18	-0.230349	2.65608e-16	3.71513e-17	GGGCAGUCUUUGCUACUGUAAACAUCCUUGACUGGAAGCUGUAAGGUGUUGAGAGGAGCUUUCAGUCGGAUGUUUACAGCGGCAGGCUGCCA
mmu-miR-31-3p	mmu-mir-31	UGCUAUGCCAACAUAUUGCCAUC	chr4	23	282	377	326	346	691	272	322	370	412	283	378	327	350	692	272	322	371	412	328.333	436.333	368	329.333	438	368.333	0.245724	1.4293e-07	2.08467e-08	-0.41027	9.24026e-13	1.41835e-13	UGCUCCUGUAACUCGGAACUGGAGAGGAGGCAAGAUGCUGGCAUAGCUGUUGAACUGAGAACCUGCUAUGCCAACAUAUUGCCAUCUUUCCUGUCUGACAGCAGCU
mmu-miR-31-5p	mmu-mir-31	AGGCAAGAUGCUGGCAUAGCUG	chr4	22	4011	4423	6279	5095	10878	3073	3595	4701	6292	4105	4542	6565	5246	11660	3144	3686	4838	6551	4904.33	6348.67	4862.67	5070.67	6683.33	5025	0.384706	1.47829e-219	4.58175e-221	-0.372397	1.45575e-172	6.21438e-174	UGCUCCUGUAACUCGGAACUGGAGAGGAGGCAAGAUGCUGGCAUAGCUGUUGAACUGAGAACCUGCUAUGCCAACAUAUUGCCAUCUUUCCUGUCUGACAGCAGCU
mmu-miR-3100-3p	mmu-mir-3100	CUGUGACACACCCGCUCCCAG	chr7	21	0	0	0	0	1	0	0	0	0	0	0	0	0	1	0	0	0	0	0	0.333	0	0	0.333	0	NA	NA	NA	NA	NA	NA	UUGGGAACGGGGUGUCUUUGGGAGUCUUGGGGGCUACCAAACCCCUGUGACACACCCGCUCCCAG
mmu-miR-3100-5p	mmu-mir-3100	UUGGGAACGGGGUGUCUUUGGGA	chr7	23	1	1	0	1	0	0	0	0	0	1	1	0	1	0	0	0	0	0	0.667	0.333	0	0.667	0.333	0	NA	NA	NA	1.00216	0.794441	0.574003	UUGGGAACGGGGUGUCUUUGGGAGUCUUGGGGGCUACCAAACCCCUGUGACACACCCGCUCCCAG
mmu-miR-3101-3p	mmu-mir-3101	UAGCUUUGGUGGAUGGUCUUU	chr7	21	0	0	0	2	0	0	0	1	0	0	0	0	2	0	0	0	1	0	0	0.667	0.333	0	0.667	0.333	1.00216	0.773986	0.529161	NA	NA	NA	GUGGGGUAGGUAGCAGGUACCAUUGACUAAAGCUAGUACUAUAGGCUUGCCUCUAGCUUUGGUGGAUGGUCUUUGCUAAGUUCUCUGC
mmu-miR-3101-5p	mmu-mir-3101	GGUACCAUUGACUAAAGCUAG	chr7	21	14	9	10	17	8	6	11	11	4	14	9	10	17	8	6	11	11	4	11	10.333	8.667	11	10.333	8.667	0.253655	0.662556	0.384125	0.0902443	0.976242	0.879593	GUGGGGUAGGUAGCAGGUACCAUUGACUAAAGCUAGUACUAUAGGCUUGCCUCUAGCUUUGGUGGAUGGUCUUUGCUAAGUUCUCUGC
mmu-miR-3102-5p	mmu-mir-3102	GUGAGUGGCCAGGGUGGGGCUG	chr7	22	4	4	1	0	6	1	4	3	4	4	4	1	0	6	1	4	3	4	3	2.333	3.667	3	2.333	3.667	-0.652414	0.68568	0.405657	0.362776	0.847965	0.65157	GUGAGUGGCCAGGGUGGGGCUGGGUGGUGCAGGCAGGAGAGCCAUUGAUCUAUUGUGGGCUCUACUCCCUGCCCCAGCCAGAGCACCCCAUUGGCUACCCACAG
mmu-miR-3102-5p.2-5p	mmu-mir-3102	GGUGGUGCAGGCAGGAGAGCC	chr7	21	225	233	232	250	280	173	240	249	223	225	233	232	250	281	173	240	251	224	230	234.333	237.333	230	234.667	238.333	-0.0183526	0.726215	0.456119	-0.0269263	0.644184	0.403712	GUGAGUGGCCAGGGUGGGGCUGGGUGGUGCAGGCAGGAGAGCCAUUGAUCUAUUGUGGGCUCUACUCCCUGCCCCAGCCAGAGCACCCCAUUGGCUACCCACAG
mmu-miR-3103-3p	mmu-mir-3103	UAACCUCUGAUCCUUCCCACAG	chr7	22	4	5	5	2	6	4	1	6	5	4	5	5	2	6	4	1	6	5	4.667	4	4	4.667	4	4	0	1	0.892686	0.222495	0.899255	0.74162	AGGAGGGAGGAUCUGCUGUUAGAAAGUCUCUGGUUUGUGACCUCUAACCUCUGAUCCUUCCCACAGG
mmu-miR-3103-5p	mmu-mir-3103	GGAGGGAGGAUCUGCUGUUAG	chr7	21	0	0	1	0	0	0	0	1	0	0	0	1	0	0	0	0	1	0	0.333	0	0.333	0.333	0	0.333	NA	NA	NA	NA	NA	NA	AGGAGGGAGGAUCUGCUGUUAGAAAGUCUCUGGUUUGUGACCUCUAACCUCUGAUCCUUCCCACAGG
mmu-miR-3104-3p	mmu-mir-3104	ACGCUCUGCUUUGCUCCCCCAGA	chr7	23	3	3	0	4	3	3	5	2	0	3	3	0	4	3	3	5	2	0	2	3.333	2.333	2	3.333	2.333	0.514635	0.680723	0.399622	-0.736821	0.542985	0.291959	CUAGGGGGCAGGAGCCGGAGCCCUCUGCUGAACUGACAGACGCUCUGCUUUGCUCCCCCAGAU
mmu-miR-3104-5p	mmu-mir-3104	UAGGGGGCAGGAGCCGGAGCCCUCU	chr7	25	0	0	1	0	1	0	0	0	0	0	0	1	0	1	0	0	0	0	0.333	0.333	0	0.333	0.333	0	NA	NA	NA	0	1	0.986098	CUAGGGGGCAGGAGCCGGAGCCCUCUGCUGAACUGACAGACGCUCUGCUUUGCUCCCCCAGAU
mmu-miR-3105-3p	mmu-mir-3105	ACUGCUUAUGAGCUUGCACUCC	chr7	22	4	2	3	0	3	0	2	0	0	4	2	3	0	3	0	2	0	0	3	1	0.667	3	1	0.667	0.584241	0.809938	0.610222	1.58496	0.20321	0.0834248	GAGCAGGCUCUGGAGAGCAAGCCCGUAAGCAGCGUAAGUUACUGAGGAACACUGCUUAUGAGCUUGCACUCCAUAGCCUCUGCUU
mmu-miR-3105-5p	mmu-mir-3105	AGAGCAAGCCCGUAAGCAGCGU	chr7	22	25	3	17	10	6	1	12	5	9	25	3	17	10	6	1	12	5	9	15	5.667	8.667	15	5.667	8.667	-0.612948	0.484253	0.230429	1.40431	0.00172955	0.000417856	GAGCAGGCUCUGGAGAGCAAGCCCGUAAGCAGCGUAAGUUACUGAGGAACACUGCUUAUGAGCUUGCACUCCAUAGCCUCUGCUU
mmu-miR-3106-3p	mmu-mir-3106	GCUGCCUAUACAUGGGCUUUCC	chr8	22	1	0	1	0	0	0	0	0	0	1	0	1	0	0	0	0	0	0	0.667	0	0	0.667	0	0	NA	NA	NA	NA	NA	NA	AGGGAAGCACAGGUGGCUCAUUUAGAAGCAGCCAUACACUCAGAGAGUGGCUGCCUAUACAUGGGCUUUCCUGUGCUCCUCU
mmu-miR-3106-5p	mmu-mir-3106	UGGCUCAUUUAGAAGCAGCCA	chr8	21	3	9	6	7	17	8	5	7	8	3	9	6	7	17	8	5	7	8	6	10.667	6.667	6	10.667	6.667	0.678045	0.182709	0.0617912	-0.83012	0.106584	0.0376579	AGGGAAGCACAGGUGGCUCAUUUAGAAGCAGCCAUACACUCAGAGAGUGGCUGCCUAUACAUGGGCUUUCCUGUGCUCCUCU
mmu-miR-3108-5p	mmu-mir-3108	GUCUCUAAAGCUAGACGUUCCGG	chr8	23	0	0	0	0	0	0	0	0	0	0	0	0	0	0	0	0	0	0	0	0	0	0	0	0	NA	NA	NA	NA	NA	NA	CACAACCAGGGUCUCUAAAGCUAGACGUUCCGGAGAAUUUUUUUAUUUCGGCGUCUAGGUCUAGAGUCUCAAGGAAGUG
mmu-miR-3109-3p	mmu-mir-3109	UAGGGCCAUCUCAUCCAGAUA	chr9	21	0	2	1	1	0	0	3	2	1	0	2	1	1	0	0	3	2	1	1	0.333	2	1	0.333	2	-2.58641	0.165578	0.0545639	1.58641	0.563929	0.317562	UGCCUGCUCCUGUAAAUGGAUGCGAUGGUUCCCAUGCUGUUCUGAGGCAGAGCUAGGGCCAUCUCAUCCAGAUACUGUGGAGAUGGUA
mmu-miR-3109-5p	mmu-mir-3109	AAUGGAUGCGAUGGUUCCCAUGCU	chr9	24	1	0	0	1	2	1	0	0	0	1	0	0	1	2	1	0	0	0	0.333	1.333	0	0.333	1.333	0	NA	NA	NA	-2.00108	0.33733	0.158248	UGCCUGCUCCUGUAAAUGGAUGCGAUGGUUCCCAUGCUGUUCUGAGGCAGAGCUAGGGCCAUCUCAUCCAGAUACUGUGGAGAUGGUA
mmu-miR-3110-5p	mmu-mir-3110	UUCUGCCUCCCCUGAAGGCUC	chrX	21	0	1	0	0	0	0	0	0	0	0	1	0	0	0	0	0	0	0	0.333	0	0	0.333	0	0	NA	NA	NA	NA	NA	NA	UGUGGGGCUGUGUUCUGCCUCCCCUGAAGGCUCUGUUGUCACUCUGGGCACUCCAUCGGAGGCAGACACUCAACCCCACA
mmu-miR-3112-3p	mmu-mir-3112	CAGUUUGUCUCUUCUUUGUCU	chrX	21	0	0	0	1	0	1	0	0	1	0	0	0	1	0	1	0	0	1	0	0.667	0.333	0	0.667	0.333	1.00216	0.773986	0.529161	NA	NA	NA	CUAAAUGAACAGUGACAUAGAAAAGGCAGUCUGCAUUUAUUCUGGAGCUGCAGUUUGUCUCUUCUUUGUCUCUGUCAGUUGG
mmu-miR-3112-5p	mmu-mir-3112	ACAUAGAAAAGGCAGUCUGCA	chrX	21	0	0	0	0	1	0	0	0	0	0	0	0	0	1	0	0	0	0	0	0.333	0	0	0.333	0	NA	NA	NA	NA	NA	NA	CUAAAUGAACAGUGACAUAGAAAAGGCAGUCUGCAUUUAUUCUGGAGCUGCAGUUUGUCUCUUCUUUGUCUCUGUCAGUUGG
mmu-miR-3113-5p	mmu-mir-3113	GUCCUGGCCCUGGUCCGGGUCC	chrX	22	0	0	1	0	1	0	0	1	0	0	0	1	0	1	0	0	1	0	0.333	0.333	0.333	0.333	0.333	0.333	0	0.994314	0.968935	0	1	0.986098	GGCCCUGGCCCGGGUCCUGGCCCUGGUCCGGGUCCUGGCCCUGGUCCUGGCCCUGGUCCUGGUCCUGGCCCUGGCC
mmu-miR-3154	mmu-mir-3154	CAGAAGGGGAGUCGGGAGCGGA	chr2	22	0	0	0	0	0	0	0	1	0	0	0	0	0	0	0	0	1	0	0	0	0.333	0	0	0.333	NA	NA	NA	NA	NA	NA	GGCCCCUCCUUCCCAACCCAGCUCCCGCUCACCCCUGCCACGUCAAAGGAGGCAGAAGGGGAGUCGGGAGCGGAGAGGG
mmu-miR-32-3p	mmu-mir-32	CAAUUUAGUGUGUGUGAUAUU	chr4	21	40	33	41	39	21	25	52	43	44	40	33	41	39	21	25	52	43	44	38	28.333	46.333	38	28.333	46.333	-0.709557	0.00600007	0.00127987	0.423516	0.150908	0.0592121	GGAGAUAUUGCACAUUACUAAGUUGCAUGUUGUCACGGCCUCAAUGCAAUUUAGUGUGUGUGAUAUUUUC
mmu-miR-32-5p	mmu-mir-32	UAUUGCACAUUACUAAGUUGCA	chr4	22	566	325	530	419	360	420	488	513	356	568	325	532	419	361	420	489	514	357	473.667	399.667	452.333	475	400	453.333	-0.178587	0.21824	0.076394	0.245075	0.000720877	0.000166961	GGAGAUAUUGCACAUUACUAAGUUGCAUGUUGUCACGGCCUCAAUGCAAUUUAGUGUGUGUGAUAUUUUC
mmu-miR-320-3p	mmu-mir-320	AAAAGCUGGGUUGAGAGGGCGA	chr14	22	973	1277	855	931	937	1027	1120	1114	1056	977	1291	858	938	938	1036	1134	1118	1065	1035	965	1096.67	1042	970.667	1105.67	-0.184525	0.0135693	0.00304289	0.10103	0.179218	0.0722731	GCCUCGCCGCCCUCCGCCUUCUCUUCCCGGUUCUUCCCGGAGUCGGGAAAAGCUGGGUUGAGAGGGCGAAAAAGGAUGUGGG
mmu-miR-320-5p	mmu-mir-320	GCCUUCUCUUCCCGGUUCUUCC	chr14	22	0	0	0	0	1	0	0	0	0	0	0	0	0	1	0	0	0	0	0	0.333	0	0	0.333	0	NA	NA	NA	NA	NA	NA	GCCUCGCCGCCCUCCGCCUUCUCUUCCCGGUUCUUCCCGGAGUCGGGAAAAGCUGGGUUGAGAGGGCGAAAAAGGAUGUGGG
mmu-miR-322-3p	mmu-mir-322	AAACAUGAAGCGCUGCAACAC	chrX	21	91	65	116	71	99	146	64	42	28	91	65	116	71	99	146	64	42	28	90.667	105.333	44.667	90.667	105.333	44.667	1.23768	2.01241e-19	1.99956e-20	-0.216308	0.0979879	0.0345316	CCUCGUUGACUCCGAAGGGCUGCAGCAGCAAUUCAUGUUUUGGAGUAUUGCCAAGGUUCAAAACAUGAAGCGCUGCAACACCCCUUCGUGGGGAA
mmu-miR-322-5p	mmu-mir-322	CAGCAGCAAUUCAUGUUUUGGA	chrX	22	4217	3550	4200	3886	5608	3469	4348	4921	3651	4333	3639	4335	3971	5782	3543	4464	5095	3741	3989	4321	4306.67	4102.33	4432	4433.33	0.00479346	4.6466e-05	7.92082e-06	-0.115338	2.41616e-15	3.51122e-16	CCUCGUUGACUCCGAAGGGCUGCAGCAGCAAUUCAUGUUUUGGAGUAUUGCCAAGGUUCAAAACAUGAAGCGCUGCAACACCCCUUCGUGGGGAA
mmu-miR-323-3p	mmu-mir-323	CACAUUACACGGUCGACCUCU	chr12	21	2862	2220	2889	3189	4465	2437	2828	2770	3092	2922	2252	2935	3241	4599	2471	2869	2818	3157	2657	3363.67	2896.67	2703	3437	2948	0.215641	5.8153e-46	4.18786e-47	-0.340237	1.2293e-70	9.2672e-72	UUGGUACUUGGAGAGAGGUGGUCCGUGGCGCGUUCGCUUCAUUUAUGGCGCACAUUACACGGUCGACCUCUUUGCGGUAUCUAAUC
mmu-miR-323-5p	mmu-mir-323	AGGUGGUCCGUGGCGCGUUCGC	chr12	22	487	489	511	646	1154	409	429	618	746	488	491	515	650	1162	411	431	620	750	495.667	736.333	597.667	498	741	600.333	0.301016	3.87839e-16	4.38396e-17	-0.570987	3.39344e-36	3.51365e-37	UUGGUACUUGGAGAGAGGUGGUCCGUGGCGCGUUCGCUUCAUUUAUGGCGCACAUUACACGGUCGACCUCUUUGCGGUAUCUAAUC
mmu-miR-324-3p	mmu-mir-324	CCACUGCCCCAGGUGCUGCU	chr11	20	877	600	873	817	1128	583	840	923	733	883	601	884	821	1134	586	847	927	736	783.333	842.667	832	789.333	847	836.667	0.0183791	0.0629194	0.0166906	-0.105337	0.00337057	0.000860246	AACUGACUAUGCCUCCUCGCAUCCCCUAGGGCAUUGGUGUAAAGCUGGAGACCCACUGCCCCAGGUGCUGCUGGGGGUUGUAGUCUGAC
mmu-miR-324-5p	mmu-mir-324	CGCAUCCCCUAGGGCAUUGGUGU	chr11	23	1513	278	433	462	614	505	486	561	312	1535	279	435	466	618	506	489	562	312	741.333	527	453	749.667	530	454.333	0.218292	9.71959e-08	1.39104e-08	0.492319	3.12818e-22	3.94929e-23	AACUGACUAUGCCUCCUCGCAUCCCCUAGGGCAUUGGUGUAAAGCUGGAGACCCACUGCCCCAGGUGCUGCUGGGGGUUGUAGUCUGAC
mmu-miR-325-3p	mmu-mir-325	UUUAUUGAGCACCUCCUAUCAA	chrX	22	100	82	78	100	102	96	98	118	96	100	82	78	100	102	96	98	119	96	86.667	99.333	104	86.667	99.333	104.333	-0.0662385	1	0.941327	-0.19679	0.147031	0.0574236	AUAUAGUGCUUGGUUCCUAGUAGGUGCUCAGUAAGUGUUUGUGACAUAAUUCGUUUAUUGAGCACCUCCUAUCAAUCAAGCACUGUGCUAGGCUCUGG
mmu-miR-325-5p	mmu-mir-325	CCUAGUAGGUGCUCAGUAAGUGU	chrX	23	14	10	13	20	15	10	15	24	15	14	10	13	20	15	10	15	24	15	12.333	15	18	12.333	15	18	-0.263034	0.785092	0.52745	-0.282439	0.560135	0.319496	AUAUAGUGCUUGGUUCCUAGUAGGUGCUCAGUAAGUGUUUGUGACAUAAUUCGUUUAUUGAGCACCUCCUAUCAAUCAAGCACUGUGCUAGGCUCUGG
mmu-miR-326-3p	mmu-mir-326	CCUCUGGGCCCUUCCUCCAGU	chr7	21	1463	859	1598	1653	1277	1459	1185	1538	1546	1473	863	1613	1669	1291	1468	1188	1553	1563	1306.67	1463	1423	1316.33	1476	1434.67	0.0399941	0.000526207	9.59356e-05	-0.163038	1.15157e-09	1.98726e-10	CUCAUCUGUCUGUUGGGCUGGGGGCAGGGCCUUUGUGAAGGCGGGUUAUGCUCAGAUCGCCUCUGGGCCCUUCCUCCAGUCCCGAGGCAGAUUUA
mmu-miR-326-5p	mmu-mir-326	GGGGGCAGGGCCUUUGUGAAGGCG	chr7	24	1	10	2	2	3	0	3	0	0	1	10	2	2	3	0	3	0	0	4.333	1.667	1	4.333	1.667	1	0.737254	0.706067	0.430913	1.37811	0.155597	0.061617	CUCAUCUGUCUGUUGGGCUGGGGGCAGGGCCUUUGUGAAGGCGGGUUAUGCUCAGAUCGCCUCUGGGCCCUUCCUCCAGUCCCGAGGCAGAUUUA
mmu-miR-328-3p	mmu-mir-328	CUGGCCCUCUCUGCCCUUCCGU	chr8	22	64223	58141	53483	62469	77382	61821	54205	67753	64394	102517	90212	79697	98982	136575	98352	78471	110837	110234	58615.7	67224	62117.3	90808.7	111303	99847.3	0.113981	0	0	-0.19769	0	0	CUGUCUCGGAGCCUGGGGCAGGGGGGCAGGAGGGGCUCAGGGAGAAAGUAUCUACAGCCCCUGGCCCUCUCUGCCCUUCCGUCCCCUGUCCCCAAGU
mmu-miR-328-5p	mmu-mir-328	GGGGGGCAGGAGGGGCUCAGGG	chr8	22	12	15	19	18	9	4	11	12	17	12	15	19	18	9	4	11	12	17	15.333	10.333	13.333	15.333	10.333	13.333	-0.367742	0.681036	0.401668	0.569381	0.251078	0.107866	CUGUCUCGGAGCCUGGGGCAGGGGGGCAGGAGGGGCUCAGGGAGAAAGUAUCUACAGCCCCUGGCCCUCUCUGCCCUUCCGUCCCCUGUCCCCAAGU
mmu-miR-329-3p	mmu-mir-329	AACACACCCAGCUAACCUUUUU	chr12	22	2121	1420	1864	2112	2550	2200	2001	1706	1236	2143	1436	1883	2137	2581	2229	2025	1731	1244	1801.67	2287.33	1647.67	1820.67	2315.67	1666.67	0.473242	3.1292e-95	1.5974e-96	-0.344334	5.30659e-48	5.06078e-49	UGUUCGCUUCUGGUACCGGAAGAGAGGUUUUCUGGGUCUCUGUUUCUUUGAUGAGAAUGAAACACACCCAGCUAACCUUUUUUUCAGUAUCAAAUCC
mmu-miR-329-5p	mmu-mir-329	AGAGGUUUUCUGGGUCUCUGUU	chr12	22	466	568	474	652	809	425	588	718	590	467	571	475	654	816	427	589	722	595	502.667	628.667	632	504.333	632.333	635.333	-0.00762852	0.303428	0.120597	-0.322693	1.85671e-12	2.86685e-13	UGUUCGCUUCUGGUACCGGAAGAGAGGUUUUCUGGGUCUCUGUUUCUUUGAUGAGAAUGAAACACACCCAGCUAACCUUUUUUUCAGUAUCAAAUCC
mmu-miR-33-3p	mmu-mir-33	CAAUGUUUCCACAGUGCAUCAC	chr15	22	1	1	0	0	0	0	0	0	1	1	1	0	0	0	0	0	0	1	0.667	0	0.333	0.667	0	0.333	NA	NA	NA	NA	NA	NA	CUGUGGUGCAUUGUAGUUGCAUUGCAUGUUCUGGCAAUACCUGUGCAAUGUUUCCACAGUGCAUCACGG
mmu-miR-33-5p	mmu-mir-33	GUGCAUUGUAGUUGCAUUGCA	chr15	21	12004	13198	11829	10279	11222	9921	11615	12961	10026	12905	14389	12798	11007	11995	10625	12503	14070	10727	12343.7	10474	11534	13364	11209	12433.3	-0.13908	7.36626e-10	9.66947e-11	0.236959	3.25922e-92	2.13137e-93	CUGUGGUGCAUUGUAGUUGCAUUGCAUGUUCUGGCAAUACCUGUGCAAUGUUUCCACAGUGCAUCACGG
mmu-miR-330-3p	mmu-mir-330	GCAAAGCACAGGGCCUGCAGAGA	chr7	23	121	901	1173	1092	1461	912	1213	979	827	121	906	1188	1100	1476	915	1230	981	831	731.667	1155	1006.33	738.333	1163.67	1014	0.198785	5.807e-14	7.14626e-15	-0.658634	2.06642e-70	1.57656e-71	GACCCUUUGGCGAUCUCUGCCUCUCUGGGCCUGUGUCUUAGGCUCUUCAAGAUCCAACGAGCAAAGCACAGGGCCUGCAGAGAGGUAGCGCUCUGCUC
mmu-miR-330-5p	mmu-mir-330	UCUCUGGGCCUGUGUCUUAGGC	chr7	22	451	429	406	418	618	457	467	407	504	455	432	408	422	626	458	469	409	507	428.667	497.667	459.333	431.667	502	461.667	0.11564	0.00101962	0.000190539	-0.215323	1.68889e-05	3.48208e-06	GACCCUUUGGCGAUCUCUGCCUCUCUGGGCCUGUGUCUUAGGCUCUUCAAGAUCCAACGAGCAAAGCACAGGGCCUGCAGAGAGGUAGCGCUCUGCUC
mmu-miR-331-3p	mmu-mir-331	GCCCCUGGGCCUAUCCUAGAA	chr10	21	1	65	74	81	56	99	27	50	53	1	65	74	82	56	99	27	50	53	46.667	78.667	43.333	46.667	79	43.333	0.860292	6.00565e-09	8.10243e-10	-0.753356	7.44362e-07	1.44681e-07	GAGUCUGGUUUUGUUUGGGUUUGUUCUAGGUAUGGUCCCAGGGAUCCCAGAUCAAACCAGGCCCCUGGGCCUAUCCUAGAACCAACCUAAACCCGU
mmu-miR-331-5p	mmu-mir-331	CUAGGUAUGGUCCCAGGGAUCC	chr10	22	14	12	5	14	11	4	7	10	6	14	12	5	14	12	4	7	10	6	10.333	9.667	7.667	10.333	10	7.667	0.334406	0.506996	0.244948	0.096119	1	0.974616	GAGUCUGGUUUUGUUUGGGUUUGUUCUAGGUAUGGUCCCAGGGAUCCCAGAUCAAACCAGGCCCCUGGGCCUAUCCUAGAACCAACCUAAACCCGU
mmu-miR-335-3p	mmu-mir-335	UUUUUCAUUAUUGCUCCUGACC	chr6	22	572	603	845	830	1019	833	582	751	907	575	605	847	835	1024	836	584	755	915	673.333	894	746.667	675.667	898.333	751.333	0.25981	1.9309e-15	2.25302e-16	-0.408955	3.06022e-25	3.66893e-26	UCUUUUGGGCGGGGGUCAAGAGCAAUAACGAAAAAUGUUUGUUUUUCGUAAACCGUUUUUCAUUAUUGCUCCUGACCCCCUCUCAUGGGUUAUAGCCA
mmu-miR-335-5p	mmu-mir-335	UCAAGAGCAAUAACGAAAAAUGU	chr6	23	883	986	1471	1125	1348	922	894	725	1297	888	992	1490	1144	1356	924	898	732	1307	1113.33	1131.67	972	1123.33	1141.33	979	0.219421	8.78239e-16	1.00873e-16	-0.0235643	0.221975	0.0947579	UCUUUUGGGCGGGGGUCAAGAGCAAUAACGAAAAAUGUUUGUUUUUCGUAAACCGUUUUUCAUUAUUGCUCCUGACCCCCUCUCAUGGGUUAUAGCCA
mmu-miR-337-3p	mmu-mir-337	UCAGCUCCUAUAUGAUGCCUUU	chr12	22	166	141	214	211	238	345	262	399	271	166	141	215	212	238	345	262	400	272	173.667	264.667	310.667	174	265	311.333	-0.231191	0.0975526	0.0276562	-0.607855	8.87593e-15	1.32212e-15	CAGUGUAGUGAGAAGUUGGGGGGUGGGAACGGCGUCAUGCAGGAGUUGAUUGCACAGCCAUUCAGCUCCUAUAUGAUGCCUUUCUUCACCCCCUUCA
mmu-miR-337-5p	mmu-mir-337	CGGCGUCAUGCAGGAGUUGAUU	chr12	22	3575	3190	3241	3810	4755	3681	4120	3483	4077	3648	3258	3327	3909	4896	3768	4232	3583	4201	3335.33	4082	3893.33	3411	4191	4005.33	0.0682704	2.87794e-14	3.48921e-15	-0.291445	1.77848e-66	1.43764e-67	CAGUGUAGUGAGAAGUUGGGGGGUGGGAACGGCGUCAUGCAGGAGUUGAUUGCACAGCCAUUCAGCUCCUAUAUGAUGCCUUUCUUCACCCCCUUCA
mmu-miR-338-3p	mmu-mir-338	UCCAGCAUCAGUGAUUUUGUUG	chr11	22	10633	8828	6288	7536	4686	6940	10869	12748	5647	11314	9345	6564	7899	4819	7256	11578	13839	5874	8583	6387.33	9754.67	9074.33	6658	10430.3	-0.610879	0	0	0.426268	1.13431e-206	4.12101e-208	CAACGCUGCACAGGCCGUCCUCCCCAACAAUAUCCUGGUGCUGAGUGGGUGCACAGUGACUCCAGCAUCAGUGAUUUUGUUGAAGAGGGCAGCUGCCA
mmu-miR-338-5p	mmu-mir-338	AACAAUAUCCUGGUGCUGAGUG	chr11	22	11613	10724	7756	9043	6071	10501	12312	12387	9056	12497	11444	8160	9548	6270	11170	13299	13412	9645	10031	8538.33	11251.7	10700.3	8996	12118.7	-0.398112	9.01172e-202	3.0395e-203	0.232439	7.76916e-72	5.7863e-73	CAACGCUGCACAGGCCGUCCUCCCCAACAAUAUCCUGGUGCUGAGUGGGUGCACAGUGACUCCAGCAUCAGUGAUUUUGUUGAAGAGGGCAGCUGCCA
mmu-miR-339-3p	mmu-mir-339	UGAGCGCCUCGGCGACAGAGCCG	chr5	23	122	78	83	84	141	73	125	117	74	122	79	83	84	142	73	125	117	74	94.333	99.333	105.333	94.667	99.667	105.333	-0.0846125	0.997686	0.997686	-0.0745105	0.603995	0.358227	ACGGGGUGGCCACUAUCCCUGUCCUCCAGGAGCUCACGUAUGCCUGCCUGUGAGCGCCUCGGCGACAGAGCCGGUGUCCACCCCUGCACUGUCCAC
mmu-miR-339-5p	mmu-mir-339	UCCCUGUCCUCCAGGAGCUCACG	chr5	23	87	44	35	57	140	158	79	162	103	87	44	35	57	140	159	79	162	104	55.333	118.333	114.667	55.333	118.667	115	0.0454022	0.517479	0.252371	-1.09664	2.81941e-17	3.84116e-18	ACGGGGUGGCCACUAUCCCUGUCCUCCAGGAGCUCACGUAUGCCUGCCUGUGAGCGCCUCGGCGACAGAGCCGGUGUCCACCCCUGCACUGUCCAC
mmu-miR-340-3p	mmu-mir-340	UCCGUCUCAGUUACUUUAUAGC	chr11	22	847	735	728	790	977	699	842	889	709	856	741	736	793	985	705	845	896	712	770	822	813.333	777.667	827.667	817.667	0.0152922	0.0673895	0.0181835	-0.0942799	0.00953786	0.00255556	CAAUUGUACUUGGUGUGAUUAUAAAGCAAUGAGACUGAUUGUCAUAUGUCGUUUGUGGGAUCCGUCUCAGUUACUUUAUAGCCAUACCUGGUAUCUUA
mmu-miR-340-5p	mmu-mir-340	UUAUAAAGCAAUGAGACUGAUU	chr11	22	11567	12144	13173	12392	10471	12334	11872	9633	11518	12365	13159	14391	13349	11135	13324	12716	10237	12411	12294.7	11732.3	11007.7	13305	12602.7	11788	0.0919812	6.62929e-60	4.04888e-61	0.0675427	0.00016814	3.68044e-05	CAAUUGUACUUGGUGUGAUUAUAAAGCAAUGAGACUGAUUGUCAUAUGUCGUUUGUGGGAUCCGUCUCAGUUACUUUAUAGCCAUACCUGGUAUCUUA
mmu-miR-341-3p	mmu-mir-341	UCGGUCGAUCGGUCGGUCGGU	chr12	21	6085	5049	6198	6718	11922	4819	6460	7810	7483	6327	5208	6439	7037	12815	4984	6713	8224	7928	5777.33	7819.67	7251	5991.33	8278.67	7621.67	0.108927	5.30757e-50	3.72546e-51	-0.436704	5.97324e-279	2.06161e-280	AAAAUGAUGAUGUCAGUUGGCCGGUCGGCCGAUCGCUCGGUCUGUCAGUCAGUCGGUCGGUCGAUCGGUCGGUCGGUCAGUCGGCUUCCUGUCUUC
mmu-miR-341-5p	mmu-mir-341	CGGUCGGCCGAUCGCUCGGUC	chr12	21	4	11	15	15	14	12	0	5	21	4	11	15	15	14	12	0	5	21	10	13.667	8.667	10	13.667	8.667	0.657092	0.129571	0.0390957	-0.450697	0.339085	0.158147	AAAAUGAUGAUGUCAGUUGGCCGGUCGGCCGAUCGCUCGGUCUGUCAGUCAGUCGGUCGGUCGAUCGGUCGGUCGGUCAGUCGGCUUCCUGUCUUC
mmu-miR-342-3p	mmu-mir-342	UCUCACACAGAAAUCGCACCCGU	chr12	23	7405	8618	7540	6530	6333	6934	6681	6748	4105	7787	9112	7933	6816	6602	7236	6995	7018	4204	7854.33	6599	5844.67	8277.33	6884.67	6072.33	0.175127	1.35413e-69	7.52981e-71	0.251241	1.21295e-63	1.00253e-64	GAAAAUGGGCUCAAGGUGAGGGGUGCUAUCUGUGAUUGAGGGACAUGGUCAAUGGAAUUGUCUCACACAGAAAUCGCACCCGUCACCUUGGCCUGCUGA
mmu-miR-342-5p	mmu-mir-342	AGGGGUGCUAUCUGUGAUUGAG	chr12	22	730	1138	826	981	1386	422	985	1107	1009	734	1146	831	989	1405	424	992	1124	1018	898	929.667	1033.67	903.667	939.333	1044.67	-0.152986	0.150501	0.0482921	-0.0499986	0.0569218	0.0185086	GAAAAUGGGCUCAAGGUGAGGGGUGCUAUCUGUGAUUGAGGGACAUGGUCAAUGGAAUUGUCUCACACAGAAAUCGCACCCGUCACCUUGGCCUGCUGA
mmu-miR-344-3p	mmu-mir-344-1	UGAUCUAGCCAAAGCCUGACUGU	chr7	23	4610	5715	5384	4763	6094	5489	4492	4775	5352	4756	5925	5568	4916	6330	5681	4609	4926	5553	5236.33	5448.67	4873	5416.33	5642.33	5029.33	0.161093	4.40165e-51	3.04946e-52	-0.0573465	1.32067e-08	2.39903e-09	CUGCAGCCAGGGUUUUUACCAGUCAGGCUCCUGGCUAGAUUCCAGGUACCAGCUGGUACCUGAUCUAGCCAAAGCCUGACUGUAAGCCCUGAACA
mmu-miR-344-5p	mmu-mir-344-1	AGUCAGGCUCCUGGCUAGAUUCCAGG	chr7	26	2	3	0	0	0	1	1	3	1	2	3	0	0	0	1	1	3	1	1.667	0.333	1.667	1.667	0.333	1.667	-2.32366	0.265519	0.100205	2.32366	0.22181	0.0937809	CUGCAGCCAGGGUUUUUACCAGUCAGGCUCCUGGCUAGAUUCCAGGUACCAGCUGGUACCUGAUCUAGCCAAAGCCUGACUGUAAGCCCUGAACA
mmu-miR-344b-3p	mmu-mir-344b	CAUUUAGCCAAAGCCUGACUGU	chr7	22	531	527	512	525	616	461	528	589	494	531	529	514	527	621	461	529	590	498	523.333	534	537	524.667	536.333	539	-0.00808235	0.361003	0.154669	-0.0291105	0.38469	0.188327	AUCAGUCAGGCUCCUGGCUAAAGUUCAGCUUUCAGCUGCAUUUAGCCAAAGCCUGACUGUAAG
mmu-miR-344b-5p	mmu-mir-344b	AGUCAGGCUCCUGGCUAAAGUUC	chr7	23	0	0	1	0	0	0	0	0	0	0	0	1	0	0	0	0	0	0	0.333	0	0	0.333	0	0	NA	NA	NA	NA	NA	NA	AUCAGUCAGGCUCCUGGCUAAAGUUCAGCUUUCAGCUGCAUUUAGCCAAAGCCUGACUGUAAG
mmu-miR-344c-3p	mmu-mir-344c	UGAUCUAGUCAAAGCCUGACAGU	chr7	23	1684	1875	2117	1772	1436	2231	1896	1507	2054	1699	1899	2149	1793	1444	2254	1917	1517	2085	1892	1813	1819	1915.67	1830.33	1839.67	-0.00476662	0.0349158	0.00872099	0.0615332	0.501449	0.267348	CUGCAAGGGUUUUUUUCAGUCAGGCUGCUGGCUAGAGUACAGCUAUCAGCUGGUACCUGAUCUAGUCAAAGCCUGACAGUAAACUGCUCCAG
mmu-miR-344c-5p	mmu-mir-344c	AGUCAGGCUGCUGGCUAGAGUAC	chr7	23	0	1	0	0	0	1	1	0	0	0	1	0	0	0	1	1	0	0	0.333	0.333	0.333	0.333	0.333	0.333	0	0.994314	0.968935	0	1	0.986098	CUGCAAGGGUUUUUUUCAGUCAGGCUGCUGGCUAGAGUACAGCUAUCAGCUGGUACCUGAUCUAGUCAAAGCCUGACAGUAAACUGCUCCAG
mmu-miR-344d-1-5p	mmu-mir-344d-1	AGUCAGGCUGCUGGCUAUACACCA	chr7	24	0	1	0	0	0	0	1	0	1	0	1	0	0	0	0	1	0	1	0.333	0	0.667	0.333	0	0.667	NA	NA	NA	NA	NA	NA	AUCAGUCAGGCUGCUGGCUAUACACCAGGACUUAUCUGGUCCUGGAUAUAACCACUGCCAGACUGAAAG
mmu-miR-344d-2-5p	mmu-mir-344d-2	AGUCUGGUUGCUGGCUAUAUUCCA	chr7	24	0	0	0	0	0	0	0	0	0	0	0	0	0	0	0	0	0	0	0	0	0	0	0	0	NA	NA	NA	NA	NA	NA	AGAUUUCAUUAGUCUGGUUGCUGGCUAUAUUCCAGGACUUAUCUGGUCCUGGAUAUAACCACUGCCAGACUGAAUGGUGC
mmu-miR-344d-3-5p	mmu-mir-344d-3	AGUCAGGCUAGUGGUUAUACUCC	chr7	23	10	7	7	13	16	9	14	10	13	10	7	7	13	16	9	14	10	13	8	12.667	12.333	8	12.667	12.333	0.0385511	0.879746	0.723365	-0.663003	0.151972	0.0599055	AGAUUUCAUCAGUCAGGCUAGUGGUUAUACUCCAGGACUUAUCUGGUCCUGGAUAUAACCACUGCCAGACUGAAUGGUGC
mmu-miR-344d-3p	mmu-mir-344d-1	GAUAUAACCACUGCCAGACUGA	chr7	22	2429	1687	2403	2228	1818	1964	2078	1933	2747	2469	1706	2450	2257	1836	1993	2102	1956	2800	2173	2003.33	2252.67	2208.33	2028.67	2286	-0.169232	0.00132907	0.000253214	0.117286	0.00276243	0.00068998	AUCAGUCAGGCUGCUGGCUAUACACCAGGACUUAUCUGGUCCUGGAUAUAACCACUGCCAGACUGAAAG
mmu-miR-344e-3p	mmu-mir-344e	GAUAUAACCAAAGCCUGACUAU	chr7	22	5	3	14	10	11	4	7	5	11	5	3	14	10	11	4	7	5	11	7.333	8.333	7.667	7.333	8.333	7.667	0.120174	0.818991	0.631601	-0.184432	0.808704	0.60157	CAGUCAGGCUUCUGGCUAUAUUCCAGGACUUACCUGGUCCUGGAUAUAACCAAAGCCUGACUAUAU
mmu-miR-344e-5p	mmu-mir-344e	CAGGCUUCUGGCUAUAUUCC	chr7	20	0	0	0	2	0	0	0	0	1	0	0	0	2	0	0	0	0	1	0	0.667	0.333	0	0.667	0.333	1.00216	0.773986	0.529161	NA	NA	NA	CAGUCAGGCUUCUGGCUAUAUUCCAGGACUUACCUGGUCCUGGAUAUAACCAAAGCCUGACUAUAU
mmu-miR-344f-3p	mmu-mir-344f	CUCUAGCCAGGACCUGACUAC	chr7	21	61	33	72	68	145	45	56	75	65	61	33	72	68	145	45	56	75	65	55.333	86	65.333	55.333	86	65.333	0.396525	0.00235082	0.000467164	-0.636197	1.06861e-05	2.17411e-06	CCAGUCAGUCUCCUGGCUGGAGUCCAGCUCUAAGCUGGUUCCAGGCUCUAGCCAGGACCUGACUACAA
mmu-miR-344f-5p	mmu-mir-344f	AGUCAGUCUCCUGGCUGGAGUC	chr7	22	22	14	25	23	50	13	16	17	27	22	14	25	23	50	13	16	17	27	20.333	28.667	20	20.333	28.667	20	0.519391	0.0492756	0.0128467	-0.495568	0.0782884	0.0267361	CCAGUCAGUCUCCUGGCUGGAGUCCAGCUCUAAGCUGGUUCCAGGCUCUAGCCAGGACCUGACUACAA
mmu-miR-344g-3p	mmu-mir-344g	CAGGCUCUAGCCAGGGGCUUGA	chr7	22	0	0	0	0	0	1	0	1	0	0	0	0	0	0	1	0	1	0	0	0.333	0.333	0	0.333	0.333	0	0.994314	0.968935	NA	NA	NA	UGCCAGUCAGGCUCCUGGCAGGAGUCCUGCUCUCAGCUGGUUCCAGGCUCUAGCCAGGGGCUUGACUGCAA
mmu-miR-344g-5p	mmu-mir-344g	AGUCAGGCUCCUGGCAGGAGU	chr7	21	1	0	3	0	2	2	0	2	3	1	0	3	0	2	2	0	2	3	1.333	1.333	1.667	1.333	1.333	1.667	-0.322577	0.932906	0.801517	0	1	0.9722	UGCCAGUCAGGCUCCUGGCAGGAGUCCUGCUCUCAGCUGGUUCCAGGCUCUAGCCAGGGGCUUGACUGCAA
mmu-miR-344h-3p	mmu-mir-344h-1	GGUAUAACCAAAGCCCGACUGU	chr7	22	4	1	10	5	5	1	6	4	11	4	1	10	5	5	1	6	4	11	5	3.667	7	5	3.667	7	-0.932755	0.26999	0.102877	0.447328	0.716162	0.469311	CAGGCUUCUGGCUAUAUUCCAGGACAUACCUGGUCCUGGGUAUAACCAAAGCCCGACUGU
mmu-miR-344h-5p	mmu-mir-344h-1	CAGGCUUCUGGCUAUAUUCC	chr7	20	0	0	0	2	0	0	0	0	1	0	0	0	2	0	0	0	0	1	0	0.667	0.333	0	0.667	0.333	1.00216	0.773986	0.529161	NA	NA	NA	CAGGCUUCUGGCUAUAUUCCAGGACAUACCUGGUCCUGGGUAUAACCAAAGCCCGACUGU
mmu-miR-344i	mmu-mir-344i	AAGUCAGGCUCCUGGCUGGA	chr7	20	1	0	0	1	1	0	0	0	0	1	0	0	1	1	0	0	0	0	0.333	0.667	0	0.333	0.667	0	NA	NA	NA	-1.00216	0.781873	0.546104	GGGAUUUUGCAAGUCAGGCUCCUGGCUGGAGUCCAGCUCUCAGCUGGGUCCAGGCUCUAGCCAGGGUCUGACUACAUGAUGCUCAGUA
mmu-miR-345-3p	mmu-mir-345	CCUGAACUAGGGGUCUGGAGAC	chr12	22	0	0	0	0	0	0	0	0	0	0	0	0	0	0	0	0	0	0	0	0	0	0	0	0	NA	NA	NA	NA	NA	NA	ACCCAAGUCCAGGCCUGCUGACCCCUAGUCCAGUGCUUGUGGUGGCUACUGGGCCCUGAACUAGGGGUCUGGAGACCUGGGUUUGAUCUCCACAGG
mmu-miR-345-5p	mmu-mir-345	GCUGACCCCUAGUCCAGUGCUU	chr12	22	444	373	411	345	475	285	461	396	376	447	373	412	345	476	285	461	397	378	409.333	368.333	411	410.667	368.667	412	-0.158128	0.398612	0.175142	0.152264	0.120717	0.0442956	ACCCAAGUCCAGGCCUGCUGACCCCUAGUCCAGUGCUUGUGGUGGCUACUGGGCCCUGAACUAGGGGUCUGGAGACCUGGGUUUGAUCUCCACAGG
mmu-miR-346-3p	mmu-mir-346	AGGCAGGGGCUGGGCCUGCAGC	chr14	22	0	0	0	0	1	0	0	0	0	0	0	0	0	1	0	0	0	0	0	0.333	0	0	0.333	0	NA	NA	NA	NA	NA	NA	UCUGUGUUGGGCGUCUGUCUGCCCGAGUGCCUGCCUCUCUGUUGCUCUGAAGGAGGCAGGGGCUGGGCCUGCAGCUGCCUGGGCAGAGCUGCUCCUUC
mmu-miR-346-5p	mmu-mir-346	UGUCUGCCCGAGUGCCUGCCUCU	chr14	23	3115	2563	2428	3597	4525	2826	3123	4127	3858	3166	2606	2470	3687	4657	2887	3202	4230	3946	2702	3649.33	3702.67	2747.33	3743.67	3792.67	-0.020932	0.00721968	0.00155977	-0.433605	1.38772e-117	8.06669e-119	UCUGUGUUGGGCGUCUGUCUGCCCGAGUGCCUGCCUCUCUGUUGCUCUGAAGGAGGCAGGGGCUGGGCCUGCAGCUGCCUGGGCAGAGCUGCUCCUUC
mmu-miR-3470a	mmu-mir-3470a	UCACUUUGUAGACCAGGCUGG	chr6	21	1	2	3	0	1	4	2	3	1	1	2	3	0	1	4	2	3	1	2	1.667	2	2	1.667	2	-0.262746	0.957559	0.833173	0.262746	0.915537	0.79413	CCUGGACUCACUUUGUAGACCAGGCUGGCCUUAAAUUCACAGAGAUCAGCCUGCCUCUGCCUCCUGAGUGCUGGGAU
mmu-miR-3470b	mmu-mir-3470b	UCACUCUGUAGACCAGGCUGG	chr16	21	1	2	0	2	3	3	4	0	2	1	2	0	2	3	3	4	0	2	1	2.667	2	1	2.667	2	0.415218	0.790391	0.523445	-1.41522	0.265886	0.115555	GGAUUCUCUGUGUAGCCUUGGCUGUCCUGGCACUCACUCUGUAGACCAGGCUGGCCUUGAACUCAAAAAUUCACCUGCCUCUGCCUCCCGAGUGCUGGGACUAAAGGCAUGCGCUACCAAUGCCCG
mmu-miR-3473a	mmu-mir-3473a	UGGAGAGAUGGCUCAGCA	chrX	18	0	0	1	1	0	1	0	0	1	0	0	1	1	0	1	0	0	1	0.333	0.667	0.333	0.333	0.667	0.333	1.00216	0.773986	0.529161	-1.00216	0.781873	0.546104	CCUGUUGAGCCAUCUCACCAGCCCAGAAAAUAUUUUUAAAAAGUGAAUUGUCUUAAGCUGGAGAGAUGGCUCAGCAGU
mmu-miR-3473b	mmu-mir-3473b	GGGCUGGAGAGAUGGCUCAG	chr10	20	3	2	2	0	3	0	1	3	2	3	2	2	0	3	0	1	3	2	2.333	1	2	2.333	1	2	-1	0.635693	0.352616	1.22219	0.426428	0.213021	CUGAGCCAUCUCUCCAGCCCAAGAUUAGGUUUUAAGGGCUGGAGAGAUGGCUCAG
mmu-miR-3473d	mmu-mir-3473d	CCACUGAGCCACUUUCCAGCCCUU	chr8	24	17	15	13	11	13	14	14	10	10	17	15	13	11	13	14	14	10	10	15	12.667	11.333	15	12.667	11.333	0.160545	0.751255	0.480749	0.243888	0.754641	0.511319	UGUGCUUAACCACUGAGCCACUUUCCAGCCCUUUGAAAACUUAUUUGAGGGCUGGAGAGGUGGCUCAGUGGCUAAGAGCAC
mmu-miR-3473e	mmu-mir-3473e	GGGCUGGAGAGAUGGCUCGUA	chr5	21	0	0	0	0	0	0	0	0	0	0	0	0	0	0	0	0	0	0	0	0	0	0	0	0	NA	NA	NA	NA	NA	NA	CUCUGCCUUCAAGAGACUGACACUGGGCUGGAGAGAUGGCUCGUAAGGAAGAACACUGGAUGCUUUCUCAGAGGACCCAAGGUCAAUUUCCAGUACCCACAAGGCAGACA
mmu-miR-3473g	mmu-mir-3473g	CAAAAGUGAGGCUGGGGAGA	chr2	20	2	2	1	3	2	0	0	1	0	2	2	1	3	2	0	0	1	0	1.667	1.667	0.333	1.667	1.667	0.333	2.32366	0.222385	0.0783517	0	1	0.96892	CUCUGCAAGUGGAGCAAGUGCUCACCACCGAGCCAUCUCUCCAACCUUCAUAUUUGUAUUUGUUAGACAAGAAGUACAAAAGUGAGGCUGGGGAGAGGGUUUGCAGUGUGUAUUGCUCUUCUAAAGGACCACAGUU
mmu-miR-3473h-5p	mmu-mir-3473h	UAGGGGCUGGAAAGGUGACU	chr3	20	0	0	0	0	1	0	0	0	0	0	0	0	0	1	0	0	0	0	0	0.333	0	0	0.333	0	NA	NA	NA	NA	NA	NA	UAGGGGCUGGAAAGGUGACUCAGUGGUUAAGAGCACUGACUGCUCUUCCAGAGGUCCUGAG
mmu-miR-3474	mmu-mir-3474	CCCUGGGAGGAGACGUGGAUUC	chr2	22	0	1	1	1	1	0	0	0	0	0	1	1	1	1	0	0	0	0	0.667	0.667	0	0.667	0.667	0	NA	NA	NA	0	1	0.98034	CCCUGGGAGGAGACGUGGAUUCUUUAGAGUGCAUCUGCGUCUUGUUCCAGGUUCAGCU
mmu-miR-3475-3p	mmu-mir-3475	UCUGGAGGCACAUGGUUUGAA	chrX	21	27	34	35	47	54	19	30	30	36	27	34	35	47	54	19	30	30	36	32	40	32	32	40	32	0.321928	0.135105	0.0415044	-0.321928	0.173471	0.0694831	CAAAUCAUGUACCCCCACAGAGGGUCCAGAUGGUUCUUAGUUCUUCUGGAGGCACAUGGUUUGAA
mmu-miR-3475-5p	mmu-mir-3475	AAAUCAUGUACCCCCACAGAGG	chrX	22	0	2	5	4	0	0	5	0	5	0	2	5	4	0	0	5	0	5	2.333	1.333	3.333	2.333	1.333	3.333	-1.32214	0.313079	0.125574	0.80751	0.628979	0.384186	CAAAUCAUGUACCCCCACAGAGGGUCCAGAUGGUUCUUAGUUCUUCUGGAGGCACAUGGUUUGAA
mmu-miR-34a-3p	mmu-mir-34a	AAUCAGCAAGUAUACUGCCCU	chr4	21	2	4	0	0	0	1	4	3	0	2	4	0	0	0	1	4	3	0	2	0.333	2.333	2	0.333	2.333	-2.80859	0.103797	0.0296156	2.58641	0.13238	0.0504991	CCAGCUGUGAGUAAUUCUUUGGCAGUGUCUUAGCUGGUUGUUGUGAGUAUUAGCUAAGGAAGCAAUCAGCAAGUAUACUGCCCUAGAAGUGCUGCACAUUGU
mmu-miR-34a-5p	mmu-mir-34a	UGGCAGUGUCUUAGCUGGUUGU	chr4	22	24776	39888	18917	17811	16118	30675	23273	32516	15714	28900	52924	21465	19940	17820	37779	26976	40501	17564	27860.3	21534.7	23834.3	34429.7	25179.7	28347	-0.14638	6.42851e-36	4.92247e-37	0.371551	0	0	CCAGCUGUGAGUAAUUCUUUGGCAGUGUCUUAGCUGGUUGUUGUGAGUAUUAGCUAAGGAAGCAAUCAGCAAGUAUACUGCCCUAGAAGUGCUGCACAUUGU
mmu-miR-34b-3p	mmu-mir-34b	AAUCACUAACUCCACUGCCAUC	chr9	22	13278	1596	5658	3814	2279	1585	6119	1313	2349	14429	1611	5859	3897	2309	1596	6360	1329	2390	6844	2559.33	3260.33	7299.67	2600.67	3359.67	-0.349251	9.37244e-40	7.00583e-41	1.41907	0	0	GUGCUCGGUUUGUAGGCAGUGUAAUUAGCUGAUUGUAGUGCGGUGCUGACAAUCACUAACUCCACUGCCAUCAAAACAAGGCAC
mmu-miR-34b-5p	mmu-mir-34b	AGGCAGUGUAAUUAGCUGAUUGU	chr9	23	5368	593	2946	1337	594	515	2868	447	687	5544	595	3015	1364	595	517	2925	450	694	2969	815.333	1334	3051.33	825.333	1356.33	-0.710297	4.35253e-68	2.45995e-69	1.86452	0	0	GUGCUCGGUUUGUAGGCAGUGUAAUUAGCUGAUUGUAGUGCGGUGCUGACAAUCACUAACUCCACUGCCAUCAAAACAAGGCAC
mmu-miR-34c-3p	mmu-mir-34c	AAUCACUAACCACACAGCCAGG	chr9	22	6742	898	3178	2103	768	871	3067	564	791	7013	907	3247	2134	768	879	3131	566	795	3606	1247.33	1474	3722.33	1260.33	1497.33	-0.24089	6.76579e-07	1.01764e-07	1.53155	0	0	AGUCUAGUUACUAGGCAGUGUAGUUAGCUGAUUGCUAAUAGUACCAAUCACUAACCACACAGCCAGGUAAAAAGACU
mmu-miR-34c-5p	mmu-mir-34c	AGGCAGUGUAGUUAGCUGAUUGC	chr9	23	7414	761	3298	1854	1059	681	3782	596	872	7768	767	3384	1897	1066	692	3880	605	877	3824.33	1198	1750	3973	1218.33	1787.33	-0.546727	1.21201e-52	8.28629e-54	1.67458	0	0	AGUCUAGUUACUAGGCAGUGUAGUUAGCUGAUUGCUAAUAGUACCAAUCACUAACCACACAGCCAGGUAAAAAGACU
mmu-miR-350-3p	mmu-mir-350	UUCACAAAGCCCAUACACUUUC	chr1	22	1435	1432	1251	1155	1186	1358	1695	1479	1228	1446	1442	1262	1162	1196	1370	1711	1500	1246	1372.67	1233	1467.33	1383.33	1242.67	1485.67	-0.251024	1.65146e-07	2.42375e-08	0.154809	0.00106282	0.000249053	AGAUGCCUUGCUCCUACAAGAGUAAAGUGCAUGCGCUUUGGGACAGUGAGGAAAAUAAUGUUCACAAAGCCCAUACACUUUCACCCUUUAGGAGAGUUG
mmu-miR-350-5p	mmu-mir-350	AAAGUGCAUGCGCUUUGGG	chr1	19	20	17	19	14	16	11	16	20	12	20	17	19	14	16	11	16	20	12	18.667	13.667	16	18.667	13.667	16	-0.227375	0.816582	0.628999	0.449793	0.339141	0.159868	AGAUGCCUUGCUCCUACAAGAGUAAAGUGCAUGCGCUUUGGGACAGUGAGGAAAAUAAUGUUCACAAAGCCCAUACACUUUCACCCUUUAGGAGAGUUG
mmu-miR-351-3p	mmu-mir-351	GGUCAAGAGGCGCCUGGGAAC	chrX	21	2	2	5	3	6	1	6	3	4	2	2	5	3	6	1	6	3	4	3	3.333	4.333	3	3.333	4.333	-0.378545	0.81333	0.620563	-0.151859	0.910157	0.777064	CAUGGCACCUCCGUUUCCCUGAGGAGCCCUUUGAGCCUGGAGUGAAAAAAAAAAACAGGUCAAGAGGCGCCUGGGAACUGGAGAAGAGUGUUAAACUUC
mmu-miR-351-5p	mmu-mir-351	UCCCUGAGGAGCCCUUUGAGCCUG	chrX	24	119	89	80	103	113	78	146	121	66	119	89	80	103	113	78	147	121	66	96	98	111	96	98	111.333	-0.179706	0.647305	0.364072	-0.0297473	0.797265	0.585095	CAUGGCACCUCCGUUUCCCUGAGGAGCCCUUUGAGCCUGGAGUGAAAAAAAAAAACAGGUCAAGAGGCGCCUGGGAACUGGAGAAGAGUGUUAAACUUC
mmu-miR-3535	mmu-mir-3535	UGGAUAUGAUGACUGAUUACCUGAGA	chr1	26	59	71	41	62	63	25	85	57	40	59	71	41	62	63	25	85	57	40	57	50	60.667	57	50	60.667	-0.278984	0.454104	0.208631	0.189034	0.582196	0.341068	UUUGGGGCUGUCUUUAUGUUGUUGCUGAGAAAAUGACAACUGGAUAUGAUGACUGAUUACCUGAGAAAUAAUUGAUGAAAUCUCAAGAAAAUUCCUCUAGAUAGUCAAGUUCUGAUCCAGCUAUGUCAACUCAAAGCAGCAACCUUG
mmu-miR-3544-3p	mmu-mir-3544	ACUCCUGCAUGACGCCGUUCCC	chr12	22	0	0	1	0	3	0	1	1	0	0	0	1	0	3	0	1	1	0	0.333	1	0.667	0.333	1	0.667	0.584241	0.809938	0.610222	-1.58641	0.542458	0.295864	AGAAAGGCAUCAUAUAGGAGCUGAAUGGCUGUGCAAUCAACUCCUGCAUGACGCCGUUCCC
mmu-miR-3544-5p	mmu-mir-3544	AGAAAGGCAUCAUAUAGGAGCUG	chr12	23	9	10	10	10	15	7	15	20	10	9	10	10	10	15	7	15	20	10	9.667	10.667	15	9.667	10.667	15	-0.491808	0.459917	0.212979	-0.142014	0.835965	0.63096	AGAAAGGCAUCAUAUAGGAGCUGAAUGGCUGUGCAAUCAACUCCUGCAUGACGCCGUUCCC
mmu-miR-3547-3p	mmu-mir-3547	UGAGCACCACCCCUCUCUCAG	chr17	21	3	1	5	1	9	1	1	3	4	3	1	5	1	9	1	1	3	4	3	3.667	2.667	3	3.667	2.667	0.459382	0.692384	0.41846	-0.289638	0.820109	0.615268	GUGGGAAGAGGGGUGGGGCCCGGGACUGUACCCAUGUGAGGACUAUUCUUGAGUCCUGCUCUUGUUCUGAGCACCACCCCUCUCUCAG
mmu-miR-3547-5p	mmu-mir-3547	GUGGGAAGAGGGGUGGGGCCCGGGA	chr17	25	0	0	0	0	1	0	0	0	0	0	0	0	0	1	0	0	0	0	0	0.333	0	0	0.333	0	NA	NA	NA	NA	NA	NA	GUGGGAAGAGGGGUGGGGCCCGGGACUGUACCCAUGUGAGGACUAUUCUUGAGUCCUGCUCUUGUUCUGAGCACCACCCCUCUCUCAG
mmu-miR-3552	mmu-mir-3552	AGGCUGCAGGCCCACUUCCCU	chrX	21	18	1	11	7	4	2	6	3	11	18	1	11	7	4	2	6	3	11	10	4.333	6.667	10	4.333	6.667	-0.621671	0.549388	0.285962	1.20656	0.0354661	0.010759	UGUGAAUCCAGCUGGUUCAAGGCUGCAGGCCCACUUCCCUUGGCAGAUUUUUCCAUUUCAGGGAGUGGGGAAAGUGGCCCUAAACCAUCAAAAUGGAUUAUACAU
mmu-miR-3569-3p	mmu-mir-3569	UCAGUCUGCGCUCCUCUCCAGC	chr7	22	0	0	0	0	0	0	0	0	0	0	0	0	0	0	0	0	0	0	0	0	0	0	0	0	NA	NA	NA	NA	NA	NA	UCGGAGGAGAGCAGACCGGUGGUCGAAAUCCGGACCUCAGUCUGCGCUCCUCUCCAGC
mmu-miR-3569-5p	mmu-mir-3569	UCGGAGGAGAGCAGACCGGUG	chr7	21	0	0	0	0	0	0	0	0	1	0	0	0	0	0	0	0	0	1	0	0	0.333	0	0	0.333	NA	NA	NA	NA	NA	NA	UCGGAGGAGAGCAGACCGGUGGUCGAAAUCCGGACCUCAGUCUGCGCUCCUCUCCAGC
mmu-miR-3572-3p	mmu-mir-3572	UACACUUGUCCUUCUUUCCCCAG	chr7	23	7	6	8	10	10	9	10	17	13	7	6	8	10	10	9	10	17	13	7	9.667	13.333	7	9.667	13.333	-0.463861	0.53821	0.271313	-0.465713	0.441017	0.222311	GACCAGUUUGGGGAACAGGGCAAGGUGGACAGUAGCUGACAGCCUGUUUACACUUGUCCUUCUUUCCCCAGGCUAUAGUUCGGUUG
mmu-miR-3572-5p	mmu-mir-3572	UGGGGAACAGGGCAAGGUGGAC	chr7	22	0	0	1	0	0	0	0	1	2	0	0	1	0	0	0	0	1	2	0.333	0	1	0.333	0	1	NA	NA	NA	NA	NA	NA	GACCAGUUUGGGGAACAGGGCAAGGUGGACAGUAGCUGACAGCCUGUUUACACUUGUCCUUCUUUCCCCAGGCUAUAGUUCGGUUG
mmu-miR-361-3p	mmu-mir-361	UCCCCCAGGUGUGAUUCUGAUUUGU	chrX	25	5	10	5	8	6	9	6	5	5	5	10	5	8	6	9	6	5	5	6.667	7.667	5.333	6.667	7.667	5.333	0.523715	0.431335	0.195418	-0.201624	0.803368	0.590304	GAAGCUUAUCAGAAUCUCCAGGGGUACUUAGUAUUUGAAAAGUCCCCCAGGUGUGAUUCUGAUUUGUUUC
mmu-miR-361-5p	mmu-mir-361	UUAUCAGAAUCUCCAGGGGUAC	chrX	22	1279	1353	2133	2075	1747	2004	2154	1894	1842	1289	1364	2165	2109	1772	2024	2187	1922	1863	1588.33	1942	1963.33	1606	1968.33	1990.67	-0.0157617	0.0639217	0.0170147	-0.29003	4.60921e-31	4.93993e-32	GAAGCUUAUCAGAAUCUCCAGGGGUACUUAGUAUUUGAAAAGUCCCCCAGGUGUGAUUCUGAUUUGUUUC
mmu-miR-362-3p	mmu-mir-362	AACACACCUGUUCAAGGAUUCA	chrX	22	24	12	32	12	13	16	16	37	26	24	12	32	12	13	16	16	37	26	22.667	13.667	26.333	22.667	13.667	26.333	-0.946175	0.00629186	0.00134785	0.729897	0.0435071	0.0133959	CUCGAAUCCUUGGAACCUAGGUGUGAAUGCUGCUUCAGUGCAACACACCUGUUCAAGGAUUCAAA
mmu-miR-362-5p	mmu-mir-362	AAUCCUUGGAACCUAGGUGUGAAU	chrX	24	56	40	53	65	63	55	82	59	59	56	40	54	65	63	55	82	59	59	49.667	61	66.667	50	61	66.667	-0.128164	0.885683	0.741164	-0.296522	0.116573	0.0419282	CUCGAAUCCUUGGAACCUAGGUGUGAAUGCUGCUUCAGUGCAACACACCUGUUCAAGGAUUCAAA
mmu-miR-3620-3p	mmu-mir-3620	CUGCUCAGCCCCGCCCACCCCA	chrX	22	0	0	0	0	0	0	0	0	0	0	0	0	0	0	0	0	0	0	0	0	0	0	0	0	NA	NA	NA	NA	NA	NA	CUGUGGGCUGGGCUGGGAAGCAGCUUUCAUCCCAGCCUCCUGCUCAGCCCCGCCCACCCCA
mmu-miR-363-3p	mmu-mir-363	AAUUGCACGGUAUCCAUCUGUA	chrX	22	33	7	18	11	12	7	26	9	3	33	7	18	11	12	7	26	9	3	19.333	10	12.667	19.333	10	12.667	-0.341075	0.725253	0.456175	0.951066	0.0135887	0.00375201	UGUUAUCAGGUGGAACACGAUGCAAUUUUGGUUGGUGUAAUAGGAGGAAAAUUGCACGGUAUCCAUCUGUAAACC
mmu-miR-363-5p	mmu-mir-363	CAGGUGGAACACGAUGCAAUUU	chrX	22	2	2	3	2	2	1	5	0	2	2	2	3	2	2	1	5	0	2	2.333	1.667	2.333	2.333	1.667	2.333	-0.484932	0.816676	0.628327	0.484932	0.802822	0.591726	UGUUAUCAGGUGGAACACGAUGCAAUUUUGGUUGGUGUAAUAGGAGGAAAAUUGCACGGUAUCCAUCUGUAAACC
mmu-miR-365-1-5p	mmu-mir-365-1	AGGGACUUUUGGGGGCAGAUGUG	chr16	23	1	2	2	1	1	0	0	5	0	1	2	2	1	1	0	0	5	0	1.667	0.667	1.667	1.667	0.667	1.667	-1.3215	0.548001	0.278746	1.3215	0.495997	0.262189	ACCGCAGGGAAAAUGAGGGACUUUUGGGGGCAGAUGUGUUUCCAUUCCGCUAUCAUAAUGCCCCUAAAAAUCCUUAUUGCUCUUGCA
mmu-miR-365-2-5p	mmu-mir-365-2	AGGGACUUUCAGGGGCAGCUGUG	chr11	23	3	10	12	10	15	2	15	6	3	3	10	12	10	15	2	15	6	3	8.333	9	8	8.333	9	8	0.169925	0.770603	0.537385	-0.111089	0.880563	0.714208	AGAGUGAUCAAGGACAGCAAGAAAAAUGAGGGACUUUCAGGGGCAGCUGUGUUUCCUGACUCAGUCAUAAUGCCCCUAAAAAUCCUUAUUGUUCUUGCAGUGUGCAUCGGAG
mmu-miR-365-3p	mmu-mir-365-2	UAAUGCCCCUAAAAAUCCUUAU	chr11	22	39	22	37	28	16	46	39	46	33	39	22	37	28	16	46	39	46	33	32.667	30	39.333	32.667	30	39.333	-0.390778	0.304446	0.121279	0.122871	0.85552	0.678355	AGAGUGAUCAAGGACAGCAAGAAAAAUGAGGGACUUUCAGGGGCAGCUGUGUUUCCUGACUCAGUCAUAAUGCCCCUAAAAAUCCUUAUUGUUCUUGCAGUGUGCAUCGGAG
mmu-miR-369-3p	mmu-mir-369	AAUAAUACAUGGUUGAUCUUU	chr12	21	5874	5885	8559	7482	7195	6008	6873	6347	7624	6082	6129	9076	7795	7509	6202	7161	6624	8004	6772.67	6895	6948	7095.67	7168.67	7263	-0.0110472	7.105e-05	1.23706e-05	-0.0258265	0.00130295	0.000307691	GGUACUUGAAGGGAGAUCGACCGUGUUAUAUUCGCUUGGCUGACUUCGAAUAAUACAUGGUUGAUCUUUUCUCAGUAUC
mmu-miR-369-5p	mmu-mir-369	AGAUCGACCGUGUUAUAUUCGC	chr12	22	15080	18476	15786	18522	23961	17197	16023	19925	20097	16619	21061	17456	20886	27957	19210	17626	22580	23051	16447.3	19893.3	18681.7	18378.7	22684.3	21085.7	0.0906618	4.05749e-118	1.84936e-119	-0.274431	0	0	GGUACUUGAAGGGAGAUCGACCGUGUUAUAUUCGCUUGGCUGACUUCGAAUAAUACAUGGUUGAUCUUUUCUCAGUAUC
mmu-miR-370-3p	mmu-mir-370	GCCUGCUGGGGUGGAACCUGGU	chr12	22	1670	1366	2174	2253	2768	1935	1225	2020	2499	1692	1376	2205	2285	2822	1965	1237	2039	2537	1736.67	2318.67	1914.67	1757.67	2357.33	1937.67	0.276202	9.05137e-45	6.68332e-46	-0.416974	4.16325e-68	3.25195e-69	AGACGGAGAGACCAGGUCACGUCUCUGCAGUUACACAGCUCAUGAGUGCCUGCUGGGGUGGAACCUGGUUUGUCUGUCU
mmu-miR-370-5p	mmu-mir-370	CAGGUCACGUCUCUGCAGUU	chr12	20	424	278	410	459	757	397	432	533	476	428	279	414	462	765	401	432	538	477	370.667	537.667	480.333	373.667	542.667	482.333	0.162678	9.98129e-06	1.65597e-06	-0.536589	3.84538e-24	4.71504e-25	AGACGGAGAGACCAGGUCACGUCUCUGCAGUUACACAGCUCAUGAGUGCCUGCUGGGGUGGAACCUGGUUUGUCUGUCU
mmu-miR-374b-5p	mmu-mir-374b	AUAUAAUACAACCUGCUAAGUG	chrX	22	1103	667	1366	1002	882	1078	920	932	1210	1111	670	1375	1009	892	1086	926	941	1220	1045.33	987.333	1020.67	1052	995.667	1029	-0.0479036	0.666633	0.388312	0.0823539	0.461026	0.233654	GAAGAAAUCCUACUCGGGUGGAUAUAAUACAACCUGCUAAGUGUUCUAGCACUUAGCAGGUUGUAUUAUCAUUGUCCGAGGUUAUGGCUCUCGUC
mmu-miR-374c-3p	mmu-mir-374c	ACUUAGCAGGUUGUAUUAU	chrX	19	2	0	0	0	2	2	0	2	0	2	0	0	0	2	2	0	2	0	0.667	1.333	0.667	0.667	1.333	0.667	0.998918	0.655033	0.373494	-0.998918	0.634481	0.393309	GAUAAUACAACCUGCUAAGUGCUAGAACACUUAGCAGGUUGUAUUAUAU
mmu-miR-374c-5p	mmu-mir-374c	AUAAUACAACCUGCUAAGUG	chrX	20	1	0	3	1	0	0	1	0	1	1	0	3	1	0	0	1	0	1	1.333	0.333	0.667	1.333	0.333	0.667	-1.00216	0.805557	0.5915	2.00108	0.361009	0.173291	GAUAAUACAACCUGCUAAGUGCUAGAACACUUAGCAGGUUGUAUUAUAU
mmu-miR-375-3p	mmu-mir-375	UUUGUUCGUUCGGCUCGCGUGA	chr1	22	4652	1468	1881	1568	2444	1198	2977	897	1247	4798	1487	1905	1575	2472	1209	3027	901	1255	2667	1736.67	1707	2730	1752	1727.67	0.0248581	0.00212303	0.000418027	0.618897	5.39307e-126	3.03697e-127	CCCCGCGACGAGCCCCUCGCACAAACCGGACCUGAGCGUUUUGUUCGUUCGGCUCGCGUGAGGC
mmu-miR-376a-3p	mmu-mir-376a	AUCGUAGAGGAAAAUCCACGU	chr12	21	30521	33494	43107	38476	35684	31833	35929	34949	39449	37113	41763	58792	49851	44669	39339	44961	43666	52448	35707.3	35331	36775.7	45889.3	44619.7	47025	-0.0578169	0.768931	0.501172	0.0152858	0.619232	0.372327	UAAAAGGUAGAUUCUCCUUCUAUGAGUACAAUAUUAAUGACUAAUCGUAGAGGAAAAUCCACGUUUUC
mmu-miR-376a-5p	mmu-mir-376a	GGUAGAUUCUCCUUCUAUGAGU	chr12	22	66	47	64	77	56	46	57	74	61	67	47	64	78	58	46	57	74	61	59	59.667	64	59.333	60.667	64	-0.101139	0.995098	0.987841	-0.0162183	0.849502	0.656609	UAAAAGGUAGAUUCUCCUUCUAUGAGUACAAUAUUAAUGACUAAUCGUAGAGGAAAAUCCACGUUUUC
mmu-miR-376b-3p	mmu-mir-376b	AUCAUAGAGGAACAUCCACUU	chr12	21	833	729	1467	938	1209	962	907	1168	1102	837	732	1483	943	1218	966	913	1179	1111	1009.67	1036.33	1059	1017.33	1042.33	1067.67	-0.0312149	0.466932	0.216653	-0.0376081	0.141217	0.0545117	UGGUAUUUAAAAGGUGGAUAUUCCUUCUAUGGUUACGUGCUUCCUGGAUAAUCAUAGAGGAACAUCCACUUUUUCAGUAUCA
mmu-miR-376b-5p	mmu-mir-376b	GUGGAUAUUCCUUCUAUGGUUA	chr12	22	354	413	460	506	437	317	425	422	446	357	413	461	508	439	318	426	423	447	409	420	431	410.333	421.667	432	-0.0372985	0.705738	0.434894	-0.0382885	0.395238	0.194927	UGGUAUUUAAAAGGUGGAUAUUCCUUCUAUGGUUACGUGCUUCCUGGAUAAUCAUAGAGGAACAUCCACUUUUUCAGUAUCA
mmu-miR-376c-3p	mmu-mir-376c	AACAUAGAGGAAAUUUCACGU	chr12	21	2714	2315	3569	3002	2529	3029	3292	2764	2962	2753	2353	3655	3059	2568	3092	3345	2807	3020	2866	2853.33	3006	2920.33	2906.33	3057.33	-0.0751969	0.904709	0.767807	0.00639048	0.386756	0.18969	UUUGGUAUUUAAAAGGUGGAUAUUCCUUCUAUGUUUAUGCUUUUUGUGAUUAAACAUAGAGGAAAUUUCACGUUUUCAGUGUCAAA
mmu-miR-376c-5p	mmu-mir-376c	GUGGAUAUUCCUUCUAUGUUUA	chr12	22	2	5	1	6	1	1	3	1	2	2	5	1	6	1	1	3	1	2	2.667	2.667	2	2.667	2.667	2	0.415218	0.790391	0.523445	0	1	0.960693	UUUGGUAUUUAAAAGGUGGAUAUUCCUUCUAUGUUUAUGCUUUUUGUGAUUAAACAUAGAGGAAAUUUCACGUUUUCAGUGUCAAA
mmu-miR-377-3p	mmu-mir-377	AUCACACAAAGGCAACUUUUGU	chr12	22	451	397	503	572	746	763	441	932	470	453	398	505	574	748	766	443	940	474	450.333	693.667	614.333	452	696	619	0.175222	4.29283e-07	6.37858e-08	-0.623251	5.26971e-39	5.40851e-40	UGAGCAGAGGUUGCCCUUGGUGAAUUCGCUUUAUUGAUGUUGAAUCACACAAAGGCAACUUUUGUUUG
mmu-miR-377-5p	mmu-mir-377	AGAGGUUGCCCUUGGUGAAUUC	chr12	22	142	132	113	139	243	112	136	160	166	142	132	113	141	243	112	136	160	166	129	164.667	154	129	165.333	154	0.0966211	0.156491	0.05107	-0.35218	0.000241573	5.39753e-05	UGAGCAGAGGUUGCCCUUGGUGAAUUCGCUUUAUUGAUGUUGAAUCACACAAAGGCAACUUUUGUUUG
mmu-miR-378a-3p	mmu-mir-378a	ACUGGACUUGGAGUCAGAAGG	chr18	21	12403	11200	12088	10238	11308	11086	11265	11918	12550	13309	12031	13108	11004	12114	11876	12058	12837	13719	11897	10877.3	11911	12816	11664.7	12871.3	-0.13097	2.85778e-08	3.98579e-09	0.129273	3.5414e-20	4.66397e-21	AGGGCUCCUGACUCCAGGUCCUGUGUGUUACCUCGAAAUAGCACUGGACUUGGAGUCAGAAGGCCU
mmu-miR-378a-5p	mmu-mir-378a	CUCCUGACUCCAGGUCCUGUGU	chr18	22	890	583	663	693	711	592	800	740	581	895	586	670	697	718	593	802	744	585	712	665.333	707	717	669.333	710.333	-0.0876336	1	0.887764	0.0978006	0.336449	0.154626	AGGGCUCCUGACUCCAGGUCCUGUGUGUUACCUCGAAAUAGCACUGGACUUGGAGUCAGAAGGCCU
mmu-miR-378b	mmu-mir-378b	CUGGACUUGGAGUCAGAAGA	chr11	20	321	238	289	256	266	259	276	274	279	321	238	291	256	267	260	276	275	279	282.667	260.333	276.333	283.333	261	276.667	-0.0860497	1	0.948312	0.118745	0.475619	0.245801	UGUCCUGGGCUAUCCCAGUCCAGGCAGUACCCUCAGGAGGCAGGUACGAUGGAUAGAGAGGGAACCCUGGACUUGGAGUCAGAAGACCUGAG
mmu-miR-378c	mmu-mir-378c	ACUGGACUUGGAGUCAGAAGC	chr14	21	18	13	15	12	11	13	25	22	16	18	13	15	12	11	13	25	22	16	15.333	12	21	15.333	12	21	-0.807355	0.052731	0.0137956	0.353606	0.560026	0.319942	UAUACUGGACUUGGAGUCAGAAGCCUUGGGUUUGAGGACUGGGCUAGCCUCUCAUUAGUUGGGUGUGUUAAACCCAACAUGUAGUCUAUCUGAUCUGGA
mmu-miR-378d	mmu-mir-378d	ACUGGCCUUGGAGUCAGAAGGU	chr10	22	0	1	0	0	0	0	0	0	0	0	1	0	0	0	0	0	0	0	0.333	0	0	0.333	0	0	NA	NA	NA	NA	NA	NA	AGAUGCUGGGAUAGCACUGGCCUUGGAGUCAGAAGGUUUGUGAUUUGGUGGCAGCUCUGCCAUCCAAUAUCCCUGUGAUUUUUAGGGUGUCAGUUUCCCUUUAAGCACCG
mmu-miR-379-3p	mmu-mir-379	UAUGUAACAUGGUCCACUAACU	chr12	22	377	439	428	377	450	457	453	497	443	377	442	431	379	450	457	453	498	443	414.667	428	464.333	416.667	428.667	464.667	-0.117549	0.772986	0.508043	-0.0456576	0.376143	0.181751	AGAGAUGGUAGACUAUGGAACGUAGGCGUUAUGUUUUUGACCUAUGUAACAUGGUCCACUAACUCU
mmu-miR-379-5p	mmu-mir-379	UGGUAGACUAUGGAACGUAGG	chr12	21	26411	28554	31941	32404	33209	28618	29100	32235	36629	31118	34460	39854	40236	40836	34537	34986	39608	47526	28968.7	31410.3	32654.7	35144	38536.3	40706.7	-0.05605	1	0.946576	-0.116746	5.37452e-165	2.34311e-166	AGAGAUGGUAGACUAUGGAACGUAGGCGUUAUGUUUUUGACCUAUGUAACAUGGUCCACUAACUCU
mmu-miR-380-3p	mmu-mir-380	UAUGUAGUAUGGUCCACAUCUU	chr12	22	243	291	367	325	356	237	377	328	343	243	292	368	325	356	237	378	328	344	300.333	306	349.333	301	306	350	-0.191071	0.222567	0.0789231	-0.0269686	0.628725	0.380318	AAGAUGGUUGACCAUAGAACAUGCGCUACUUCUGUGUCGUAUGUAGUAUGGUCCACAUCUU
mmu-miR-380-5p	mmu-mir-380	AUGGUUGACCAUAGAACAUGCG	chr12	22	335	291	395	332	371	270	369	359	450	338	292	397	333	371	271	370	359	452	340.333	324.333	392.667	342.333	325	393.667	-0.275831	0.00720659	0.00155037	0.0694712	0.78188	0.541137	AAGAUGGUUGACCAUAGAACAUGCGCUACUUCUGUGUCGUAUGUAGUAUGGUCCACAUCUU
mmu-miR-381-3p	mmu-mir-381	UAUACAAGGGCAAGCUCUCUGU	chr12	22	8456	8134	8895	8141	11370	7777	9383	9434	9790	8888	8511	9431	8564	12184	8166	9890	10044	10460	8495	9096	9535.67	8943.33	9638	10131.3	-0.0681016	0.7651	0.530758	-0.0986183	7.17706e-31	7.82241e-32	UACUUAAAGCGAGGUUGCCCUUUGUAUAUUCGGUUUAUUGACAUGGAAUAUACAAGGGCAAGCUCUCUGUGAGUA
mmu-miR-381-5p	mmu-mir-381	AGCGAGGUUGCCCUUUGUAUAUU	chr12	23	585	675	706	759	721	603	783	660	822	589	680	711	768	726	605	789	663	827	655.333	694.333	755	660	699.667	759.667	-0.120849	0.652341	0.368094	-0.0833996	0.0273295	0.00804246	UACUUAAAGCGAGGUUGCCCUUUGUAUAUUCGGUUUAUUGACAUGGAAUAUACAAGGGCAAGCUCUCUGUGAGUA
mmu-miR-382-5p	mmu-mir-382	GAAGUUGUUCGUGGUGGAUUCG	chr12	22	9339	8391	8903	8866	13230	8255	9490	9798	10676	9928	8909	9438	9440	14386	8681	10071	10502	11486	8877.67	10117	9988	9425	10835.7	10686.3	0.0185138	1.73499e-17	1.86626e-18	-0.188529	1.04653e-89	6.93887e-91	UACUUGAAGAGAAGUUGUUCGUGGUGGAUUCGCUUUACUUGUGACGAAUCAUUCACGGACAACACUUUUUUCAGUA
mmu-miR-383-3p	mmu-mir-383	CCACAGCACUGCCUGGUCAGA	chr8	21	70	139	78	76	118	90	83	105	87	70	139	78	76	118	91	84	105	87	95.667	94.667	91.667	95.667	95	92	0.0464591	0.57707	0.301949	0.0151598	0.939513	0.832847	CUCAGAUCAGAAGGUGACUGUGGCUUUGGGUGGAUAUUAAUCAGCCACAGCACUGCCUGGUCAGAAAGAG
mmu-miR-383-5p	mmu-mir-383	AGAUCAGAAGGUGACUGUGGCU	chr8	22	7097	17136	7714	8506	15390	10306	8367	13405	8790	7467	19276	8098	8987	16967	11061	8816	14642	9333	10649	11400.7	10187.3	11613.7	12338.3	10930.3	0.162342	1.69181e-118	7.55684e-120	-0.0984003	3.00857e-29	3.33374e-30	CUCAGAUCAGAAGGUGACUGUGGCUUUGGGUGGAUAUUAAUCAGCCACAGCACUGCCUGGUCAGAAAGAG
mmu-miR-384-3p	mmu-mir-384	AUUCCUAGAAAUUGUUCACAAU	chrX	22	22276	21343	25998	25961	21649	18443	24811	21372	23540	25546	24376	31031	30773	24634	20726	28975	24418	27724	23205.7	22017.7	23241	26984.3	25377.7	27039	-0.0780105	0.26169	0.097567	0.0758156	2.00059e-12	3.10718e-13	UGUUAAAUCAGGAAUUGUAAACAAUUCCUAGGCAAUGUGUAUAAUGUUGGUAAGUCAUUCCUAGAAAUUGUUCACAAUGCCUGUAACA
mmu-miR-384-5p	mmu-mir-384	UGUAAACAAUUCCUAGGCAAUGU	chrX	23	39767	44679	43546	46365	49998	40183	48203	38997	48720	51504	61105	59800	63757	69646	52884	65861	50584	70072	42664	45515.3	45306.7	57469.7	62095.7	62172.3	0.00662927	7.48633e-60	4.64057e-61	-0.0933334	9.19342e-205	3.50703e-206	UGUUAAAUCAGGAAUUGUAAACAAUUCCUAGGCAAUGUGUAUAAUGUUGGUAAGUCAUUCCUAGAAAUUGUUCACAAUGCCUGUAACA
mmu-miR-3962	mmu-mir-3962	AGGUAGUAGUUUGUACAUUU	chr1	20	2	2	1	0	0	3	1	1	2	2	2	1	0	0	3	1	1	2	1.667	1	1.333	1.667	1	1.333	-0.414677	0.902133	0.759453	0.737254	0.745461	0.498666	UGGGUUGAGAAAUGUACUCUGCCACGUAGGAGCUAGGUAGUAGUUUGUACAUUUCUUACUCCCU
mmu-miR-3963	mmu-mir-3963	UGUAUCCCACUUCUGACAC	chr3	19	4	1	2	1	0	3	3	2	1	4	1	2	1	0	3	3	2	1	2.333	1.333	2	2.333	1.333	2	-0.585323	0.806968	0.583342	0.80751	0.628979	0.384186	UGGGAUGUAUCCCACUUCUGACACUGGUGAUAUUGUUUAAUAUCUUACAGGUUUUAGGUGGAAUAUUUUCC
mmu-miR-3965	mmu-mir-3965	UGCUUAUCAGCCUGAUGUU	chr5	19	0	1	1	0	0	0	1	3	0	0	1	1	0	0	0	1	3	0	0.667	0	1.333	0.667	0	1.333	NA	NA	NA	NA	NA	NA	GGGAAGUCAGAGAGCUGCAGCUGAGUGCACAGAAGGCUGCUGCUUAUCAGCCUGAUGUUCAAGGCUUGC
mmu-miR-409-3p	mmu-mir-409	GAAUGUUGCUCGGUGAACCCCU	chr12	22	3423	2572	3427	3890	4692	2869	3189	3540	3950	3494	2618	3502	3990	4841	2906	3246	3629	4059	3140.67	3817	3559.67	3204.67	3912.33	3644.67	0.100697	2.59708e-20	2.50948e-21	-0.281368	6.02652e-59	5.09052e-60	UGGUACUCGGAGAGAGGUUACCCGAGCAACUUUGCAUCUGGAGGACGAAUGUUGCUCGGUGAACCCCUUUUCGGUAUCA
mmu-miR-409-5p	mmu-mir-409	AGGUUACCCGAGCAACUUUGCAU	chr12	23	135	174	167	184	396	165	197	235	242	135	175	169	185	398	165	197	236	243	158.667	248.333	224.667	159.667	249.333	225.333	0.144488	0.0140668	0.00320574	-0.646274	2.76408e-15	4.04194e-16	UGGUACUCGGAGAGAGGUUACCCGAGCAACUUUGCAUCUGGAGGACGAAUGUUGCUCGGUGAACCCCUUUUCGGUAUCA
mmu-miR-410-3p	mmu-mir-410	AAUAUAACACAGAUGGCCUGU	chr12	21	12806	16560	21241	18492	15438	13538	16152	13040	21008	13880	18448	24439	20851	16904	14768	17796	14202	24180	16869	15822.7	16733.3	18922.3	17507.7	18726	-0.080732	0.141495	0.0439834	0.0923817	1.26299e-17	1.69775e-18	GGGUACUUGAGGAGAGGUUGUCUGUGAUGAGUUCGCUUUAUUAAUGACGAAUAUAACACAGAUGGCCUGUUUUCAAUACCA
mmu-miR-410-5p	mmu-mir-410	AGGUUGUCUGUGAUGAGUUCG	chr12	21	225	226	193	164	238	157	162	157	246	225	226	195	164	240	157	162	159	247	214.667	186.333	188.333	215.333	187	189.333	-0.0154026	0.741935	0.473432	0.204217	0.119055	0.0433616	GGGUACUUGAGGAGAGGUUGUCUGUGAUGAGUUCGCUUUAUUAAUGACGAAUAUAACACAGAUGGCCUGUUUUCAAUACCA
mmu-miR-411-3p	mmu-mir-411	UAUGUAACACGGUCCACUAACC	chr12	22	125	139	108	115	138	122	122	135	103	125	140	108	115	138	122	123	135	103	124	125	120	124.333	125	120.333	0.0588937	0.453118	0.206526	-0.011588	0.852932	0.681726	UGGUACUUGGAGAGAUAGUAGACCGUAUAGCGUACGCUUUAUCUGUGACGUAUGUAACACGGUCCACUAACCCUCAGUAUCA
mmu-miR-411-5p	mmu-mir-411	UAGUAGACCGUAUAGCGUACG	chr12	21	32542	31515	35046	33777	38886	33768	33586	39102	38758	40092	38833	44686	42153	49624	42316	41617	50695	51343	33034.3	35477	37148.7	41203.7	44697.7	47885	-0.0664264	0.00137864	0.000263915	-0.102918	9.05079e-159	4.35688e-160	UGGUACUUGGAGAGAUAGUAGACCGUAUAGCGUACGCUUUAUCUGUGACGUAUGUAACACGGUCCACUAACCCUCAGUAUCA
mmu-miR-412-3p	mmu-mir-412	UUCACCUGGUCCACUAGCCG	chr12	20	359	288	310	352	618	288	301	409	436	360	289	310	352	619	288	302	409	437	319	419.333	382	319.667	419.667	382.667	0.134524	0.00154746	0.000301874	-0.39454	2.16306e-11	3.45775e-12	GGGUAUGGGACGGAUGGUCGACCAGCUGGAAAGUAAUUGUUUCUAAUGUACUUCACCUGGUCCACUAGCCGUCGGUGCCC
mmu-miR-412-5p	mmu-mir-412	UGGUCGACCAGCUGGAAAGUAAU	chr12	23	728	710	795	865	1207	602	869	760	1155	731	714	803	872	1218	605	877	764	1164	744.333	891.333	928	749.333	898.333	935	-0.0581603	0.804619	0.576509	-0.260016	3.13725e-12	4.92956e-13	GGGUAUGGGACGGAUGGUCGACCAGCUGGAAAGUAAUUGUUUCUAAUGUACUUCACCUGGUCCACUAGCCGUCGGUGCCC
mmu-miR-421-3p	mmu-mir-421	AUCAACAGACAUUAAUUGGGCGC	chrX	23	874	707	878	938	659	772	856	680	586	879	712	884	949	665	776	859	688	589	819.667	789.667	707.333	825	796.667	712	0.158855	1.25368e-07	1.81709e-08	0.0537935	0.884845	0.719289	CAUUGUAGGCCUCAUUAAAUGUUUGUUGAAUGAAAAAAUGAAUCAUCAACAGACAUUAAUUGGGCGCCUGCUCUGU
mmu-miR-421-5p	mmu-mir-421	CUCAUUAAAUGUUUGUUGAAU	chrX	21	2	6	8	6	4	4	5	8	5	2	6	8	6	4	4	5	8	5	5.333	4.667	6	5.333	4.667	6	-0.362467	0.806267	0.580262	0.192452	0.90953	0.765789	CAUUGUAGGCCUCAUUAAAUGUUUGUUGAAUGAAAAAAUGAAUCAUCAACAGACAUUAAUUGGGCGCCUGCUCUGU
mmu-miR-423-3p	mmu-mir-423	AGCUCGGUCUGAGGCCCCUCAGU	chr11	23	8340	6339	6765	6191	7873	6703	7426	7754	7276	8799	6619	7100	6438	8216	6968	7763	8159	7634	7148	6922.33	7485.33	7506	7207.33	7852	-0.112808	0.00540329	0.00114272	0.0462813	0.221825	0.093485	ACUUGUGAGGAAAUAAAGGAAGUUAGGCUGAGGGGCAGAGAGCGAGACUUUUCUAUUUUCCAAAAGCUCGGUCUGAGGCCCCUCAGUCUUGCUUCCUACCCCGCGCUUG
mmu-miR-423-5p	mmu-mir-423	UGAGGGGCAGAGAGCGAGACUUU	chr11	23	788	634	799	777	972	578	907	739	666	793	639	805	779	978	581	914	747	672	740.333	775.667	770.667	745.667	779.333	777.667	0.00932981	0.155764	0.0505487	-0.0672631	0.0612773	0.0199805	ACUUGUGAGGAAAUAAAGGAAGUUAGGCUGAGGGGCAGAGAGCGAGACUUUUCUAUUUUCCAAAAGCUCGGUCUGAGGCCCCUCAGUCUUGCUUCCUACCCCGCGCUUG
mmu-miR-425-3p	mmu-mir-425	AUCGGGAAUGUCGUGUCCGCC	chr9	21	245	222	211	209	229	192	214	222	237	248	224	212	210	231	192	214	222	238	226	210	224.333	228	211	224.667	-0.0952525	1	0.889379	0.105933	0.580152	0.337763	AAAGUGCUUUGGAAUGACACGAUCACUCCCGUUGAGUGGGCACCCAAGAAGCCAUCGGGAAUGUCGUGUCCGCCCAGUGCUCUUU
mmu-miR-425-5p	mmu-mir-425	AAUGACACGAUCACUCCCGUUGA	chr9	23	2651	2127	2082	2104	2616	1943	2320	2289	2101	2696	2162	2115	2136	2658	1973	2355	2312	2130	2286.67	2221	2236.67	2324.33	2255.67	2265.67	-0.0101411	0.0140078	0.00317952	0.0420369	0.903319	0.753997	AAAGUGCUUUGGAAUGACACGAUCACUCCCGUUGAGUGGGCACCCAAGAAGCCAUCGGGAAUGUCGUGUCCGCCCAGUGCUCUUU
mmu-miR-429-3p	mmu-mir-429	UAAUACUGUCUGGUAAUGCCGU	chr4	22	1695	4272	1080	1834	3037	1656	2549	3751	1284	1721	4400	1090	1851	3088	1670	2586	3850	1290	2349	2175.67	2528	2403.67	2203	2575.33	-0.216539	1.10296e-08	1.4981e-09	0.110589	0.00102095	0.000238313	CCUGCUGAUGGAUGUCUUACCAGACAUGGUUAGAUCUGGAUGCAUCUGUCUAAUACUGUCUGGUAAUGCCGUCCAUCCACGGC
mmu-miR-429-5p	mmu-mir-429	GUCUUACCAGACAUGGUUAGA	chr4	21	0	1	0	0	0	0	0	0	0	0	1	0	0	0	0	0	0	0	0.333	0	0	0.333	0	0	NA	NA	NA	NA	NA	NA	CCUGCUGAUGGAUGUCUUACCAGACAUGGUUAGAUCUGGAUGCAUCUGUCUAAUACUGUCUGGUAAUGCCGUCCAUCCACGGC
mmu-miR-431-3p	mmu-mir-431	CAGGUCGUCUUGCAGGGCUUCU	chr12	22	171	147	150	209	279	160	203	214	205	171	147	150	209	280	160	204	214	205	156	216	207.333	156	216.333	207.667	0.0590816	0.240516	0.0870419	-0.469485	2.89824e-08	5.31738e-09	CGUCCUGCGAGGUGUCUUGCAGGCCGUCAUGCAGGCCACACUGACGGUAACGUUGCAGGUCGUCUUGCAGGGCUUCUCGCAAGACGACAUC
mmu-miR-431-5p	mmu-mir-431	UGUCUUGCAGGCCGUCAUGCA	chr12	21	2869	2777	2963	2946	5024	2392	2862	2585	3324	2917	2821	3021	3008	5198	2431	2907	2615	3391	2869.67	3454	2923.67	2919.67	3545.67	2971	0.240489	9.83045e-58	6.36246e-59	-0.267385	3.24455e-51	3.03532e-52	CGUCCUGCGAGGUGUCUUGCAGGCCGUCAUGCAGGCCACACUGACGGUAACGUUGCAGGUCGUCUUGCAGGGCUUCUCGCAAGACGACAUC
mmu-miR-433-3p	mmu-mir-433	AUCAUGAUGGGCUCCUCGGUGU	chr12	22	25379	15136	24471	26412	40511	17894	18349	26274	30775	29773	16748	28984	31418	52921	20137	20566	31130	38230	21662	28272.3	25132.7	25168.3	34825.3	29975.3	0.169827	0	0	-0.384224	0	0	UGCCCGGGGAGAAGUACGGUGAGCCUGUCAUUAUUCAGAGAGGCUAGAUCCUCUGUGUUGAGAAGGAUCAUGAUGGGCUCCUCGGUGUUCUCCAGGUAGCGGCACCACACCAUGAAGGCAGCCC
mmu-miR-433-5p	mmu-mir-433	UACGGUGAGCCUGUCAUUAUUC	chr12	22	170	179	217	229	295	172	244	194	275	170	179	218	229	295	172	244	194	275	188.667	232	237.667	189	232	237.667	-0.0348168	0.79271	0.561473	-0.298283	0.000212211	4.70295e-05	UGCCCGGGGAGAAGUACGGUGAGCCUGUCAUUAUUCAGAGAGGCUAGAUCCUCUGUGUUGAGAAGGAUCAUGAUGGGCUCCUCGGUGUUCUCCAGGUAGCGGCACCACACCAUGAAGGCAGCCC
mmu-miR-434-3p	mmu-mir-434	UUUGAACCAUCACUCGACUCCU	chr12	22	40756	46322	34757	38015	57867	43790	32563	18445	43668	52927	64233	44637	48937	86173	59432	39971	20652	60334	40611.7	46557.3	31558.7	53932.3	64847.3	40319	0.560972	0	0	-0.197114	0	0	UCGACUCUGGGUUUGAACCAAAGCUCGACUCAUGGUUUGAACCAUUACUUAAUUCGUGGUUUGAACCAUCACUCGACUCCUGGUUCGAACCAUC
mmu-miR-434-5p	mmu-mir-434	GCUCGACUCAUGGUUUGAACCA	chr12	22	5890	4655	5392	5216	9404	4766	5855	8902	6475	6105	4798	5578	5387	9948	4925	6058	9419	6756	5312.33	6462	7077.33	5493.67	6753.33	7411	-0.131225	0.000524589	9.51625e-05	-0.282635	5.84787e-107	3.50554e-108	UCGACUCUGGGUUUGAACCAAAGCUCGACUCAUGGUUUGAACCAUUACUUAAUUCGUGGUUUGAACCAUCACUCGACUCCUGGUUCGAACCAUC
mmu-miR-448-3p	mmu-mir-448	UUGCAUAUGUAGGAUGUCCCAU	chrX	22	725	16	375	195	36	17	379	34	27	725	16	375	195	36	17	381	34	27	372	82.667	146.667	372	82.667	147.333	-0.827161	1.34764e-10	1.71987e-11	2.16992	5.41113e-126	3.09629e-127	ACGAGGAGGUUGAACAUCCUGCAUAGUGCUGCCAGGAAAUCCCUACUUCAUACUAAGAGGGGGCUGGCUGGUUGCAUAUGUAGGAUGUCCCAUCUCCUGGCCCACUUCGUCA
mmu-miR-448-5p	mmu-mir-448	GAACAUCCUGCAUAGUGCUGCC	chrX	22	62	6	45	24	35	11	38	25	19	62	6	45	24	35	11	38	25	19	37.667	23.333	27.333	37.667	23.333	27.333	-0.228272	0.790622	0.525399	0.690929	0.00917952	0.00245121	ACGAGGAGGUUGAACAUCCUGCAUAGUGCUGCCAGGAAAUCCCUACUUCAUACUAAGAGGGGGCUGGCUGGUUGCAUAUGUAGGAUGUCCCAUCUCCUGGCCCACUUCGUCA
mmu-miR-449a-3p	mmu-mir-449a	CAGCUAACAUGCGACUGCUCUC	chr13	22	0	1	0	0	0	0	0	0	1	0	1	0	0	0	0	0	0	1	0.333	0	0.333	0.333	0	0.333	NA	NA	NA	NA	NA	NA	CUGUGUGUGAUGGCUUGGCAGUGUAUUGUUAGCUGGUUGAGUAUGUGAGCGGCACCAGCUAACAUGCGACUGCUCUCCUAUUGCACACACA
mmu-miR-449a-5p	mmu-mir-449a	UGGCAGUGUAUUGUUAGCUGGU	chr13	22	507	496	491	387	373	468	544	451	492	511	496	496	387	376	469	546	451	493	498	409.333	495.667	501	410.667	496.667	-0.276096	0.00221175	0.000437512	0.282871	2.6693e-05	5.52771e-06	CUGUGUGUGAUGGCUUGGCAGUGUAUUGUUAGCUGGUUGAGUAUGUGAGCGGCACCAGCUAACAUGCGACUGCUCUCCUAUUGCACACACA
mmu-miR-449c-3p	mmu-mir-449c	CAGUUGCUAGCUGCACUACCCU	chr13	22	0	0	0	0	0	0	0	0	0	0	0	0	0	0	0	0	0	0	0	0	0	0	0	0	NA	NA	NA	NA	NA	NA	AGGAUGAAGUGUGGGUGUGUCAGGCAGGCAGUGCAUUGCUAGCUGGCUGUUAGAACUUUAUCCCAACAGUUGCUAGCUGCACUACCCUCUGCUGCACUCAGAAGCAUGC
mmu-miR-449c-5p	mmu-mir-449c	AGGCAGUGCAUUGCUAGCUGG	chr13	21	0	1	1	2	0	2	3	1	0	0	1	1	2	0	2	3	1	0	0.667	1.333	1.333	0.667	1.333	1.333	0	1	0.937917	-0.998918	0.634481	0.393309	AGGAUGAAGUGUGGGUGUGUCAGGCAGGCAGUGCAUUGCUAGCUGGCUGUUAGAACUUUAUCCCAACAGUUGCUAGCUGCACUACCCUCUGCUGCACUCAGAAGCAUGC
mmu-miR-450a-1-3p	mmu-mir-450a-1	AUUGGGAACAUUUUGCAUAAAU	chrX	22	3	2	4	3	4	1	5	3	2	3	2	4	3	4	1	5	3	2	3	2.667	3.333	3	2.667	3.333	-0.321603	0.88029	0.722207	0.169745	0.952052	0.847854	GAGAGAUACUGAGCUGUUUUUGCGAUGUGUUCCUAAUAUGUGCUAUAAUUAUAUUGGGAACAUUUUGCAUAAAUAGCUUUGUGUCAAUACA
mmu-miR-450a-2-3p	mmu-mir-450a-2	AUUGGGGAUGCUUUGCAUUCAU	chrX	22	0	0	0	0	0	0	2	0	0	0	0	0	0	0	0	2	0	0	0	0	0.667	0	0	0.667	NA	NA	NA	NA	NA	NA	GAACUAUUUUUGCGAUGUGUUCCUAAUAUGUACUAUGAGUAUAUUGGGGAUGCUUUGCAUUCAUGGUUC
mmu-miR-450a-5p	mmu-mir-450a-1	UUUUGCGAUGUGUUCCUAAUAU	chrX	22	56	67	71	69	55	58	58	64	75	57	67	72	69	55	58	59	64	75	64.667	60.667	65.667	65.333	60.667	66	-0.114257	0.909517	0.776033	0.0921177	0.836643	0.630712	GAGAGAUACUGAGCUGUUUUUGCGAUGUGUUCCUAAUAUGUGCUAUAAUUAUAUUGGGAACAUUUUGCAUAAAUAGCUUUGUGUCAAUACA
mmu-miR-450b-3p	mmu-mir-450b	AUUGGGAACAUUUUGCAUGCAU	chrX	22	47	35	49	35	44	26	56	59	32	47	35	49	35	44	26	56	59	32	43.667	35	49	43.667	35	49	-0.485427	0.0938849	0.0265308	0.319188	0.294609	0.132186	GAUACAGAAUUAUUUUUGCAGUAUGUUCCUGAAUACAUAACAUAAGCGUAUUGGGAACAUUUUGCAUGCAUAAUUUUGUAUC
mmu-miR-450b-5p	mmu-mir-450b	UUUUGCAGUAUGUUCCUGAAUA	chrX	22	14	6	10	8	7	8	11	2	8	14	6	10	8	7	8	11	2	8	10	7.667	7	10	7.667	7	0.131307	0.818032	0.628251	0.383266	0.630114	0.382303	GAUACAGAAUUAUUUUUGCAGUAUGUUCCUGAAUACAUAACAUAAGCGUAUUGGGAACAUUUUGCAUGCAUAAUUUUGUAUC
mmu-miR-451a	mmu-mir-451a	AAACCGUUACCAUUACUGAGUU	chr11	22	37442	37435	45171	19488	22039	26518	32914	37087	17366	47427	48110	62796	22074	25222	31548	40522	47243	19502	40016	22681.7	29122.3	52777.7	26281.3	35755.7	-0.360599	0	0	0.81905	0	0	CUUGGGAAUGGCGAGGAAACCGUUACCAUUACUGAGUUUAGUAAUGGUAACGGUUCUCUUGCUGCUCCCACA
mmu-miR-452-3p	mmu-mir-452	UCAGUCUCAUCUGCAAAGAGGU	chrX	22	1	0	1	0	0	1	0	0	0	1	0	1	0	0	1	0	0	0	0.667	0.333	0	0.667	0.333	0	NA	NA	NA	1.00216	0.794441	0.574003	GCUAAGCAGUUACAACUGUUUGCAGAGGAAACUGAGACUUUAUAACUAUGUCUCAGUCUCAUCUGCAAAGAGGUAAGUGCUUUGC
mmu-miR-455-3p	mmu-mir-455	GCAGUCCACGGGCAUAUACAC	chr4	21	37	16	34	22	37	38	34	34	22	38	16	34	22	37	38	34	35	22	29	32.333	30	29.333	32.333	30.333	0.108045	0.68867	0.41496	-0.156954	0.648354	0.406914	CUCCCUGGUGUGAGCGUAUGUGCCUUUGGACUACAUCGUGAACGCAGCACCAUGCAGUCCACGGGCAUAUACACUUGCCUCA
mmu-miR-455-5p	mmu-mir-455	UAUGUGCCUUUGGACUACAUCG	chr4	22	64	38	51	45	60	29	54	59	40	64	38	51	45	60	29	54	59	40	51	44.667	51	51	44.667	51	-0.191288	0.776434	0.511725	0.191288	0.606789	0.360987	CUCCCUGGUGUGAGCGUAUGUGCCUUUGGACUACAUCGUGAACGCAGCACCAUGCAGUCCACGGGCAUAUACACUUGCCUCA
mmu-miR-463-5p	mmu-mir-463	UACCUAAUUUGUUGUCCAUCAU	chrX	22	1	1	0	0	1	1	0	1	4	1	1	0	0	1	1	0	1	4	0.667	0.667	1.667	0.667	0.667	1.667	-1.3215	0.548001	0.278746	0	1	0.98034	CUUUACCUAAUUUGUUGUCCAUCAUGUAAAACAUAAAUGAUGAUAGACACCAUAUAAGGUAGAGGAAGGUUCACU
mmu-miR-465a-3p	mmu-mir-465a	GAUCAGGGCCUUUCUAAGUAGA	chrX	22	1	2	3	3	2	0	5	5	3	1	2	3	3	2	0	5	5	3	2	1.667	4.333	2	1.667	4.333	-1.37811	0.204264	0.0705707	0.262746	0.915537	0.79413	GCCCUAUUUAGAAUGGCACUGAUGUGAUAAAAUAAAAAAUUGAUCAGGGCCUUUCUAAGUAGAGUAAGGCUUAC
mmu-miR-465b-3p	mmu-mir-465b-1	GAUCAGGGCCUUUCUAAGUAGA	chrX	22	1	2	3	3	2	0	5	5	3	1	2	3	3	2	0	5	5	3	2	1.667	4.333	2	1.667	4.333	-1.37811	0.204264	0.0705707	0.262746	0.915537	0.79413	UGCAAUGCCCUAUUUAGAAUGGUGCUGAUCUGAUGAAAUAAAAAAUUGAUCAGGGCCUUUCUAAGUAGAGUAAGGCUUA
mmu-miR-465b-5p	mmu-mir-465b-1	UAUUUAGAAUGGUGCUGAUCUG	chrX	22	0	0	0	0	0	0	1	0	0	0	0	0	0	0	0	1	0	0	0	0	0.333	0	0	0.333	NA	NA	NA	NA	NA	NA	UGCAAUGCCCUAUUUAGAAUGGUGCUGAUCUGAUGAAAUAAAAAAUUGAUCAGGGCCUUUCUAAGUAGAGUAAGGCUUA
mmu-miR-465c-3p	mmu-mir-465c-1	GAUCAGGGCCUUUCUAAGUAGA	chrX	22	1	2	3	3	2	0	5	5	3	1	2	3	3	2	0	5	5	3	2	1.667	4.333	2	1.667	4.333	-1.37811	0.204264	0.0705707	0.262746	0.915537	0.79413	UGCAAUGCCCUAUUUAGAAUGGCGCUGAUCUGAUGAAUAAAAAAAAAAUGAUCAGGGCCUUUCUAAGUAGAGUAAGGCUUA
mmu-miR-465c-5p	mmu-mir-465c-1	UAUUUAGAAUGGCGCUGAUCUG	chrX	22	0	1	1	0	0	0	2	0	5	0	1	1	0	0	0	2	0	5	0.667	0	2.333	0.667	0	2.333	-11.188	0.0480221	0.0124323	NA	NA	NA	UGCAAUGCCCUAUUUAGAAUGGCGCUGAUCUGAUGAAUAAAAAAAAAAUGAUCAGGGCCUUUCUAAGUAGAGUAAGGCUUA
mmu-miR-466a-3p	mmu-mir-466a	UAUACAUACACGCACACAUAAGA	chr2	23	10	8	12	5	20	12	8	11	5	10	8	12	5	20	12	8	11	5	10	12.333	8	10	12.333	8	0.624452	0.178383	0.0595965	-0.302524	0.57964	0.338781	UAUAUGUGUUUAUGUGUGUGUACAUGUACAUAUGUGAAUAUGAUAUCCAUAUACAUACACGCACACAUAAGAC
mmu-miR-466a-5p	mmu-mir-466a	UAUGUGUGUGUACAUGUACAUA	chr2	22	0	0	0	0	0	1	0	0	0	0	0	0	0	0	1	0	0	0	0	0.333	0	0	0.333	0	NA	NA	NA	NA	NA	NA	UAUAUGUGUUUAUGUGUGUGUACAUGUACAUAUGUGAAUAUGAUAUCCAUAUACAUACACGCACACAUAAGAC
mmu-miR-466b-3p	mmu-mir-466b-1	AUACAUACACGCACACAUAAGA	chr2	22	42	33	57	33	120	62	26	61	43	42	33	57	33	121	62	26	61	43	44	71.667	43.333	44	72	43.333	0.725843	1.6288e-06	2.56866e-07	-0.703805	1.00039e-05	2.01713e-06	UGUAUGUGUUGAUGUGUGUGUACAUGUACAUGUGUGAAUAUGAUAUACAUAUACAUACACGCACACAUAAGACACAUAUGAG
mmu-miR-466b-5p	mmu-mir-466b-1	UGAUGUGUGUGUACAUGUACAU	chr2	22	20	24	35	26	29	24	28	29	33	20	24	35	26	29	24	28	29	33	26.333	26.333	30	26.333	26.333	30	-0.188091	0.816495	0.624838	0	0.974749	0.87692	UGUAUGUGUUGAUGUGUGUGUACAUGUACAUGUGUGAAUAUGAUAUACAUAUACAUACACGCACACAUAAGACACAUAUGAG
mmu-miR-466c-3p	mmu-mir-466c-1	AUACAUACACGCACACAUAAGA	chr2	22	42	33	57	33	120	62	26	61	43	42	33	57	33	121	62	26	61	43	44	71.667	43.333	44	72	43.333	0.725843	1.6288e-06	2.56866e-07	-0.703805	1.00039e-05	2.01713e-06	GUAUAUGUGUUGAUGUGUGUGUGCAUGUACAUAUGUGAAUAUGAUAUACAUAUACAUACACGCACACAUAAGACACAUAUGAGC
mmu-miR-466c-5p	mmu-mir-466c-1	UGAUGUGUGUGUGCAUGUACAUAU	chr2	24	66	71	86	62	97	61	79	84	87	66	71	86	62	97	61	79	84	87	74.333	73.333	83.333	74.333	73.333	83.333	-0.184425	0.709285	0.430614	0.0195403	0.998639	0.907029	GUAUAUGUGUUGAUGUGUGUGUGCAUGUACAUAUGUGAAUAUGAUAUACAUAUACAUACACGCACACAUAAGACACAUAUGAGC
mmu-miR-466d-3p	mmu-mir-466d	UAUACAUACACGCACACAUAG	chr2	21	5	11	13	9	29	13	7	23	12	5	11	13	9	29	13	7	23	12	9.667	17	14	9.667	17	14	0.280108	0.483451	0.230488	-0.814395	0.0324192	0.00977583	CAUGUGUGUUUGUGUGUGCGUACAUGUACAUGUGUGUAUAUGAAUAUACAUAUACAUACACGCACACAUAGAUACGCACGCACACACACACACAGG
mmu-miR-466d-5p	mmu-mir-466d	UGUGUGUGCGUACAUGUACAUG	chr2	22	5	3	10	3	5	1	4	2	7	5	3	10	3	5	1	4	2	7	6	3	4.333	6	3	4.333	-0.530404	0.736172	0.46707	1	0.21996	0.0917001	CAUGUGUGUUUGUGUGUGCGUACAUGUACAUGUGUGUAUAUGAAUAUACAUAUACAUACACGCACACAUAGAUACGCACGCACACACACACACAGG
mmu-miR-466e-3p	mmu-mir-466e	UAUACAUACACGCACACAUAAGA	chr2	23	10	8	12	5	20	12	8	11	5	10	8	12	5	20	12	8	11	5	10	12.333	8	10	12.333	8	0.624452	0.178383	0.0595965	-0.302524	0.57964	0.338781	GUGUAUGUGUUGAUGUGUGUGUACAUGUACAUAUGUGAAUAUGAUAUACAUAUACAUACACGCACACAUAAGACACAUAUGAGC
mmu-miR-466e-5p	mmu-mir-466e	GAUGUGUGUGUACAUGUACAUA	chr2	22	1	0	1	1	1	0	1	2	0	1	0	1	1	1	0	1	2	0	0.667	0.667	1	0.667	0.667	1	-0.584241	0.867809	0.698123	0	1	0.98034	GUGUAUGUGUUGAUGUGUGUGUACAUGUACAUAUGUGAAUAUGAUAUACAUAUACAUACACGCACACAUAAGACACAUAUGAGC
mmu-miR-466f	mmu-mir-466f-4	ACGUGUGUGUGCAUGUGCAUGU	chr13	22	5	4	5	13	8	6	8	8	6	5	4	5	13	8	6	8	8	6	4.667	9	7.333	4.667	9	7.333	0.295521	0.646568	0.364247	-0.94743	0.0958805	0.0336148	CAUCUGCAUCUGUGUGUCUACGUGUGUGUGCAUGUGCAUGUGUGUGUAUCUGUAUGUGAGUGUGUGCAUGCAUGUGUGUGCAUCUAUAUCUGUGUGUCUACUUGUGUGUGAAUGUGCAUAU
mmu-miR-466f-3p	mmu-mir-466f-1	CAUACACACACACAUACACAC	chr2	21	4	7	5	4	18	6	4	7	4	4	7	5	4	18	6	4	7	4	5.333	9.333	5	5.333	9.333	5	0.900413	0.103608	0.0296563	-0.807394	0.147146	0.0573347	CAUGUGUGUUUACGUGUGUGUGCAUGUGCAUGUGUGUAUAUGAAUAUACAUACACAUACACACACACAUACACACACAUGCAACACACACAUAU
mmu-miR-466f-5p	mmu-mir-466f-1	UACGUGUGUGUGCAUGUGCAUG	chr2	22	0	0	0	2	0	0	0	0	0	0	0	0	2	0	0	0	0	0	0	0.667	0	0	0.667	0	NA	NA	NA	NA	NA	NA	CAUGUGUGUUUACGUGUGUGUGCAUGUGCAUGUGUGUAUAUGAAUAUACAUACACAUACACACACACAUACACACACAUGCAACACACACAUAU
mmu-miR-466g	mmu-mir-466g	AUACAGACACAUGCACACACA	chr2	21	68	57	84	50	47	63	55	52	28	68	57	84	50	47	64	55	52	28	69.667	53.333	45	69.667	53.667	45	0.245103	0.147224	0.0471064	0.385447	0.0707106	0.0236344	UGUGUUUUCGUGUGUGUGCAUGUGGAUGUAUGUAUAUGAUUUUGCAUAUACAGACACAUGCACACACAUGCGGCACACAC
mmu-miR-466h-3p	mmu-mir-466h	UACGCACGCACACACACAC	chr2	19	64	41	69	22	101	57	62	39	22	65	41	69	22	101	57	62	39	22	58	60	41	58.333	60	41	0.549339	0.000913727	0.000169918	-0.0489096	0.823845	0.618819	UGUAUAUUUGUGUGUGCAUGUGCUUGUGUGUAUGUGAAUAUAUAUAUCAUACGCACGCACACACACACACAAAUGCAAGCA
mmu-miR-466h-5p	mmu-mir-466h	UGUGUGCAUGUGCUUGUGUGUA	chr2	22	4	2	2	4	0	1	1	1	3	4	2	2	4	0	1	1	1	3	2.667	1.667	1.667	2.667	1.667	1.667	0	1	0.930607	0.677964	0.6666	0.428356	UGUAUAUUUGUGUGUGCAUGUGCUUGUGUGUAUGUGAAUAUAUAUAUCAUACGCACGCACACACACACACAAAUGCAAGCA
mmu-miR-466i-3p	mmu-mir-466i	AUACACACACACAUACACACUA	chr13	22	5	2	5	2	10	7	4	5	3	5	2	5	2	10	7	4	5	3	4	6.333	4	4	6.333	4	0.662889	0.364807	0.157296	-0.662889	0.378452	0.183382	AGAGAUCAUGUCAGUGAACUGCCACAUUUUUGAUAUAUAUUAUGUAUGUAUGUGUGUGUGUGUGUGUGUGUGUAUAUAUAUACACACACACAUACACACUACAUGUAUGCAACAUAUAUAC
mmu-miR-466i-5p	mmu-mir-466i	UGUGUGUGUGUGUGUGUGUG	chr13	20	15	17	15	17	21	22	8	8	15	15	17	15	17	21	22	8	8	15	15.667	20	10.333	15.667	20	10.333	0.952741	0.00426868	0.000891091	-0.352271	0.35002	0.16595	AGAGAUCAUGUCAGUGAACUGCCACAUUUUUGAUAUAUAUUAUGUAUGUAUGUGUGUGUGUGUGUGUGUGUGUAUAUAUAUACACACACACAUACACACUACAUGUAUGCAACAUAUAUAC
mmu-miR-466j	mmu-mir-466j	UGUGUGCAUGUGCAUGUGUGUAA	chr10	23	0	0	0	0	0	0	1	0	0	0	0	0	0	0	0	1	0	0	0	0	0.333	0	0	0.333	NA	NA	NA	NA	NA	NA	GUGUGUGUGUGUGUGCAUUCGUGUGUUUGUGCAUGUGUGUAUGUGUGCACAUUUAUGUGUGUGCAUGUGUAUGUAUGUGUGUGUGCAUGUGCAUGUGUGUAAUUGUGUAUAUAUGUGCAUAC
mmu-miR-466k	mmu-mir-466k	UGUGUGUGUACAUGUACAUGUGA	chr3	23	0	1	1	0	1	0	0	1	0	0	1	1	0	1	0	0	1	0	0.667	0.333	0.333	0.667	0.333	0.333	0	0.994314	0.968935	1.00216	0.794441	0.574003	AUAUAUGUGUGUGUGUGUGUGUGUGUGUACAUGUACAUGUGAGUAUGUGUGUGUAUAUGUUUGUACAUGUGCAUGUGUGUGAGUAUGUGAAUAUAUGUGUAUAUGUGUGCAUGUGCAUGUGU
mmu-miR-466l-3p	mmu-mir-466l	UAUAAAUACAUGCACACAUAUU	chr2	22	0	0	0	1	0	0	0	0	0	0	0	0	1	0	0	0	0	0	0	0.333	0	0	0.333	0	NA	NA	NA	NA	NA	NA	CUAUGUAUGUGCAUGUGUGUUUGUGUGUACAUGUACAUGUAUAUAUAUAUUGAUAUACAUAUAAAUACAUGCACACAUAUUCAUGCAUGCACACGCACACAUUAAUGGCACUCUUAGAUCC
mmu-miR-466m-3p	mmu-mir-466m	UACAUACACACAUACACACGCA	chr2	22	1	0	0	2	6	1	2	0	2	1	0	0	2	6	1	2	0	2	0.333	3	1.333	0.333	3	1.333	1.17029	0.328128	0.133554	-3.17137	0.0224415	0.00650213	UGUGUGUGUUCUUGUGUGUGCAUGUGCAUGUGUGUAUAUGAAUAUACAUAUACAUACACACAUACACACGCACGUACACACACA
mmu-miR-466m-5p	mmu-mir-466m	UGUGUGCAUGUGCAUGUGUGUAU	chr2	23	6	3	7	8	8	4	3	5	2	6	3	7	8	8	4	3	5	2	5.333	6.667	3.333	5.333	6.667	3.333	1.00022	0.146664	0.0465927	-0.32209	0.705757	0.458646	UGUGUGUGUUCUUGUGUGUGCAUGUGCAUGUGUGUAUAUGAAUAUACAUAUACAUACACACAUACACACGCACGUACACACACA
mmu-miR-466n-3p	mmu-mir-466n	UAUACAUGAGAGCAUACAUAGA	chr2	22	1	0	1	3	1	0	1	0	0	1	0	1	3	1	0	1	0	0	0.667	1.333	0.333	0.667	1.333	0.333	2.00108	0.353993	0.149406	-0.998918	0.634481	0.393309	GUAUGUGCAUGUGUGUUUGUGUGUGCGUACAUGUACAUGUGUGUAUAUGAAUAUGCAUAUACAUGAGAGCAUACAUAGACACACGUGCAUGUGC
mmu-miR-466n-5p	mmu-mir-466n	GUGUGUGCGUACAUGUACAUGU	chr2	22	105	82	96	98	147	62	111	95	113	106	82	96	98	148	62	112	95	113	94.333	102.333	106.333	94.667	102.667	106.667	-0.0553179	0.958675	0.832833	-0.117437	0.401462	0.198361	GUAUGUGCAUGUGUGUUUGUGUGUGCGUACAUGUACAUGUGUGUAUAUGAAUAUGCAUAUACAUGAGAGCAUACAUAGACACACGUGCAUGUGC
mmu-miR-466o-3p	mmu-mir-466o	UACAUACAUGCACACAUAAGAC	chr2	22	0	0	0	0	0	0	0	0	0	0	0	0	0	0	0	0	0	0	0	0	0	0	0	0	NA	NA	NA	NA	NA	NA	UGUGUGUAUGUGUUGAUGUGUGUGUACAUGUACAUGUGUGAAUAUGAUAUACAUACAUGCACACAUAAGACACAUAUGAGCACA
mmu-miR-466o-5p	mmu-mir-466o	UGAUGUGUGUGUACAUGUACAU	chr2	22	20	24	35	26	29	24	28	29	33	20	24	35	26	29	24	28	29	33	26.333	26.333	30	26.333	26.333	30	-0.188091	0.816495	0.624838	0	0.974749	0.87692	UGUGUGUAUGUGUUGAUGUGUGUGUACAUGUACAUGUGUGAAUAUGAUAUACAUACAUGCACACAUAAGACACAUAUGAGCACA
mmu-miR-466p-3p	mmu-mir-466p	AUACAUACACGCACACAUAAGA	chr2	22	42	33	57	33	120	62	26	61	43	42	33	57	33	121	62	26	61	43	44	71.667	43.333	44	72	43.333	0.725843	1.6288e-06	2.56866e-07	-0.703805	1.00039e-05	2.01713e-06	UGUGUAUAUGUGUUUAUGUGUGUGUACAUGUACAUGUGUGAAUAUGAUGAUAUAUACAUACACGCACACAUAAGACACAUAUGAGCACA
mmu-miR-466p-5p	mmu-mir-466p	UAUGUGUGUGUACAUGUACAU	chr2	21	75	52	104	57	79	39	80	74	56	75	52	104	57	79	39	80	74	56	77	58.333	70	77	58.333	70	-0.263043	0.460255	0.212716	0.400546	0.0367774	0.0111902	UGUGUAUAUGUGUUUAUGUGUGUGUACAUGUACAUGUGUGAAUAUGAUGAUAUAUACAUACACGCACACAUAAGACACAUAUGAGCACA
mmu-miR-466q	mmu-mir-466q	GUGCACACACACACAUACGU	chr3	20	0	0	1	0	0	0	1	0	0	0	0	1	0	0	0	1	0	0	0.333	0	0.333	0.333	0	0.333	NA	NA	NA	NA	NA	NA	GUGUGUGUGUGUGUGUGUGUGUGUGUGUAUGUGUGUGUAGUAUAUGUGCACACACACACAUACGUACCCAUGCAUG
mmu-miR-467a-3p	mmu-mir-467a-1	CAUAUACAUACACACACCUACA	chr2	22	16	16	23	14	21	21	16	34	29	16	16	23	14	21	21	16	34	29	18.333	18.667	26.333	18.333	18.667	26.333	-0.496382	0.25929	0.0954907	-0.0260472	0.930351	0.82219	CUGUGUGCGUAAGUGCCUGCAUGUAUAUGCGUGUAUAUUUUAUGCAUAUACAUACACACACCUACACACACAU
mmu-miR-467a-5p	mmu-mir-467a-1	UAAGUGCCUGCAUGUAUAUGCG	chr2	22	3970	3297	3789	3383	5904	2948	4159	4396	3118	4073	3372	3915	3457	6107	2997	4256	4547	3190	3685.33	4078.33	3891	3786.67	4187	3997.67	0.0678386	1.67001e-14	1.99427e-15	-0.146185	3.0319e-21	3.91035e-22	CUGUGUGCGUAAGUGCCUGCAUGUAUAUGCGUGUAUAUUUUAUGCAUAUACAUACACACACCUACACACACAU
mmu-miR-467b-3p	mmu-mir-467b	AUAUACAUACACACACCAACAC	chr2	22	0	0	0	1	0	0	0	0	0	0	0	0	1	0	0	0	0	0	0	0.333	0	0	0.333	0	NA	NA	NA	NA	NA	NA	CCGUGUGCGUAAGUGCCUGCAUGUAUAUGCGUGUAUAUUUUAUGCAUAUACAUACACACACCAACACACACAU
mmu-miR-467b-5p	mmu-mir-467b	GUAAGUGCCUGCAUGUAUAUG	chr2	21	55	62	67	47	78	53	51	62	57	55	62	67	47	78	53	51	63	57	61.333	59.333	56.667	61.333	59.333	57	0.0663259	0.652107	0.373906	0.0478288	1	0.935471	CCGUGUGCGUAAGUGCCUGCAUGUAUAUGCGUGUAUAUUUUAUGCAUAUACAUACACACACCAACACACACAU
mmu-miR-467c-3p	mmu-mir-467c	AUAUACAUACACACACCUAUAC	chr2	22	0	0	0	0	0	0	0	0	0	0	0	0	0	0	0	0	0	0	0	0	0	0	0	0	NA	NA	NA	NA	NA	NA	CCUUUGUGCAUAAGUGCGUGCAUGUAUAUGUGUGUAUAUUUUAUGCAUAUACAUACACACACCUAUACACACAUGCACACAGACAUGCGAGAAUGGC
mmu-miR-467c-5p	mmu-mir-467c	UAAGUGCGUGCAUGUAUAUGUG	chr2	22	151	135	178	134	210	110	160	185	150	151	135	180	134	210	110	160	185	151	154.667	151.333	165	155.333	151.333	165.333	-0.124739	0.811642	0.606697	0.0314388	1	0.98249	CCUUUGUGCAUAAGUGCGUGCAUGUAUAUGUGUGUAUAUUUUAUGCAUAUACAUACACACACCUAUACACACAUGCACACAGACAUGCGAGAAUGGC
mmu-miR-467d-3p	mmu-mir-467d	AUAUACAUACACACACCUACAC	chr2	22	24	15	31	17	57	29	25	39	43	24	15	31	17	58	30	25	39	43	23.333	34.333	35.667	23.333	35	35.667	-0.0549939	0.925407	0.792121	-0.557224	0.0172085	0.00486088	CCUGUGUGCAUAAGUGCGCGCAUGUAUAUGCGUGUAUAUUUUAUGCAUAUACAUACACACACCUACACACACAUGCACACAGACA
mmu-miR-467d-5p	mmu-mir-467d	UAAGUGCGCGCAUGUAUAUGCG	chr2	22	403	248	357	326	529	256	349	424	360	406	248	357	326	531	259	351	425	361	336	370.333	377.667	337	372	379	-0.0282916	0.665896	0.387276	-0.140362	0.015866	0.00443845	CCUGUGUGCAUAAGUGCGCGCAUGUAUAUGCGUGUAUAUUUUAUGCAUAUACAUACACACACCUACACACACAUGCACACAGACA
mmu-miR-467e-3p	mmu-mir-467e	AUAUACAUACACACACCUAUAU	chr2	22	1	3	2	1	1	1	0	0	2	1	3	2	1	1	1	0	0	2	2	1	0.667	2	1	0.667	0.584241	0.809938	0.610222	1	0.57253	0.330206	GCCUGUGUGCAUAAGUGUGAGCAUGUAUAUGUGUGUAUAUUUUAUGCAUAUACAUACACACACCUAUAUACACAUGCACACAGACAU
mmu-miR-467e-5p	mmu-mir-467e	AUAAGUGUGAGCAUGUAUAUGU	chr2	22	822	854	1203	797	1301	833	1039	934	1002	829	862	1212	800	1320	838	1051	936	1008	959.667	977	991.667	967.667	986	998.333	-0.0214972	0.267428	0.0999503	-0.0258247	0.22571	0.0965573	GCCUGUGUGCAUAAGUGUGAGCAUGUAUAUGUGUGUAUAUUUUAUGCAUAUACAUACACACACCUAUAUACACAUGCACACAGACAU
mmu-miR-467h	mmu-mir-467h	AUAAGUGUGUGCAUGUAUAUGU	chr9	22	1	1	2	1	2	0	1	1	1	1	1	2	1	2	0	1	1	1	1.333	1	1	1.333	1	1	0	1	0.946221	0.414677	0.891555	0.729197	UUUUCACUUUUGUUUUUCUCAUGUAUAUGUGUAUGUGUGCGGUGUACAUAAUUAUAUCUAUGUGUGCAUGUAUGUGGACAUAAGUGUGUGCAUGUAUAUGUGUGUGUGUGGUGUACAUAAU
mmu-miR-470-5p	mmu-mir-470	UUCUUGGACUGGCACUGGUGAGU	chrX	23	2	1	1	5	1	1	0	1	3	2	1	1	5	1	1	0	1	3	1.333	2.333	1.333	1.333	2.333	1.333	0.80751	0.602218	0.317304	-0.80751	0.581399	0.341922	CAGUGCUCUUCUUGGACUGGCACUGGUGAGUUAAACUAAAUACAACCAGUACCUUUCUGAGAAGAGUAAAGCUCA
mmu-miR-471-3p	mmu-mir-471	UGAAAGGUGCCAUACUAUGUAU	chrX	22	5	2	1	0	0	1	1	5	0	5	2	1	0	0	1	1	5	0	2.667	0.333	2	2.667	0.333	2	-2.58641	0.165578	0.0545639	3.00162	0.0464641	0.0145385	GUGCUUUACGUAGUAUAGUGCUUUUCACAUUAAACAAAAAGUGAAAGGUGCCAUACUAUGUAUAGGA
mmu-miR-483-3p	mmu-mir-483	UCACUCCUCCCCUCCCGUCUU	chr7	21	27	1	13	9	12	5	15	13	7	27	1	13	9	12	5	15	13	7	13.667	8.667	11.667	13.667	8.667	11.667	-0.428829	0.630963	0.346828	0.657092	0.20038	0.081717	GAGGGGGAAGACGGGAGAAGAGAAGGGAGUGGUUUUUGGGUGCCUCACUCCUCCCCUCCCGUCUUGUUCUCUC
mmu-miR-483-5p	mmu-mir-483	AAGACGGGAGAAGAGAAGGGAG	chr7	22	43	45	117	37	51	50	97	29	30	43	45	118	37	51	50	98	29	30	68.333	46	52	68.667	46	52.333	-0.176878	0.783792	0.525862	0.570949	0.0022584	0.000555882	GAGGGGGAAGACGGGAGAAGAGAAGGGAGUGGUUUUUGGGUGCCUCACUCCUCCCCUCCCGUCUUGUUCUCUC
mmu-miR-484	mmu-mir-484	UCAGGCUCAGUCCCCUCCCGAU	chr16	22	6564	4093	2976	3672	4186	4912	5509	6014	3851	6833	4204	3046	3770	4311	5058	5699	6254	3965	4544.33	4256.67	5124.67	4694.33	4379.67	5306	-0.267734	3.15918e-30	2.64945e-31	0.0943443	0.000961198	0.000223494	CUCGUCAGGCUCAGUCCCCUCCCGAUAAACCUCAAAAUAGGGUCUUACCUAGGGGGCUGGCGGCGUA
mmu-miR-485-3p	mmu-mir-485	AGUCAUACACGGCUCUCCUCUC	chr12	22	1	2	4	2	3	3	3	1	1	1	2	4	2	3	3	3	1	1	2.333	2.667	1.667	2.333	2.667	1.667	0.677964	0.634753	0.350358	-0.193032	0.907103	0.759627	ACUUGGAGAGAGGCUGGCCGUGAUGAAUUCGAUUCAUCUAAACGAGUCAUACACGGCUCUCCUCUCUUCUAGU
mmu-miR-485-5p	mmu-mir-485	AGAGGCUGGCCGUGAUGAAUUC	chr12	22	8101	8455	7342	8218	14363	5946	6768	9181	10722	8528	8958	7723	8662	15743	6193	7052	9758	11552	7966	9509	8890.33	8403	10199.3	9454	0.0970562	9.19658e-56	6.03604e-57	-0.255438	7.018e-145	3.56955e-146	ACUUGGAGAGAGGCUGGCCGUGAUGAAUUCGAUUCAUCUAAACGAGUCAUACACGGCUCUCCUCUCUUCUAGU
mmu-miR-486a-3p	mmu-mir-486a	CGGGGCAGCUCAGUACAGGAU	chr8	21	178	184	176	151	280	159	199	249	164	178	185	176	151	280	159	199	250	164	179.333	196.667	204	179.667	196.667	204.333	-0.0528143	0.905896	0.770465	-0.133114	0.138575	0.0533658	CAGCCAGCUCUGAUCUCGCCCUCCCUGAGGGGUCCUGUACUGAGCUGCCCCGAGGUCCUUCACUGUGCUCAGCUCGGGGCAGCUCAGUACAGGAUGCGUCAGGGUGGGAGACAACGGGGAACAAGCCA
mmu-miR-486a-5p	mmu-mir-486a	UCCUGUACUGAGCUGCCCCGAG	chr8	22	697	390	490	313	473	319	452	555	397	700	390	493	316	475	321	453	558	399	525.667	368.333	468	527.667	370.667	470	-0.345498	2.98374e-05	5.01823e-06	0.513139	1.89871e-16	2.62992e-17	CAGCCAGCUCUGAUCUCGCCCUCCCUGAGGGGUCCUGUACUGAGCUGCCCCGAGGUCCUUCACUGUGCUCAGCUCGGGGCAGCUCAGUACAGGAUGCGUCAGGGUGGGAGACAACGGGGAACAAGCCA
mmu-miR-486b-3p	mmu-mir-486b	CGGGGCAGCUCAGUACAGGA	chr8	20	103	79	79	49	92	58	70	94	38	103	79	79	49	92	58	70	94	38	87	66.333	67.333	87	66.333	67.333	-0.021587	0.868492	0.687985	0.391289	0.0286482	0.00848258	CCCACCCUGACGCAUCCUGUACUGAGCUGCCCCGAGCUGAGCACAGUGAAGGACCUCGGGGCAGCUCAGUACAGGACCCCUCAGGGAGGG
mmu-miR-486b-5p	mmu-mir-486b	UCCUGUACUGAGCUGCCCCGAG	chr8	22	697	390	490	313	473	319	452	555	397	700	390	493	316	475	321	453	558	399	525.667	368.333	468	527.667	370.667	470	-0.345498	2.98374e-05	5.01823e-06	0.513139	1.89871e-16	2.62992e-17	CCCACCCUGACGCAUCCUGUACUGAGCUGCCCCGAGCUGAGCACAGUGAAGGACCUCGGGGCAGCUCAGUACAGGACCCCUCAGGGAGGG
mmu-miR-487b-3p	mmu-mir-487b	AAUCGUACAGGGUCAUCCACUU	chr12	22	9326	9960	12808	11769	14470	9970	11800	11811	12995	9898	10687	13955	12691	15733	10624	12635	12741	14230	10698	12069.7	12202	11513.3	13016	13202	-0.0157318	6.79845e-08	9.66781e-09	-0.174045	1.35413e-87	9.10136e-89	UGGUACUUGGAGAGUGGUUAUCCCUGUCCUCUUCGCUUCACUCAUGCCGAAUCGUACAGGGUCAUCCACUUUUUCAGUAUCA
mmu-miR-487b-5p	mmu-mir-487b	UGGUUAUCCCUGUCCUCUUCG	chr12	21	9	12	8	8	19	3	5	15	11	9	12	8	8	19	3	5	15	11	9.667	10	10.333	9.667	10	10.333	-0.0472592	1	0.930674	-0.0488599	0.931218	0.822111	UGGUACUUGGAGAGUGGUUAUCCCUGUCCUCUUCGCUUCACUCAUGCCGAAUCGUACAGGGUCAUCCACUUUUUCAGUAUCA
mmu-miR-488-3p	mmu-mir-488	UUGAAAGGCUGUUUCUUGGUC	chr1	21	321	417	348	441	519	384	356	430	289	323	419	349	443	523	384	356	430	289	362	448	358.333	363.667	450	358.333	0.322198	3.04517e-11	3.83075e-12	-0.307509	2.62079e-08	4.78455e-09	UUCGGGUGAGAGUGAGAAUCCUCUCUCCCAGAUAAUAGCACUCUCAAACAAGUUUCCAUGUUGUUUGAAAGGCUGUUUCUUGGUCAGAAGACUCUCAAUUUCUUCUGGA
mmu-miR-488-5p	mmu-mir-488	CCCAGAUAAUAGCACUCUCAA	chr1	21	4	5	4	1	0	3	1	1	0	4	5	4	1	0	3	1	1	0	4.333	1.333	0.667	4.333	1.333	0.667	0.998918	0.655033	0.373494	1.70069	0.0825776	0.0284259	UUCGGGUGAGAGUGAGAAUCCUCUCUCCCAGAUAAUAGCACUCUCAAACAAGUUUCCAUGUUGUUUGAAAGGCUGUUUCUUGGUCAGAAGACUCUCAAUUUCUUCUGGA
mmu-miR-489-3p	mmu-mir-489	AAUGACACCACAUAUAUGGCAGC	chr6	23	0	0	1	0	0	0	0	0	0	0	0	1	0	0	0	0	0	0	0.333	0	0	0.333	0	0	NA	NA	NA	NA	NA	NA	ACUGCUGCAGUGGCAGCUUGGUUGUCAUAUGUGUGAUGACACUUUCUAAAGUCUUCCAGAAUGACACCACAUAUAUGGCAGCUAAACUGUUACAUGGAACAACAAGU
mmu-miR-490-3p	mmu-mir-490	CAACCUGGAGGACUCCAUGCUG	chr6	22	65	87	51	58	78	55	41	76	48	66	87	51	58	78	55	41	76	48	67.667	63.667	55	68	63.667	55	0.211114	0.174455	0.0577276	0.0879066	0.85167	0.682264	UGGAAAGUUCAUUGUUCGACACCAUGGAUCUCCAGGUGGGUCACGUUUAGAUAUACACCAACCUGGAGGACUCCAUGCUGUUGA
mmu-miR-490-5p	mmu-mir-490	CCAUGGAUCUCCAGGUGGGU	chr6	20	1256	1667	1065	1239	1594	1396	875	1642	1209	1261	1688	1072	1246	1612	1407	878	1658	1223	1329.33	1409.67	1242	1340.33	1421.67	1253	0.182689	4.07981e-15	4.79759e-16	-0.0846519	0.00062122	0.000143315	UGGAAAGUUCAUUGUUCGACACCAUGGAUCUCCAGGUGGGUCACGUUUAGAUAUACACCAACCUGGAGGACUCCAUGCUGUUGA
mmu-miR-491-3p	mmu-mir-491	CUUAUGCAAGAUUCCCUUCUAC	chr4	22	5	2	7	6	2	8	4	3	4	5	2	7	6	2	8	4	3	4	4.667	5.333	3.667	4.667	5.333	3.667	0.540347	0.535076	0.26827	-0.192452	0.856625	0.665227	AAUUGACUUAGCUGGGAAGUGGGGAACCCUUCCAUGAGGAGUAGAACACUCCUUAUGCAAGAUUCCCUUCUACCUGACUGAGUUGA
mmu-miR-491-5p	mmu-mir-491	AGUGGGGAACCCUUCCAUGAGG	chr4	22	460	425	355	505	461	340	402	531	422	462	426	356	506	462	341	403	537	423	413.333	435.333	451.667	414.667	436.333	454.333	-0.0531401	0.869115	0.705116	-0.0748148	0.144716	0.0562564	AAUUGACUUAGCUGGGAAGUGGGGAACCCUUCCAUGAGGAGUAGAACACUCCUUAUGCAAGAUUCCCUUCUACCUGACUGAGUUGA
mmu-miR-493-3p	mmu-mir-493	UGAAGGUCCUACUGUGUGCCAGG	chr12	23	15	19	17	21	28	22	31	18	30	15	19	17	21	28	22	31	18	30	17	23.667	26.333	17	23.667	26.333	-0.153995	0.896273	0.75166	-0.477342	0.133824	0.0511715	CGCCAGGGCCUUGUACAUGGUAGGCUUUCAUUCAUUUUUUGCACAUUCGGUGAAGGUCCUACUGUGUGCCAGGCCCUGUGCCA
mmu-miR-493-5p	mmu-mir-493	UUGUACAUGGUAGGCUUUC	chr12	19	290	293	374	459	454	296	414	452	473	290	295	375	463	454	296	415	456	476	319	403	446.333	320	404.333	449	-0.147341	0.453319	0.208684	-0.337223	1.06113e-08	1.89866e-09	CGCCAGGGCCUUGUACAUGGUAGGCUUUCAUUCAUUUUUUGCACAUUCGGUGAAGGUCCUACUGUGUGCCAGGCCCUGUGCCA
mmu-miR-494-3p	mmu-mir-494	UGAAACAUACACGGGAAACCUC	chr12	22	8	11	15	10	12	19	18	17	14	8	11	15	10	12	19	18	17	14	11.333	13.667	16.333	11.333	13.667	16.333	-0.257093	0.792268	0.559716	-0.270167	0.606041	0.359992	UUGAUACUUGAAGGAGAGGUUGUCCGUGUUGUCUUCUCUUUAUUUAUGAUGAAACAUACACGGGAAACCUCUUUUUUAGUAUCAA
mmu-miR-494-5p	mmu-mir-494	AGGUUGUCCGUGUUGUCUUCUC	chr12	22	5	3	0	4	2	3	3	1	4	5	3	0	4	2	3	3	1	4	2.667	3	2.667	2.667	3	2.667	0.169745	0.881717	0.72177	-0.169745	0.905808	0.769238	UUGAUACUUGAAGGAGAGGUUGUCCGUGUUGUCUUCUCUUUAUUUAUGAUGAAACAUACACGGGAAACCUCUUUUUUAGUAUCAA
mmu-miR-495-3p	mmu-mir-495	AAACAAACAUGGUGCACUUCUU	chr12	22	3185	3319	3854	3915	4986	5829	2455	1949	3131	3262	3399	3958	4007	5116	6058	2497	1962	3187	3452.67	4910	2511.67	3539.67	5060.33	2548.67	0.967078	0	0	-0.508012	3.34782e-202	1.3075e-203	AAAGAAGUUGCCCAUGUUAUUUUUCGCUUUUAUUUGUGACGAAACAAACAUGGUGCACUUCUU
mmu-miR-495-5p	mmu-mir-495	GAAGUUGCCCAUGUUAUUUUUCG	chr12	23	322	410	333	353	574	326	431	486	406	323	413	336	353	578	330	432	491	409	355	417.667	441	357.333	420.333	444	-0.0784255	0.997784	0.994146	-0.234534	3.12457e-05	6.49887e-06	AAAGAAGUUGCCCAUGUUAUUUUUCGCUUUUAUUUGUGACGAAACAAACAUGGUGCACUUCUU
mmu-miR-496a-3p	mmu-mir-496a	UGAGUAUUACAUGGCCAAUCUC	chr12	22	1862	1615	2196	2330	2708	1695	2110	2277	2414	1883	1633	2229	2366	2753	1710	2135	2298	2454	1891	2244.33	2267	1915	2276.33	2295.67	-0.0144976	0.0262164	0.00633304	-0.247137	1.84144e-27	2.10737e-28	AGUGUUCGAAUGGAGGUUGCCCAUGGUGUGUUCAUUUUAUUUAUGAUGAGUAUUACAUGGCCAAUCUCCUUUCGGCACU
mmu-miR-496a-5p	mmu-mir-496a	AGGUUGCCCAUGGUGUGUUCA	chr12	21	18	23	21	17	38	13	25	29	27	18	23	21	17	38	13	25	29	27	20.667	22.667	27	20.667	22.667	27	-0.252366	0.735267	0.465156	-0.133264	0.749226	0.504928	AGUGUUCGAAUGGAGGUUGCCCAUGGUGUGUUCAUUUUAUUUAUGAUGAGUAUUACAUGGCCAAUCUCCUUUCGGCACU
mmu-miR-497a-3p	mmu-mir-497a	CAAACCACACUGUGGUGUUAG	chr11	21	0	0	2	1	0	2	0	0	1	0	0	2	1	0	2	0	0	1	0.667	1	0.333	0.667	1	0.333	1.58641	0.550256	0.282903	-0.584241	0.834559	0.634068	CCUGCCCCCGCCCCAGCAGCACACUGUGGUUUGUACGGCACUGUGGCCACGUCCAAACCACACUGUGGUGUUAGAGCGAGGGUA
mmu-miR-497a-5p	mmu-mir-497a	CAGCAGCACACUGUGGUUUGUA	chr11	22	5319	5063	4675	4545	4882	4520	5763	6321	3939	5509	5241	4832	4690	5047	4657	5994	6579	4061	5019	4649	5341	5194	4798	5544.67	-0.200189	2.67468e-14	3.2184e-15	0.11048	1.09015e-05	2.22783e-06	CCUGCCCCCGCCCCAGCAGCACACUGUGGUUUGUACGGCACUGUGGCCACGUCCAAACCACACUGUGGUGUUAGAGCGAGGGUA
mmu-miR-497b	mmu-mir-497b	CACCACAGUGUGGUUUGGACGUGG	chr11	24	2	2	0	1	1	1	1	1	1	2	2	0	1	1	1	1	1	1	1.333	1	1	1.333	1	1	0	1	0.946221	0.414677	0.891555	0.729197	UCAUCGGUGCCUCCCAUACCCUCGCUCUAACACCACAGUGUGGUUUGGACGUGGCCACAGUGCCGUACAAACCACAGUGUGCUGCUGGGGCGGGGGCAGGACUGGGGUGGGUCGAGAGGAAGACA
mmu-miR-499-3p	mmu-mir-499	GAACAUCACAGCAAGUCUGUGCU	chr2	23	1	0	0	1	0	0	0	0	2	1	0	0	1	0	0	0	0	2	0.333	0.333	0.667	0.333	0.333	0.667	-1.00216	0.805557	0.5915	0	1	0.986098	GGGUGGGCAGCUGUUAAGACUUGCAGUGAUGUUUAGCUCCUCUGCAUGUGAACAUCACAGCAAGUCUGUGCUGCUGCCU
mmu-miR-499-5p	mmu-mir-499	UUAAGACUUGCAGUGAUGUUU	chr2	21	475	649	428	574	523	490	575	646	515	477	654	430	578	526	491	578	652	519	517.333	529	578.667	520.333	531.667	583	-0.129466	0.546541	0.283484	-0.0321745	0.395061	0.194481	GGGUGGGCAGCUGUUAAGACUUGCAGUGAUGUUUAGCUCCUCUGCAUGUGAACAUCACAGCAAGUCUGUGCUGCUGCCU
mmu-miR-500-3p	mmu-mir-500	AAUGCACCUGGGCAAGGGUUCA	chrX	22	520	266	462	442	411	509	376	469	475	520	266	463	442	415	510	377	469	478	416	454	440	416.333	455.667	441.333	0.0451888	0.0865089	0.0239733	-0.126109	0.0122249	0.00330882	CUCCUCUGCUCCCCCUCUCUAAUCCUUGCUAUCUGGGUGCUUAGUGCUAUCUCAAUGCAAUGCACCUGGGCAAGGGUUCAGAGAAGGUGAGC
mmu-miR-500-5p	mmu-mir-500	AAUCCUUGCUAUCUGGGUGCUUAGU	chrX	25	5	3	5	3	3	7	9	2	5	5	3	5	3	3	7	9	2	5	4.333	4.333	5.333	4.333	4.333	5.333	-0.299581	0.864364	0.681957	0	1	0.949905	CUCCUCUGCUCCCCCUCUCUAAUCCUUGCUAUCUGGGUGCUUAGUGCUAUCUCAAUGCAAUGCACCUGGGCAAGGGUUCAGAGAAGGUGAGC
mmu-miR-501-3p	mmu-mir-501	AAUGCACCCGGGCAAGGAUUUG	chrX	22	1083	676	1128	1094	1093	1078	1237	1100	1245	1096	680	1135	1105	1101	1085	1246	1110	1260	962.333	1088.33	1194	970.333	1097	1205.33	-0.133683	0.272838	0.104211	-0.177512	3.66989e-08	6.76646e-09	CUUCUGCUCUGCUCAUCCUCUCUAAUCCUUUGUCCCUGGGUGAAAAUGCUAUUUGUAUGCAAUGCACCCGGGCAAGGAUUUGGGGAAGGUGAGCCUGAUCUGCAUGGAG
mmu-miR-501-5p	mmu-mir-501	AAUCCUUUGUCCCUGGGUGAAA	chrX	22	3	1	5	2	5	5	13	1	2	3	1	5	2	5	5	13	1	2	3	4	5.333	3	4	5.333	-0.414947	0.772725	0.540273	-0.415037	0.725599	0.476483	CUUCUGCUCUGCUCAUCCUCUCUAAUCCUUUGUCCCUGGGUGAAAAUGCUAUUUGUAUGCAAUGCACCCGGGCAAGGAUUUGGGGAAGGUGAGCCUGAUCUGCAUGGAG
mmu-miR-503-3p	mmu-mir-503	GAGUAUUGUUUCCACUGCCUGG	chrX	22	6	3	9	3	9	2	8	7	5	6	3	9	3	9	2	8	7	5	6	4.667	6.667	6	4.667	6.667	-0.514542	0.662516	0.382895	0.362467	0.768879	0.523061	UGCCCUAGCAGCGGGAACAGUACUGCAGUGAGUGUUUGGUGCCCUGGAGUAUUGUUUCCACUGCCUGGGUA
mmu-miR-503-5p	mmu-mir-503	UAGCAGCGGGAACAGUACUGCAG	chrX	23	29	7	22	14	27	20	20	23	21	29	7	22	14	27	20	20	23	21	19.333	20.333	21.333	19.333	20.333	21.333	-0.0692638	1	0.968537	-0.0727576	0.852595	0.682231	UGCCCUAGCAGCGGGAACAGUACUGCAGUGAGUGUUUGGUGCCCUGGAGUAUUGUUUCCACUGCCUGGGUA
mmu-miR-504-3p	mmu-mir-504	AGGGAGAGCAGGGCAGGGUUUC	chrX	22	6	7	7	6	10	3	9	7	1	6	7	7	6	10	3	9	7	1	6.667	6.333	5.667	6.667	6.333	5.667	0.160304	0.811039	0.618075	0.0741486	1	0.933684	UCCUGUUGGGAGACCCUGGUCUGCACUCUAUCUGUAAACUUACUGAAGGGAGAGCAGGGCAGGGUUUCCCAUACAGAGG
mmu-miR-504-5p	mmu-mir-504	AGACCCUGGUCUGCACUCUAUC	chrX	22	0	0	1	1	1	1	2	1	1	0	0	1	1	1	1	2	1	1	0.333	1	1.333	0.333	1	1.333	-0.414677	0.902133	0.759453	-1.58641	0.542458	0.295864	UCCUGUUGGGAGACCCUGGUCUGCACUCUAUCUGUAAACUUACUGAAGGGAGAGCAGGGCAGGGUUUCCCAUACAGAGG
mmu-miR-505-3p	mmu-mir-505	CGUCAACACUUGCUGGUUUUCU	chrX	22	11	12	12	8	12	16	16	15	14	11	12	12	8	12	16	16	15	14	11.667	12	15	11.667	12	15	-0.321928	0.719768	0.450757	-0.0406008	0.930402	0.823925	AAAUUGAUGCACCCAGUGGGGGAGCCAGGAAGUAUUGAUGUUUCUGCCAGGUUAGCGUCAACACUUGCUGGUUUUCUCUCUGGAGUAUCA
mmu-miR-505-5p	mmu-mir-505	GGGAGCCAGGAAGUAUUGAUGUU	chrX	23	383	302	388	427	649	298	486	384	564	386	303	391	428	653	298	487	385	570	357.667	458	478	360	459.667	480.667	-0.061663	0.916168	0.782543	-0.356731	1.79989e-10	3.00799e-11	AAAUUGAUGCACCCAGUGGGGGAGCCAGGAAGUAUUGAUGUUUCUGCCAGGUUAGCGUCAACACUUGCUGGUUUUCUCUCUGGAGUAUCA
mmu-miR-5099	mmu-mir-5099	UUAGAUCGAUGUGGUGCUCC	chr12	20	3	0	1	4	0	2	1	4	1	3	0	1	4	0	2	1	4	1	1.333	2	2	1.333	2	2	0	1	0.924003	-0.585323	0.744656	0.500834	AGAAUUCAGUUAGAAAUUACAUUGAUUUAAGAAGUGGUAAUGGGCUUAGAUCGAUGUGGUGCUCCUGAGUUCUC
mmu-miR-5100	mmu-mir-5100	UCGAAUCCCAGCGGUGCCUCU	chr11	21	1	0	0	0	0	1	0	0	1	1	0	0	0	0	1	0	0	1	0.333	0.333	0.333	0.333	0.333	0.333	0	0.994314	0.968935	0	1	0.986098	GUGGGAGGGAGGACUUGGGAACUGAAGAGCAGAGUUCGAAUCCCAGCGGUGCCUCUUCCCGACU
mmu-miR-5101	mmu-mir-5101	UUUGUUUGUUUUGCUGAUGCAG	chr12	22	1	3	2	1	1	1	1	0	2	1	3	2	1	1	1	1	0	2	2	1	1	2	1	1	0	1	0.946221	1	0.57253	0.330206	AUUUUCUUAGUAUCAGUUACAAACAAAAACCGUUUUGUAAGACUUGUUGUUUUUGUUUGUUUUGCUGAUGCAGCCAGAGAAUG
mmu-miR-5103	mmu-mir-5103	UCAUCCGGGAUCCCCUGAGG	chr1	20	1	1	3	3	4	2	2	2	3	1	1	3	3	4	2	2	2	3	1.667	3	2.333	1.667	3	2.333	0.362776	0.773546	0.541553	-0.847708	0.499518	0.262009	CUUCUGGUGGUCUUUGGGGACCCUAGGAUCUGGGCAUAACAUUUGGGGGCUCAUCCGGGAUCCCCUGAGGCCCCCAGGA
mmu-miR-5104b-5p	mmu-mir-5104b	UGGGCCAUCUCUUUAGUCCAGA	chr1	22	2	4	4	3	0	4	2	3	0	2	4	4	3	0	4	2	3	0	3.333	2.333	1.667	3.333	2.333	1.667	0.484932	0.771305	0.50061	0.514635	0.748124	0.49705	UGGGCCAUCUCUUUAGUCCAGAAAUACUUUUUAUGAAACAAAUCAGGGCUAGUGAGAUGGCUCAGC
mmu-miR-5107-3p	mmu-mir-5107	CAACCUGUGCUUCUCUUCCCAG	chr18	22	1	0	0	0	0	0	0	0	0	1	0	0	0	0	0	0	0	0	0.333	0	0	0.333	0	0	NA	NA	NA	NA	NA	NA	UCCAAGAUGUUGGGCAGAGGAGGCAGGGACAACAAACUGGUGGCCCAGCUGUAUCAACCUGUGCUUCUCUUCCCAGUCACCCUGUGAA
mmu-miR-5107-5p	mmu-mir-5107	UGGGCAGAGGAGGCAGGGACA	chr18	21	0	0	1	0	0	0	0	0	0	0	0	1	0	0	0	0	0	0	0.333	0	0	0.333	0	0	NA	NA	NA	NA	NA	NA	UCCAAGAUGUUGGGCAGAGGAGGCAGGGACAACAAACUGGUGGCCCAGCUGUAUCAACCUGUGCUUCUCUUCCCAGUCACCCUGUGAA
mmu-miR-511-3p	mmu-mir-511	AAUGUGUAGCAAAAGACAGGAU	chr2	22	4	17	10	8	9	8	7	5	2	4	17	10	8	9	8	7	5	2	10.333	8.333	4.667	10.333	8.333	4.667	0.836341	0.158825	0.0521214	0.310351	0.725844	0.477303	GAUACCCACCAUGCCUUUUGCUCUGCACUCAGUAAAUAAUAAUUUGUGAAUGUGUAGCAAAAGACAGGAUGGGGAUCCA
mmu-miR-511-5p	mmu-mir-511	AUGCCUUUUGCUCUGCACUCA	chr2	21	1	3	1	1	0	1	1	3	0	1	3	1	1	0	1	1	3	0	1.667	0.667	1.333	1.667	0.667	1.333	-0.998918	0.718834	0.447879	1.3215	0.495997	0.262189	GAUACCCACCAUGCCUUUUGCUCUGCACUCAGUAAAUAAUAAUUUGUGAAUGUGUAGCAAAAGACAGGAUGGGGAUCCA
mmu-miR-5112	mmu-mir-5112	UAGCUCAGCGGGAGAGCAC	chr18	19	0	0	0	0	0	0	1	1	0	0	0	0	0	0	0	1	1	0	0	0	0.667	0	0	0.667	NA	NA	NA	NA	NA	NA	GGCUGGGGUGUAGCUCAGCGGGAGAGCACCUGCUUCAUCCCCAGCUACAUUUCCAGUGCC
mmu-miR-5113	mmu-mir-5113	ACAGAGGAGGAGAGAGAUCCUGU	chr15	23	2	1	5	4	0	3	5	3	1	2	1	5	4	0	3	5	3	1	2.667	2.333	3	2.667	2.333	3	-0.362776	0.871306	0.695774	0.193032	0.938435	0.83317	UAGGGAUGGGACAGAGGAGGAGAGAGAUCCUGUUUAACUCACUGCAACACCAGGGUCACUCCCUCCUCUCUGCUCUCCCUGG
mmu-miR-5114	mmu-mir-5114	ACUGGAGACGGAAGCUGCAAGA	chr19	22	1	1	2	1	2	2	1	0	1	1	1	2	1	2	2	1	0	1	1.333	1.667	0.667	1.333	1.667	0.667	1.3215	0.473463	0.221841	-0.322577	0.879046	0.710981	ACUGGAGACGGAAGCUGCAAGAGCGGCUGAGUGUGGGGUCUUGCAGUUCCUGUUCCAGAAG
mmu-miR-5119	mmu-mir-5119	CAUCUCAUCCUGGGGCUGG	chr11	19	1	0	4	0	0	2	1	1	0	1	0	4	0	0	2	1	1	0	1.667	0.667	0.667	1.667	0.667	0.667	0	1	0.956079	1.3215	0.495997	0.262189	CAGGGCUGGCCUAUGGGACAGAUACUAUAAGUCAUCUCAUCCUGGGGCUGGGUCUGC
mmu-miR-5122	mmu-mir-5122	CCGCGGGACCCGGGGCUGUG	chr4	20	0	1	0	0	0	0	0	1	1	0	1	0	0	0	0	0	1	1	0.333	0	0.667	0.333	0	0.667	NA	NA	NA	NA	NA	NA	GUCCGCUACCGCGGGACCCGGGGCUGUGUCAGGUCUGGAAGUGGAGCUGGAGCUGACCGAAGGAGCUGCCGCUGGGCCGGGGUGGAACA
mmu-miR-5123	mmu-mir-5123	UGUAGAUCCAUAUGCCAUGGUGUG	chr4	24	0	0	1	0	0	0	1	0	0	0	0	1	0	0	0	1	0	0	0.333	0	0.333	0.333	0	0.333	NA	NA	NA	NA	NA	NA	CAUAUGCCAUGGUGUGUAGAUCCAUAUGCCAUGGUGUGUAGACCCAUAUGCCAUGGUGUGUAGAUCCAUAUGCCAUGGUGUGU
mmu-miR-5125	mmu-mir-5125	UCUGCCUGGGAUUUCCUUGU	chr17	20	0	0	0	0	0	0	0	0	0	0	0	0	0	0	0	0	0	0	0	0	0	0	0	0	NA	NA	NA	NA	NA	NA	CGCCUUGCAGUCUAAGGAGAGCCCCAUGCCUUUGGACAUGCUGUUCCUUCUGCCUGGGAUUUCCUUGUCUGCCUGGUGA
mmu-miR-5126	mmu-mir-5126	GCGGGCGGGGCCGGGGGCGGGG	chr1	22	0	1	0	0	0	0	0	0	0	0	1	0	0	0	0	0	0	0	0.333	0	0	0.333	0	0	NA	NA	NA	NA	NA	NA	GGGACCGGACGCCUCCUGCAGCUGCGGGAGCCCGUGGUUCCCCGGGCAACCGCGGGCGGGGCCGGGGGCGGGGCCCA
mmu-miR-5128	mmu-mir-5128	CAAUUGGGGCUGGCGAGAUGGCU	chr2	23	4	4	0	4	6	0	2	1	2	4	4	0	4	6	0	2	1	2	2.667	3.333	1.667	2.667	3.333	1.667	0.999567	0.36888	0.159389	-0.321603	0.809419	0.600264	UCUUAAUUACUGAGGUCUUUCUAGCUCCUGUUUUACUAAUUUAAAAAGUGCAAUUGGGGCUGGCGAGAUGGCUUAGUGGUUAAG
mmu-miR-5129-3p	mmu-mir-5129	AAUGUGCCUGUGCAUCUCUUCC	chr2	22	21	13	11	16	12	22	18	21	13	21	13	11	16	13	22	19	21	13	15	16.667	17.333	15	17	17.667	-0.0565269	1	0.932544	-0.152032	0.711637	0.463437	UCACCUGAAUAUGUGGGGGCAUUGGUAUUUUCAAAGCAGCAUUUUGAAUGUGCCUGUGCAUCUCUUCCCACAGUGGUG
mmu-miR-5129-5p	mmu-mir-5129	AUGUGGGGGCAUUGGUAUUUUC	chr2	22	11	11	10	12	5	6	9	4	8	11	11	10	12	5	6	9	4	8	10.667	7.667	7	10.667	7.667	7	0.131307	0.818032	0.628251	0.47642	0.499372	0.260345	UCACCUGAAUAUGUGGGGGCAUUGGUAUUUUCAAAGCAGCAUUUUGAAUGUGCCUGUGCAUCUCUUCCCACAGUGGUG
mmu-miR-5132-3p	mmu-mir-5132	CUGAUGUUCCCCAUCCCGCAG	chrX	21	3	1	0	1	2	1	5	1	1	3	1	0	1	2	1	5	1	1	1.333	1.333	2.333	1.333	1.333	2.333	-0.80751	0.689049	0.411734	0	1	0.9722	CAGGCCGGCGUGGGGUGGUGGACUCAGGCUUCUGGAGCUGAAGCCUGAUGUUCCCCAUCCCGCAGCGGCCU
mmu-miR-5132-5p	mmu-mir-5132	GCGUGGGGUGGUGGACUCAGG	chrX	21	1	3	0	1	2	0	4	0	0	1	3	0	1	2	0	4	0	0	1.333	1	1.333	1.333	1	1.333	-0.414677	0.902133	0.759453	0.414677	0.891555	0.729197	CAGGCCGGCGUGGGGUGGUGGACUCAGGCUUCUGGAGCUGAAGCCUGAUGUUCCCCAUCCCGCAGCGGCCU
mmu-miR-5134-3p	mmu-mir-5134	ACGGGUGGCCCUCUUUCUGCAG	chr17	22	3	8	7	11	5	2	5	8	6	3	8	7	11	5	2	5	8	6	6	6	6.333	6	6	6.333	-0.0779266	0.998945	0.997579	0	1	0.941069	UGAACAGACUUGGCAGAAAGGGCAGCUGUGAUGCUUGUCCUAGUUUUCACGGGUGGCCCUCUUUCUGCAGGUACAUUC
mmu-miR-5134-5p	mmu-mir-5134	UUGGCAGAAAGGGCAGCUGUG	chr17	21	2	2	0	2	1	1	2	2	1	2	2	0	2	1	1	2	2	1	1.333	1.333	1.667	1.333	1.333	1.667	-0.322577	0.932906	0.801517	0	1	0.9722	UGAACAGACUUGGCAGAAAGGGCAGCUGUGAUGCUUGUCCUAGUUUUCACGGGUGGCCCUCUUUCUGCAGGUACAUUC
mmu-miR-532-3p	mmu-mir-532	CCUCCCACACCCAAGGCUUGCA	chrX	22	2	0	98	3	0	3	170	225	2	2	0	98	3	0	3	170	225	2	33.333	2	132.333	33.333	2	132.333	-6.04803	1.39276e-91	7.23678e-93	4.05888	1.3139e-21	1.67072e-22	CAGAUUUGCUUUUUCUCUUCCAUGCCUUGAGUGUAGGACCGUUGACAUCUUAAUUACCCUCCCACACCCAAGGCUUGCAGGAGAGCAAGCCUUCUC
mmu-miR-532-5p	mmu-mir-532	CAUGCCUUGAGUGUAGGACCGU	chrX	22	12611	10646	11881	29	11607	8	10715	12442	13127	13660	11361	12848	29	12498	8	11440	13444	14360	11712.7	3881.33	12094.7	12623	4178.33	13081.3	-1.63975	0	0	1.59345	0	0	CAGAUUUGCUUUUUCUCUUCCAUGCCUUGAGUGUAGGACCGUUGACAUCUUAAUUACCCUCCCACACCCAAGGCUUGCAGGAGAGCAAGCCUUCUC
mmu-miR-539-3p	mmu-mir-539	CAUACAAGGAUAAUUUCUUUUU	chr12	22	35	21	39	41	30	41	25	40	28	35	21	39	41	30	41	25	40	28	31.667	37.333	31	31.667	37.333	31	0.268183	0.236431	0.0851325	-0.237471	0.361591	0.174063	UACUUGAGGAGAAAUUAUCCUUGGUGUGUUGGCUCUUUUGGAUGAAUCAUACAAGGAUAAUUUCUUUUUGAGUA
mmu-miR-539-5p	mmu-mir-539	GGAGAAAUUAUCCUUGGUGUGU	chr12	22	188	206	278	263	289	267	259	226	268	188	207	279	263	289	268	259	226	270	224	273	251	224.667	273.333	251.667	0.121214	0.0262519	0.00631768	-0.285402	9.5656e-05	2.08514e-05	UACUUGAGGAGAAAUUAUCCUUGGUGUGUUGGCUCUUUUGGAUGAAUCAUACAAGGAUAAUUUCUUUUUGAGUA
mmu-miR-540-3p	mmu-mir-540	AGGUCAGAGGUCGAUCCUGG	chr12	20	411	293	425	439	612	457	406	547	523	412	298	426	439	618	459	407	550	525	376.333	502.667	492	378.667	505.333	494	0.0309447	0.114035	0.0332644	-0.417593	6.99273e-15	1.0289e-15	UGGGCCAAGGGUCACCCUCUGACUCUGUGGCCAAGGGUAGACAGGUCAGAGGUCGAUCCUGGGCCUA
mmu-miR-540-5p	mmu-mir-540	CAAGGGUCACCCUCUGACUCUGU	chr12	23	62	45	66	66	78	72	53	99	60	62	45	66	66	78	72	53	99	62	57.667	72	70.667	57.667	72	71.333	0.0269602	0.769661	0.504455	-0.320251	0.0484634	0.0153181	UGGGCCAAGGGUCACCCUCUGACUCUGUGGCCAAGGGUAGACAGGUCAGAGGUCGAUCCUGGGCCUA
mmu-miR-541-3p	mmu-mir-541	UGGCGAACACAGAAUCCAUACU	chr12	22	142	117	181	202	295	228	190	355	342	142	117	182	202	296	231	190	357	342	146.667	241.667	295.667	147	243	296.333	-0.290953	0.0172841	0.00401774	-0.720476	5.08448e-18	6.78854e-19	GCCAAAAUCAGAGAAGGGAUUCUGAUGUUGGUCACACUCCAAGAGUUUUAAAAUGAGUGGCGAACACAGAAUCCAUACUCUGCUUAUGGC
mmu-miR-541-5p	mmu-mir-541	AAGGGAUUCUGAUGUUGGUCACACU	chr12	25	4989	6029	5370	7171	6729	4643	6575	6468	7099	5152	6276	5590	7485	7048	4765	6877	6736	7486	5462.67	6181	6714	5672.67	6432.67	7033	-0.119332	0.00295085	0.000597164	-0.178235	1.72528e-45	1.6767e-46	GCCAAAAUCAGAGAAGGGAUUCUGAUGUUGGUCACACUCCAAGAGUUUUAAAAUGAGUGGCGAACACAGAAUCCAUACUCUGCUUAUGGC
mmu-miR-542-3p	mmu-mir-542	UGUGACAGAUUGAUAACUGAAA	chrX	22	6	6	8	7	7	7	5	6	6	6	6	8	7	7	7	5	6	6	6.667	7	5.667	6.667	7	5.667	0.30477	0.687246	0.412849	-0.0703172	0.927934	0.814155	GGAUCUCAGACGUCUCGGGGAUCAUCAUGUCACGAGAUACCACUGUGCCCUUGUGACAGAUUGAUAACUGAAAGGUCUGGGAGCC
mmu-miR-542-5p	mmu-mir-542	CUCGGGGAUCAUCAUGUCACGA	chrX	22	330	288	342	252	361	251	372	326	320	332	290	343	253	362	251	374	327	321	320	288	339.333	321.667	288.667	340.667	-0.236633	0.0622709	0.0164618	0.152003	0.182751	0.0738639	GGAUCUCAGACGUCUCGGGGAUCAUCAUGUCACGAGAUACCACUGUGCCCUUGUGACAGAUUGAUAACUGAAAGGUCUGGGAGCC
mmu-miR-543-3p	mmu-mir-543	AAACAUUCGCGGUGCACUUCUU	chr12	22	4005	3369	3642	4305	5945	2837	4100	1759	2702	4107	3448	3757	4429	6135	2873	4201	1779	2749	3672	4362.33	2853.67	3770.67	4479	2909.67	0.612283	2.88263e-279	8.40877e-281	-0.248534	7.76921e-53	7.05651e-54	UGCUUAAUGAGAAGUUGCCCGCGUGUUUUUCGCUUUAUAUGUGACGAAACAUUCGCGGUGCACUUCUUUUUCAGCA
mmu-miR-543-5p	mmu-mir-543	AAGUUGCCCGCGUGUUUUUCG	chr12	21	1587	1179	1139	1475	2518	1202	1598	1684	1668	1607	1185	1156	1493	2558	1209	1613	1719	1688	1301.67	1731.67	1650	1316	1753.33	1673.33	0.0696955	1.58653e-06	2.47308e-07	-0.411801	5.16702e-49	4.88075e-50	UGCUUAAUGAGAAGUUGCCCGCGUGUUUUUCGCUUUAUAUGUGACGAAACAUUCGCGGUGCACUUCUUUUUCAGCA
mmu-miR-544-3p	mmu-mir-544	AUUCUGCAUUUUUAGCAAGCUC	chr12	22	2	1	4	0	5	1	0	5	0	2	1	4	0	5	1	0	5	0	2.333	2	1.667	2.333	2	1.667	0.262746	0.872048	0.694379	0.222186	0.927722	0.815653	CACCUAGGGAUCUUGUUAAAAAGCAGAGUCUGAUUGAGGGGCCAAGAUUCUGCAUUUUUAGCAAGCUCUCAAGUGAUG
mmu-miR-544-5p	mmu-mir-544	UCUUGUUAAAAAGCAGAGUCU	chr12	21	39	26	60	48	48	35	52	54	40	39	26	60	48	48	35	52	54	40	41.667	43.667	48.667	41.667	43.667	48.667	-0.1564	0.843314	0.657278	-0.0676382	0.796575	0.567225	CACCUAGGGAUCUUGUUAAAAAGCAGAGUCUGAUUGAGGGGCCAAGAUUCUGCAUUUUUAGCAAGCUCUCAAGUGAUG
mmu-miR-547-3p	mmu-mir-547	CUUGGUACAUCUUUGAGUGAG	chrX	21	7	1	11	8	9	5	4	3	9	7	1	11	8	9	5	4	3	9	6.333	7.333	5.333	6.333	7.333	5.333	0.459456	0.516831	0.252526	-0.211514	0.796772	0.58401	GUGUGAUGUAUCACUUGAGGAUGUACCACCCAUUUAACAGGAAACAUGCUUGGUACAUCUUUGAGUGAGAUAACACAC
mmu-miR-547-5p	mmu-mir-547	CACUUGAGGAUGUACCACCCA	chrX	21	0	0	0	0	0	0	0	0	1	0	0	0	0	0	0	0	0	1	0	0	0.333	0	0	0.333	NA	NA	NA	NA	NA	NA	GUGUGAUGUAUCACUUGAGGAUGUACCACCCAUUUAACAGGAAACAUGCUUGGUACAUCUUUGAGUGAGAUAACACAC
mmu-miR-551b-3p	mmu-mir-551b	GCGACCCAUACUUGGUUUCAG	chr3	21	230	323	181	235	887	985	323	746	236	230	323	181	236	892	988	323	749	237	244.667	702.333	435	244.667	705.333	436.333	0.69114	1.1919e-52	8.04016e-54	-1.52134	8.93733e-160	4.22108e-161	GUGCUCUUGUGGCCCAUGAAAUCAAGCUUGGGUGAGACCUGGUGCAGAACAGGAAGGCGACCCAUACUUGGUUUCAGUGGCUGCAAGAAUGACUGCAU
mmu-miR-551b-5p	mmu-mir-551b	GAAAUCAAGCUUGGGUGAGACCU	chr3	23	442	546	384	366	436	410	458	459	340	444	548	388	369	442	414	460	463	341	457.333	404	419	460	408.333	421.333	-0.052595	0.78712	0.553926	0.17889	0.0502315	0.0159682	GUGCUCUUGUGGCCCAUGAAAUCAAGCUUGGGUGAGACCUGGUGCAGAACAGGAAGGCGACCCAUACUUGGUUUCAGUGGCUGCAAGAAUGACUGCAU
mmu-miR-5615-3p	mmu-mir-5615-1	UGUCUCAGAAAACAACCAAGGA	chr10	22	5	2	1	3	2	0	4	4	1	5	2	1	3	2	0	4	4	1	2.667	1.667	3	2.667	1.667	3	-0.847708	0.615128	0.329152	0.677964	0.6666	0.428356	CUUGGUUGUUUUCUGAGACAGAAAAGAGUCUCAUUUUCUGUCUCAGAAAACAACCAAGGA
mmu-miR-5615-5p	mmu-mir-5615-1	CUUGGUUGUUUUCUGAGACAGA	chr10	22	4	10	7	6	4	8	6	6	6	4	10	7	6	4	8	6	6	6	7	6	6	7	6	6	0	0.987092	0.868767	0.222392	0.854836	0.686353	CUUGGUUGUUUUCUGAGACAGAAAAGAGUCUCAUUUUCUGUCUCAGAAAACAACCAAGGA
mmu-miR-5617-3p	mmu-mir-5617	CAGGCGGCCUCAGCUCUCACU	chrX	21	8	9	6	6	12	8	8	5	6	8	9	6	6	12	8	8	5	6	7.667	8.667	6.333	7.667	8.667	6.333	0.452644	0.469963	0.218916	-0.176871	0.814016	0.606631	GUAAGUGAGGGCAAGCCUUCUGGGUUCCUACCAUCCCAGGCGGCCUCAGCUCUCACU
mmu-miR-5617-5p	mmu-mir-5617	GUAAGUGAGGGCAAGCCUUCUGG	chrX	23	16	10	7	2	7	7	7	4	4	16	10	7	2	7	7	7	4	4	11	5.333	5	11	5.333	5	0.0930192	0.887179	0.739181	1.04448	0.0554305	0.017772	GUAAGUGAGGGCAAGCCUUCUGGGUUCCUACCAUCCCAGGCGGCCUCAGCUCUCACU
mmu-miR-5618-5p	mmu-mir-5618	UACCCUUUACACCGUGUAGU	chr9	20	2	0	0	1	0	0	0	0	0	2	0	0	1	0	0	0	0	0	0.667	0.333	0	0.667	0.333	0	NA	NA	NA	1.00216	0.794441	0.574003	UACCCUUUACACCGUGUAGUGACCUGAAACACACUAUACCAUGUAAAGGGU
mmu-miR-5619-3p	mmu-mir-5619	CGAAAAGCUCAUUGGUGAUUUC	chr5	22	1	3	0	1	1	0	4	1	0	1	3	0	1	1	0	4	1	0	1.333	0.667	1.667	1.333	0.667	1.667	-1.3215	0.548001	0.278746	0.998918	0.668594	0.426601	AGUCACUAAUGGCAUUUUUGUUGGUUGUUACCAGAACAACGAAAAGCUCAUUGGUGAUUUC
mmu-miR-5619-5p	mmu-mir-5619	AGUCACUAAUGGCAUUUUUGU	chr5	21	0	0	0	0	0	1	0	0	0	0	0	0	0	0	1	0	0	0	0	0.333	0	0	0.333	0	NA	NA	NA	NA	NA	NA	AGUCACUAAUGGCAUUUUUGUUGGUUGUUACCAGAACAACGAAAAGCUCAUUGGUGAUUUC
mmu-miR-5620-3p	mmu-mir-5620	ACAGUCAUCCCCCUGCCUCAC	chr7	21	0	0	0	0	1	0	0	0	0	0	0	0	0	1	0	0	0	0	0	0.333	0	0	0.333	0	NA	NA	NA	NA	NA	NA	ACGAGGCAGGGGCUUUGACUGUGACAAAAUCACUCACAGUCAUCCCCCUGCCUCAC
mmu-miR-5620-5p	mmu-mir-5620	ACGAGGCAGGGGCUUUGACUGUG	chr7	23	30	32	28	29	33	25	33	26	33	30	32	28	29	33	25	33	26	33	30	29	30.667	30	29	30.667	-0.0806341	0.998376	0.995646	0.0489096	1	0.950883	ACGAGGCAGGGGCUUUGACUGUGACAAAAUCACUCACAGUCAUCCCCCUGCCUCAC
mmu-miR-5621-3p	mmu-mir-5621	UGGGCCCUCCAGACCUCAUGC	chr11	21	15	11	17	9	27	9	8	14	16	15	11	17	9	27	9	8	14	16	14.333	15	12.667	14.333	15	12.667	0.243888	0.586629	0.308021	-0.0656219	0.898617	0.742318	AGGAGGUCCUGGGGCCGCCCUGAAGGCAGAACAUGAGAAUUCUGGGCCCUCCAGACCUCAUGC
mmu-miR-5621-5p	mmu-mir-5621	AGGAGGUCCUGGGGCCGCCCUGA	chr11	23	2	0	0	0	0	0	0	0	1	2	0	0	0	0	0	0	0	1	0.667	0	0.333	0.667	0	0.333	NA	NA	NA	NA	NA	NA	AGGAGGUCCUGGGGCCGCCCUGAAGGCAGAACAUGAGAAUUCUGGGCCCUCCAGACCUCAUGC
mmu-miR-5623-3p	mmu-mir-5623	GUUCUGGCUUUCAGCUGUCACC	chr19	22	0	0	0	1	2	0	0	0	0	0	0	0	1	2	0	0	0	0	0	1	0	0	1	0	NA	NA	NA	NA	NA	NA	UGGCAGCUGGCAAGUCAGAAUGCAGGUGUGAAUGGACAUGGGGGUCUGGUUCUGGCUUUCAGCUGUCACC
mmu-miR-5623-5p	mmu-mir-5623	UGGCAGCUGGCAAGUCAGAAUGCA	chr19	24	0	0	0	0	0	0	0	0	0	0	0	0	0	0	0	0	0	0	0	0	0	0	0	0	NA	NA	NA	NA	NA	NA	UGGCAGCUGGCAAGUCAGAAUGCAGGUGUGAAUGGACAUGGGGGUCUGGUUCUGGCUUUCAGCUGUCACC
mmu-miR-5624-3p	mmu-mir-5624	UUAAGGCAGAGUUUACAAUAGG	chr13	22	1	0	2	0	1	2	1	0	3	1	0	2	0	1	2	1	0	3	1	1	1.333	1	1	1.333	-0.414677	0.902133	0.759453	0	1	0.975923	UAUUGUAAACUCUGCCUUAAUUUAGUUAGGUUAUUCUAAUUAAGGCAGAGUUUACAAUAGG
mmu-miR-5626-3p	mmu-mir-5626	CAGCAGUUGAGUGAUGUGACAC	chr9	22	1	0	0	0	0	1	0	1	0	1	0	0	0	0	1	0	1	0	0.333	0.333	0.333	0.333	0.333	0.333	0	0.994314	0.968935	0	1	0.986098	GCCCCAUCGAUUAACUGCUUCCUGUUCUCAUGACCCGGCAGCAGUUGAGUGAUGUGACAC
mmu-miR-5626-5p	mmu-mir-5626	GCCCCAUCGAUUAACUGCUUCC	chr9	22	1	0	0	0	0	0	1	0	0	1	0	0	0	0	0	1	0	0	0.333	0	0.333	0.333	0	0.333	NA	NA	NA	NA	NA	NA	GCCCCAUCGAUUAACUGCUUCCUGUUCUCAUGACCCGGCAGCAGUUGAGUGAUGUGACAC
mmu-miR-5627-3p	mmu-mir-5627	ACAGGGCUCUCCGGCGCCCCUCGU	chr12	24	0	1	0	0	0	0	0	1	0	0	1	0	0	0	0	0	1	0	0.333	0	0.333	0.333	0	0.333	NA	NA	NA	NA	NA	NA	AGAGGGUGCGCCGGGCCCUGCGUCCCCGCCCUAGAGGACAGGGCUCUCCGGCGCCCCUCGU
mmu-miR-5627-5p	mmu-mir-5627	AGAGGGUGCGCCGGGCCCUGCG	chr12	22	0	1	1	0	2	1	0	1	1	0	1	1	0	2	1	0	1	1	0.667	1	0.667	0.667	1	0.667	0.584241	0.809938	0.610222	-0.584241	0.834559	0.634068	AGAGGGUGCGCCGGGCCCUGCGUCCCCGCCCUAGAGGACAGGGCUCUCCGGCGCCCCUCGU
mmu-miR-5709-3p	mmu-mir-5709	AAAGUCUUAAGGGUGUGUAUUG	chr17	22	0	0	0	0	1	0	1	1	0	0	0	0	0	1	0	1	1	0	0	0.333	0.667	0	0.333	0.667	-1.00216	0.805557	0.5915	NA	NA	NA	AAGUUGAUAGGCCGGCAAUACGCACACUUAAGACUUUAGAAGCUCUCAGACUAAAGUCUUAAGGGUGUGUAUUGCAGGCCUAGCAAUGC
mmu-miR-5709-5p	mmu-mir-5709	AUACGCACACUUAAGACUUUAG	chr17	22	2	0	0	1	0	1	1	0	0	2	0	0	1	0	1	1	0	0	0.667	0.667	0.333	0.667	0.667	0.333	1.00216	0.773986	0.529161	0	1	0.98034	AAGUUGAUAGGCCGGCAAUACGCACACUUAAGACUUUAGAAGCUCUCAGACUAAAGUCUUAAGGGUGUGUAUUGCAGGCCUAGCAAUGC
mmu-miR-5710	mmu-mir-5710	UCUUGGGACAUAGUGUAAGGCA	chr9	22	0	3	1	0	2	1	3	1	4	0	3	1	0	2	1	3	1	4	1.333	1	2.667	1.333	1	2.667	-1.41522	0.353171	0.147289	0.414677	0.891555	0.729197	AGAGUCUUGGGACAUAGUGUAAGGCAGUGGUCUGGCUAGUCCCACUAACUGGCUCUUUGUCCCUCGGCA
mmu-miR-574-3p	mmu-mir-574	CACGCUCAUGCACACACCCACA	chr5	22	1427	899	1213	764	1476	726	1141	1111	660	1443	904	1223	773	1488	732	1151	1116	663	1179.67	988.667	970.667	1190	997.667	976.667	0.0265082	0.0144302	0.0033017	0.254823	4.99727e-09	8.71458e-10	UGCGGGCGUGUGAGUGUGUGUGUGUGAGUGUGUGUCGCUCCAAGUCCACGCUCAUGCACACACCCACACGCCCGCACG
mmu-miR-574-5p	mmu-mir-574	UGAGUGUGUGUGUGUGAGUGUGU	chr5	23	278	303	259	287	389	169	329	224	232	279	304	262	288	389	170	330	227	233	280	281.667	261.667	281.667	282.333	263.333	0.106259	0.0454158	0.0116334	-0.00856372	0.790355	0.578589	UGCGGGCGUGUGAGUGUGUGUGUGUGAGUGUGUGUCGCUCCAAGUCCACGCUCAUGCACACACCCACACGCCCGCACG
mmu-miR-582-3p	mmu-mir-582	UAACCUGUUGAACAACUGAAC	chr13	21	33	33	29	20	30	43	26	33	24	33	33	29	20	30	43	26	33	24	31.667	31	27.667	31.667	31	27.667	0.164102	0.53344	0.263073	0.030712	1	0.981601	ACUCUUUGGAUACAGUUGUUCAACCAGUUACUAAUCUAACUAAUUGUAACCUGUUGAACAACUGAACCCAAAGGGUGCAAA
mmu-miR-582-5p	mmu-mir-582	AUACAGUUGUUCAACCAGUUAC	chr13	22	406	392	427	334	273	476	398	431	377	408	393	427	334	273	482	398	434	378	408.333	361	402	409.333	363	403.333	-0.155197	0.481256	0.228125	0.177747	0.065896	0.0216661	ACUCUUUGGAUACAGUUGUUCAACCAGUUACUAAUCUAACUAAUUGUAACCUGUUGAACAACUGAACCCAAAGGGUGCAAA
mmu-miR-590-3p	mmu-mir-590	UAAUUUUAUGUAUAAGCUAGU	No_INFO	21	0	0	0	0	0	0	0	0	0	0	0	0	0	0	0	0	0	0	0	0	0	0	0	0	NA	NA	NA	NA	NA	NA	AGUCAGAAAUGAGCUUAUUCAUAAAAGUGCAGUAUGGUGAAGUCAAUCUGUAAUUUUAUGUAUAAGCUAGUCUCUGAUUGA
mmu-miR-592-3p	mmu-mir-592	UCAUCACGUGGUGACGCAACAU	chr6	22	34	50	56	39	86	45	53	58	4	34	50	56	39	86	45	53	58	4	46.667	56.667	38.333	46.667	56.667	38.333	0.563922	0.00102268	0.000192043	-0.280106	0.141222	0.0546417	UGAUAUUAUGCCAUGACAUUGUGUCAAUAUGCGAUGAUGUGUUGUGAUGGCACAGCGUCAUCACGUGGUGACGCAACAUCAUGACGUAAGACAUCA
mmu-miR-592-5p	mmu-mir-592	AUUGUGUCAAUAUGCGAUGAUGU	chr6	23	19	45	30	33	43	18	25	32	20	19	45	30	33	43	18	25	32	20	31.333	31.333	25.667	31.333	31.333	25.667	0.287768	0.260278	0.0968034	0	0.966831	0.865845	UGAUAUUAUGCCAUGACAUUGUGUCAAUAUGCGAUGAUGUGUUGUGAUGGCACAGCGUCAUCACGUGGUGACGCAACAUCAUGACGUAAGACAUCA
mmu-miR-598-3p	mmu-mir-598	UACGUCAUCGUCGUCAUCGUUA	chr14	22	746	751	651	639	721	809	817	834	652	749	754	653	641	723	811	821	837	656	716	723	767.667	718.667	725	771.333	-0.086485	0.946117	0.81761	-0.0140361	0.508372	0.271501	GCUGAUGCUGGCGGUGAUGCCGAUGGUGCGAGCUGAAAAUGGGCUGCUACGUCAUCGUCGUCAUCGUUAUCAUCAUCAU
mmu-miR-598-5p	mmu-mir-598	GCGGUGAUGCCGAUGGUGCGAGC	chr14	23	17	17	6	11	16	23	16	18	13	17	17	6	11	16	23	16	18	13	13.333	16.667	15.667	13.333	16.667	15.667	0.0892655	0.795257	0.564727	-0.321993	0.469381	0.241298	GCUGAUGCUGGCGGUGAUGCCGAUGGUGCGAGCUGAAAAUGGGCUGCUACGUCAUCGUCGUCAUCGUUAUCAUCAUCAU
mmu-miR-615-3p	mmu-mir-615	UCCGAGCCUGGGUCUCCCUCUU	chr15	22	2	1	0	0	0	0	1	0	1	2	1	0	0	0	0	1	0	1	1	0	0.667	1	0	0.667	NA	NA	NA	NA	NA	NA	UCGGGAGGGGCGGGAGGGGGGUCCCCGGUGCUCGGAUCUCGAGGGUGCUUAUUGUUCGGUCCGAGCCUGGGUCUCCCUCUUCCCCCCAUCCC
mmu-miR-6239	mmu-mir-6239	UAGCGUUGGAUCACUCGGUG	chr14	20	0	0	0	0	0	0	0	0	0	0	0	0	0	0	0	0	0	0	0	0	0	0	0	0	NA	NA	NA	NA	NA	NA	UAAAGCGGUGAUGUUUCUGGCCCUGGGUGUUAGCGUUGGAUCACUCAGUGUUGUGGGUGCUAGCGUUGGAUCACUCGGUGCUGUGGCUUCCAUGGUUCCGAACAG
mmu-miR-6392-5p	mmu-mir-6392	UCUGGCGCCCUGGUCCUGUCAGC	chr15	23	0	0	0	0	0	0	0	0	0	0	0	0	0	0	0	0	0	0	0	0	0	0	0	0	NA	NA	NA	NA	NA	NA	UUCUUCCUGACCCGCUCUGGCGCCCUGGUCCUGUCAGCUGGGUCAUCCCUGAGCAGCAGGGAACGACGCAGGUUUGCCGGGUCCUCUGGUCCCUGAGCCGCAGAAGGU
mmu-miR-6395	mmu-mir-6395	CUGGCCCUCUCUGCCCUGUUUA	chr8	22	0	31	0	1	0	0	0	0	43	0	31	0	1	0	0	0	0	43	10.333	0.333	14.333	10.333	0.333	14.333	-5.42767	1.49299e-10	1.91898e-11	4.95559	6.87509e-08	1.2801e-08	AGCUGGCCCUCUCUGCCCUGUUUAAAGAGUUUGUCUUUUCUCAGAUAGAUAGAUGUCUUUAUAUAGUCCAGACAUGAGUCUUCUGUCAGCA
mmu-miR-6418-3p	mmu-mir-6418	ACUGCAACCUCCUUUCUCCAGG	chr5	22	6	3	5	6	10	17	5	10	5	6	3	5	6	10	17	5	10	5	4.667	11	6.667	4.667	11	6.667	0.722394	0.146839	0.0463138	-1.23694	0.013825	0.00382981	AGCCAGAAGAGGCAAGAACACGGUCAGGGGAAGGGAAGAGAUGCACUGUCCUCUAAAAUGCCUGACUGCAACCUCCUUUCUCCAGGGUACCUGUCAUGCUGCCGCUUCCUGGACG
mmu-miR-6481	mmu-mir-6481	CACUGAAAAUGCUUAGAUG	chr3	19	2	9	5	15	2	15	12	10	3	2	9	5	15	2	15	12	10	3	5.333	10.667	8.333	5.333	10.667	8.333	0.356247	0.521247	0.256109	-1.00014	0.0497173	0.0157596	UUGCCCAAACUAAACUAAUAGGAUUUACCUAUUAACAAACUCAGGUAAUGUAGUGUUAAAAAGCAGAGCACUGAAAAUGCUUAGAUGGGCACUUAUCCCAUAAAAAUAAA
mmu-miR-6516-3p	mmu-mir-6516	UCAUGUAUGAUACUGCAAACAG	chr11	22	0	1	0	0	0	0	0	0	0	0	1	0	0	0	0	0	0	0	0.333	0	0	0.333	0	0	NA	NA	NA	NA	NA	NA	AACCUCUUCCCUGGGGUUAGAAUUUGCAGUAACAGGUGUGGACAUCCUAGCAGCAGUUUGGUGGUCAUGUAUGAUACUGCAAACAGGAGCCCUGCUGAAGCUGUGGGGAC
mmu-miR-6516-5p	mmu-mir-6516	UUUGCAGUAACAGGUGUGGACA	chr11	22	23	27	14	20	15	19	26	21	11	23	27	14	20	15	19	26	21	11	21.333	18	19.333	21.333	18	19.333	-0.103069	1	0.930879	0.24509	0.668281	0.430953	AACCUCUUCCCUGGGGUUAGAAUUUGCAGUAACAGGUGUGGACAUCCUAGCAGCAGUUUGGUGGUCAUGUAUGAUACUGCAAACAGGAGCCCUGCUGAAGCUGUGGGGAC
mmu-miR-652-3p	mmu-mir-652	AAUGGCGCCACUAGGGUUGUG	chrX	21	13688	14226	13077	11832	22267	11806	13560	14115	13628	14876	15620	14205	12701	25623	12752	14696	15560	14878	13663.7	15301.7	13767.7	14900.3	17025.3	15044.7	0.152405	1.04366e-167	3.90065e-169	-0.163344	1.32515e-130	7.22152e-132	AGGAACAGCUAUGUACUGCACAACCCUAGGAGGGGGUGCCAUUCACAUAGAGUAUAAUUGAAUGGCGCCACUAGGGUUGUGCAGUGUACAGCCUACAC
mmu-miR-652-5p	mmu-mir-652	CAACCCUAGGAGGGGGUGCCAUUC	chrX	24	17	27	21	29	21	17	15	18	19	17	27	21	29	21	17	15	18	19	21.667	22.333	17.333	21.667	22.333	17.333	0.365656	0.256255	0.093672	-0.0436776	0.903224	0.752277	AGGAACAGCUAUGUACUGCACAACCCUAGGAGGGGGUGCCAUUCACAUAGAGUAUAAUUGAAUGGCGCCACUAGGGUUGUGCAGUGUACAGCCUACAC
mmu-miR-653-3p	mmu-mir-653	UUCACUGGAGUUUGUUUCAGU	chr6	21	0	0	0	0	0	1	0	0	0	0	0	0	0	0	1	0	0	0	0	0.333	0	0	0.333	0	NA	NA	NA	NA	NA	NA	CAUUCUUUCAGUGUUGAAACAAUCUCUACUGAACCAAGCUCCAAAGCGAGUUCACUGGAGUUUGUUUCAGUAUUGCAGGAGUGCU
mmu-miR-6537-3p	mmu-mir-6537	UUAUCAGGUGGAAGAACUCAGCU	chr7	23	1	0	0	0	1	0	0	0	0	1	0	0	0	1	0	0	0	0	0.333	0.333	0	0.333	0.333	0	NA	NA	NA	0	1	0.986098	UGUCCGCUUCGCCUUAGAGAAGAGUUUCCUAGCGGUGAGUUUCUCCCACUGGUGACCAGGAAGGUUAUCAGGUGGAAGAACUCAGCUCACCAACCCUCUCUGCCUGUAGA
mmu-miR-6538	mmu-mir-6538	CGCGGGCUCCGGGGCGGCG	chr12	19	6	8	14	14	19	11	2	9	11	6	8	14	14	19	11	2	9	11	9.333	14.667	7.333	9.333	14.667	7.333	1.0001	0.0139827	0.00316108	-0.652161	0.121929	0.0458479	CCGUGCUGCCGGGCGGGGACCCCGCGGGCUCCGGGGCGGCGAUGGGGACUAUGCUCCGGGAUUCCGCUGGGUGACGGCCGCGUCCUCCUGGCCGCUUGCACUUGGGGAUC
mmu-miR-6540-3p	mmu-mir-6540	UCUGAAGCUUGCUUACCUCCA	chr16	21	42	35	37	43	90	26	37	51	43	42	35	37	43	90	26	37	51	43	38	53	43.667	38	53	43.667	0.279449	0.117685	0.0345439	-0.479993	0.0124003	0.00336756	GGAAUAACUGGGCAAAGGCUCUCCUAAGGCAGGCAGACUUCAGUGUUGCCCAUUUCUCAGUUCUCUGAAGCUUGCUUACCUCCAAAGGGCCUUUGCCAUAGCCCUGUA
mmu-miR-6540-5p	mmu-mir-6540	CUAAGGCAGGCAGACUUCAGUG	chr16	22	292	386	361	400	901	259	287	374	336	293	388	362	402	908	259	287	374	337	346.333	520	332.333	347.667	523	332.667	0.645882	7.91863e-36	6.13567e-37	-0.586352	5.65293e-27	6.57199e-28	GGAAUAACUGGGCAAAGGCUCUCCUAAGGCAGGCAGACUUCAGUGUUGCCCAUUUCUCAGUUCUCUGAAGCUUGCUUACCUCCAAAGGGCCUUUGCCAUAGCCCUGUA
mmu-miR-6546-3p	mmu-mir-6546	GAGCGAAGCCCAAGCGCCAGA	chr1	21	0	0	0	1	1	0	0	0	0	0	0	0	1	1	0	0	0	0	0	0.667	0	0	0.667	0	NA	NA	NA	NA	NA	NA	AGGCGCCUCUGAGCUUGUGCUUGUCGCCAGGCUGCGCUAGCGAGCGAAGCCCAAGCGCCAGA
mmu-miR-6546-5p	mmu-mir-6546	AGGCGCCUCUGAGCUUGUGCUUGU	chr1	24	1	0	0	0	0	0	0	0	0	1	0	0	0	0	0	0	0	0	0.333	0	0	0.333	0	0	NA	NA	NA	NA	NA	NA	AGGCGCCUCUGAGCUUGUGCUUGUCGCCAGGCUGCGCUAGCGAGCGAAGCCCAAGCGCCAGA
mmu-miR-664-3p	mmu-mir-664	UAUUCAUUUACUCCCCAGCCUA	chr1	22	598	486	518	491	496	561	610	543	446	604	486	523	494	497	564	614	546	448	534	516	533	537.667	518.333	536	-0.0467645	0.776715	0.544479	0.0494687	0.893465	0.736034	CUGGCUGGGGAAAAUGACUGGAUAGAAAACAUUAUUCUAUUCAUUUACUCCCCAGCCUACACAUGAAAG
mmu-miR-664-5p	mmu-mir-664	CUGGCUGGGGAAAAUGACUGG	chr1	21	42	48	51	52	54	82	34	57	59	42	48	51	52	54	82	34	57	59	47	62.667	50	47	62.667	50	0.325778	0.0396495	0.0100479	-0.415045	0.0171591	0.00483137	CUGGCUGGGGAAAAUGACUGGAUAGAAAACAUUAUUCUAUUCAUUUACUCCCCAGCCUACACAUGAAAG
mmu-miR-665-3p	mmu-mir-665	ACCAGGAGGCUGAGGUCCCU	chr12	20	12	23	20	19	23	28	11	23	19	12	23	20	19	23	28	11	23	19	18.333	23.333	17.667	18.333	23.333	17.667	0.401315	0.1926	0.0658385	-0.347929	0.308552	0.138722	AGAACAGGGUCUCCUUGAGGGGCCUCUGCCUCUAUCCAGGAUUAUGUUUUUAUGACCAGGAGGCUGAGGUCCCUUACAGGCGGCCUCUUACUCU
mmu-miR-665-5p	mmu-mir-665	AGGGGCCUCUGCCUCUAUCCAGGAUU	chr12	26	1	0	1	0	0	0	2	1	1	1	0	1	0	0	0	2	1	1	0.667	0	1.333	0.667	0	1.333	NA	NA	NA	NA	NA	NA	AGAACAGGGUCUCCUUGAGGGGCCUCUGCCUCUAUCCAGGAUUAUGUUUUUAUGACCAGGAGGCUGAGGUCCCUUACAGGCGGCCUCUUACUCU
mmu-miR-666-3p	mmu-mir-666	GGCUGCAGCGUGAUCGCCUGCU	chr12	22	1467	1157	1444	1458	2102	1130	1436	1555	1668	1476	1165	1463	1469	2139	1140	1446	1574	1684	1356	1563.33	1553	1368	1582.67	1568	0.00956728	0.00805389	0.00174733	-0.205268	7.97702e-15	1.18098e-15	CUGAUUCUGCCUGCGUGGAGCGGGCACAGCUGUGAGAGCCCCCUAGGUACAGCGGGGCUGCAGCGUGAUCGCCUGCUCACGCACAGGAAGUGACGACAG
mmu-miR-666-5p	mmu-mir-666	AGCGGGCACAGCUGUGAGAGCC	chr12	22	148	79	128	148	234	66	125	124	127	148	79	128	148	234	66	125	124	128	118.333	149.333	125.333	118.333	149.333	125.667	0.252767	0.00525036	0.0011008	-0.335681	0.00118766	0.000279387	CUGAUUCUGCCUGCGUGGAGCGGGCACAGCUGUGAGAGCCCCCUAGGUACAGCGGGGCUGCAGCGUGAUCGCCUGCUCACGCACAGGAAGUGACGACAG
mmu-miR-667-3p	mmu-mir-667	UGACACCUGCCACCCAGCCCAAG	chr12	23	1661	1099	1431	1653	1470	1442	1289	1127	1477	1683	1104	1450	1677	1487	1454	1298	1137	1492	1397	1521.67	1297.67	1412.33	1539.33	1309	0.229732	1.28977e-22	1.211e-23	-0.123321	9.72876e-07	1.8998e-07	GUGGGUACUGGCCUCGGUGCUGGUGGAGCAGUGAGCACGCCAUACAUUAUAUCUGUGACACCUGCCACCCAGCCCAAGGCCCCUAGGCCCAC
mmu-miR-667-5p	mmu-mir-667	CGGUGCUGGUGGAGCAGUGAGCACG	chr12	25	8	7	15	11	22	12	19	10	19	8	7	15	11	22	12	19	10	19	10	15	16	10	15	16	-0.0931094	1	0.963567	-0.584963	0.164006	0.0652449	GUGGGUACUGGCCUCGGUGCUGGUGGAGCAGUGAGCACGCCAUACAUUAUAUCUGUGACACCUGCCACCCAGCCCAAGGCCCCUAGGCCCAC
mmu-miR-668-3p	mmu-mir-668	UGUCACUCGGCUCGGCCCACUACC	chr12	24	1660	1582	1489	2012	2440	1399	1639	1548	1829	1680	1597	1501	2036	2481	1408	1654	1564	1854	1577	1950.33	1672	1592.67	1975	1690.67	0.222146	3.30542e-27	2.92275e-28	-0.306538	3.6342e-34	3.79594e-35	GGUAAGUGUGCCUCGGGUGAGCAUGCACUUAAUGUAGGUGUAUGUCACUCGGCUCGGCCCACUACC
mmu-miR-668-5p	mmu-mir-668	GUAAGUGUGCCUCGGGUGAGCAUG	chr12	24	14	16	21	21	29	12	28	19	16	14	16	21	21	29	12	28	19	17	17	20.667	21	17	20.667	21.333	-0.0230603	1	0.895872	-0.281794	0.472802	0.243486	GGUAAGUGUGCCUCGGGUGAGCAUGCACUUAAUGUAGGUGUAUGUCACUCGGCUCGGCCCACUACC
mmu-miR-669a-3-3p	mmu-mir-669a-3	ACAUAACAUACACACACAUGUAU	chr2	23	0	0	2	2	1	0	1	0	1	0	0	2	2	1	0	1	0	1	0.667	1	0.667	0.667	1	0.667	0.584241	0.809938	0.610222	-0.584241	0.834559	0.634068	UUCCUCCAUGUAUGUGCAUGUGUGUAUAGUUGUGUGUGCAUGUUCAUGUCUAUAUUUGAAUAUACAUAACAUACACACACAUGUAUAAACGCAAGCACACAUACACAGA
mmu-miR-669a-3p	mmu-mir-669a-1	ACAUAACAUACACACACACGUAU	chr2	23	41	26	86	46	57	57	52	72	107	41	26	86	46	57	57	52	72	107	51	53.333	77	51	53.333	77	-0.52983	0.0100523	0.0022038	-0.0645312	0.780972	0.539445	UGUAUGUGCAUGUGUGUAUAGUUGUGUGUGCAUGUUCAUGUCUAUAUUUGAAUAUACAUAACAUACACACACACGUAUAAACGCAAGCACACAUACA
mmu-miR-669a-5p	mmu-mir-669a-3	AGUUGUGUGUGCAUGUUCAUGUCU	chr2	24	66	37	81	66	104	50	81	60	55	67	37	81	66	104	50	81	60	55	61.333	73.333	65.333	61.667	73.333	65.333	0.166651	0.23014	0.0821328	-0.257799	0.123799	0.0468322	UUCCUCCAUGUAUGUGCAUGUGUGUAUAGUUGUGUGUGCAUGUUCAUGUCUAUAUUUGAAUAUACAUAACAUACACACACAUGUAUAAACGCAAGCACACAUACACAGA
mmu-miR-669b-3p	mmu-mir-669b	CAUAUACAUACACACAAACAUAU	chr2	23	1	0	2	0	2	1	0	0	0	1	0	2	0	2	1	0	0	0	1	1	0	1	1	0	NA	NA	NA	0	1	0.975923	AUGAAUGUAUGUGCAUGUGUAUAUAGUUUUGUGUGCAUGUGCAUGUGUGUCUAUUAAUGUACAUAUACAUACACACAAACAUAUACACGCAUGCGCA
mmu-miR-669b-5p	mmu-mir-669b	AGUUUUGUGUGCAUGUGCAUGU	chr2	22	310	254	292	306	442	270	372	306	327	312	255	293	308	444	271	373	309	329	285.333	339.333	335	286.667	341	337	0.0185406	0.324252	0.131534	-0.250055	8.13768e-05	1.76649e-05	AUGAAUGUAUGUGCAUGUGUAUAUAGUUUUGUGUGCAUGUGCAUGUGUGUCUAUUAAUGUACAUAUACAUACACACAAACAUAUACACGCAUGCGCA
mmu-miR-669c-5p	mmu-mir-669c	AUAGUUGUGUGUGGAUGUGUGU	chr2	22	272	212	274	2	444	4	4	296	252	274	213	276	2	444	4	4	297	252	252.667	150	184	254.333	150	184.333	-0.294743	0.0637776	0.0170345	0.752275	5.03728e-17	6.90853e-18	CCUCCAUGUAUGUGCAUGUGUGUAUAGUUGUGUGUGGAUGUGUGUAUUUGCAUAUAAAUAACAUACACACACACACACAAGUAAACACAAGUGCACAAACAGACACAGG
mmu-miR-669d-2-3p	mmu-mir-669d-2	AUAUACAUACACACCCAUAUAC	chr2	22	0	0	0	0	0	0	0	1	0	0	0	0	0	0	0	0	1	0	0	0	0.333	0	0	0.333	NA	NA	NA	NA	NA	NA	GUGCAUGUGUGUAUACUUGUGUGUGCAUGUAUAUGUGUCUAUAUGAAUAUACAUAUACAUACACACCCAUAUACACACGCAUGCAC
mmu-miR-669d-3p	mmu-mir-669d	UAUACAUACACACCCAUAUAC	chr2	21	0	0	0	0	0	0	0	0	0	0	0	0	0	0	0	0	0	0	0	0	0	0	0	0	NA	NA	NA	NA	NA	NA	CAGCCCGGGAUUUGUGUGUUGCUUGCUCUAUAUGUGUGUAUACUUGUGUGUGCAUGUAUAUGUGUGUAUAUGAAUAUACAUAUACAUACACACCCAUAUACACACGCAUGCAUGCACACAC
mmu-miR-669d-5p	mmu-mir-669d	ACUUGUGUGUGCAUGUAUAUGU	chr2	22	53	42	65	50	70	41	56	45	45	53	42	65	50	70	41	56	45	45	53.333	53.667	48.667	53.333	53.667	48.667	0.141091	0.409534	0.180688	-0.00900676	0.910259	0.782112	CAGCCCGGGAUUUGUGUGUUGCUUGCUCUAUAUGUGUGUAUACUUGUGUGUGCAUGUAUAUGUGUGUAUAUGAAUAUACAUAUACAUACACACCCAUAUACACACGCAUGCAUGCACACAC
mmu-miR-669e-3p	mmu-mir-669e	UGAAUAUACACACACUUACAC	chr2	21	0	0	0	0	0	0	0	0	0	0	0	0	0	0	0	0	0	0	0	0	0	0	0	0	NA	NA	NA	NA	NA	NA	GCCUGGGAUUCAUGGGCUGUACCCUAUAUAUGGGCAGGUGUGUGUCUUGUGUGUGCAUGUUCAUUUGUGUAUAUGAAUAUGAAUAUACACACACUUACACACUCAUGCACACACACACA
mmu-miR-669e-5p	mmu-mir-669e	UGUCUUGUGUGUGCAUGUUCAU	chr2	22	7	2	7	4	6	8	4	8	7	7	2	7	4	6	8	4	8	7	5.333	6	6.333	5.333	6	6.333	-0.0779266	0.998945	0.997579	-0.170015	0.856333	0.678222	GCCUGGGAUUCAUGGGCUGUACCCUAUAUAUGGGCAGGUGUGUGUCUUGUGUGUGCAUGUUCAUUUGUGUAUAUGAAUAUGAAUAUACACACACUUACACACUCAUGCACACACACACA
mmu-miR-669f-3p	mmu-mir-669f	CAUAUACAUACACACACACGUAU	chr2	23	53	46	121	60	101	95	69	94	112	53	46	122	60	101	95	69	94	112	73.333	85.333	91.667	73.667	85.333	91.667	-0.103299	0.970138	0.848982	-0.218641	0.154894	0.061198	UGUAUGUGCCUGUGUGUAUAGUUGUGUGUGCAUGUGCAUGUGUGUAUAUGAAUAUACAUAUACAUACACACACACGUAUAAACGCAAGCACAAACACACACAGAGGAAUGGCACUCGUUGA
mmu-miR-669f-5p	mmu-mir-669f	AGUUGUGUGUGCAUGUGCAUGUGU	chr2	24	93	63	66	76	100	55	82	52	63	93	63	66	77	102	55	82	53	63	74	77	65.667	74	78	66	0.22969	0.0779696	0.0211804	-0.0573332	0.651264	0.409332	UGUAUGUGCCUGUGUGUAUAGUUGUGUGUGCAUGUGCAUGUGUGUAUAUGAAUAUACAUAUACAUACACACACACGUAUAAACGCAAGCACAAACACACACAGAGGAAUGGCACUCGUUGA
mmu-miR-669h-5p	mmu-mir-669h	AUGCAUGGGUGUAUAGUUGAGUGC	chr2	24	30	51	41	39	62	33	40	44	22	30	51	41	39	62	33	40	44	22	40.667	44.667	35.333	40.667	44.667	35.333	0.338193	0.0908357	0.0254208	-0.135351	0.581007	0.343538	UGUGAUGCCCACCAAAAAUAUGCAUGGGUGUAUAGUUGAGUGCAUAUUCAUUUCUCUAUAUGAAUAUGCAUAUACACACAUGCACACACACACACACUCACACACAGGAAUGACACUCGUUUAUC
mmu-miR-669i	mmu-mir-669i	UGCAUAUACACACAUGCAUAC	chr2	21	0	0	0	0	0	0	0	0	1	0	0	0	0	0	0	0	0	1	0	0	0.333	0	0	0.333	NA	NA	NA	NA	NA	NA	AUGUGAUGCCCACCAAUAAUGUGCAUGUGUGUAUAGUUGUGUGCAUAUUCAUUUCUCUAUAUGACUAUGCAUAUACACACAUGCAUACAAACUCACAUACAGGAAUGACAGUCAUAUAUCCUUUUGA
mmu-miR-669k-5p	mmu-mir-669k	UGUGCAUGUGUGUAUAGUUGUGUGC	chr2	25	1	1	1	0	0	0	1	0	1	1	1	1	0	0	0	1	0	1	1	0	0.667	1	0	0.667	NA	NA	NA	NA	NA	NA	UCUUAUGCCCACCAAAAAUGUGCAUGUGUGUAUAGUUGUGUGCAUAUUCACUUCUCUAUAUGAAUAUGCAUAUACACGCAUGCAAACACAUUCAUAGGAAUGGCCAGAGCUAUAUCUCAGUUAGGAG
mmu-miR-669l-3p	mmu-mir-669l	AUAUACAUACACACCCAUAUAU	chr2	22	0	0	0	0	0	0	0	0	0	0	0	0	0	0	0	0	0	0	0	0	0	0	0	0	NA	NA	NA	NA	NA	NA	GUUUGUGCAUGUGCGUAUAGUUGUGUGUGCAUGUAUAUGUGUGUAUAUGAAUAUACAUAUACAUACACACCCAUAUAUACACGCAUUCAUAUGAACAC
mmu-miR-669l-5p	mmu-mir-669l	AGUUGUGUGUGCAUGUAUAUGU	chr2	22	199	123	232	175	213	132	180	150	231	199	124	232	176	213	132	180	150	232	184.667	173.333	187	185	173.667	187.333	-0.109492	0.886298	0.7336	0.0913797	0.770568	0.52701	GUUUGUGCAUGUGCGUAUAGUUGUGUGUGCAUGUAUAUGUGUGUAUAUGAAUAUACAUAUACAUACACACCCAUAUAUACACGCAUUCAUAUGAACAC
mmu-miR-669m-3p	mmu-mir-669m-1	AUAUACAUCCACACAAACAUAU	chr2	22	2	1	5	4	4	2	2	0	1	2	1	5	4	4	2	2	0	1	2.667	3.333	1	2.667	3.333	1	1.73682	0.123921	0.0371651	-0.321603	0.809419	0.600264	UGUAUGUGCAUGUGUGUAUAGUUUUGUGUGCAUGUGCAUGUGUGUAUAUGAAUAGACAUAUACAUCCACACAAACAUAUACAAGCAAGCACAGAUACA
mmu-miR-669m-5p	mmu-mir-669m-1	UGUGUGCAUGUGCAUGUGUGUAU	chr2	23	6	3	7	8	8	4	3	5	2	6	3	7	8	8	4	3	5	2	5.333	6.667	3.333	5.333	6.667	3.333	1.00022	0.146664	0.0465927	-0.32209	0.705757	0.458646	UGUAUGUGCAUGUGUGUAUAGUUUUGUGUGCAUGUGCAUGUGUGUAUAUGAAUAGACAUAUACAUCCACACAAACAUAUACAAGCAAGCACAGAUACA
mmu-miR-669n	mmu-mir-669n	AUUUGUGUGUGGAUGUGUGU	chr3	20	0	1	0	0	0	0	0	0	0	0	1	0	0	0	0	0	0	0	0.333	0	0	0.333	0	0	NA	NA	NA	NA	NA	NA	UACAUUUGUGUGUGGAUGUGUGUGUAAAUGUAUGUGCAUCCCACAGCACAUGUG
mmu-miR-669o-3p	mmu-mir-669o	ACAUAACAUACACACACACGUAU	chr2	23	41	26	86	46	57	57	52	72	107	41	26	86	46	57	57	52	72	107	51	53.333	77	51	53.333	77	-0.52983	0.0100523	0.0022038	-0.0645312	0.780972	0.539445	UGCAUGUGCAUGUGUGUAUAGUUGUGUGUGCAUGUUUAUGUGUGUAUUUGAAUAUACAUAACAUACACACACACGUAUAAACACAAGCACACACAC
mmu-miR-669o-5p	mmu-mir-669o	UAGUUGUGUGUGCAUGUUUAUGU	chr2	23	147	126	159	144	187	107	171	131	147	147	126	160	147	189	107	171	131	149	144	146	149.667	144.333	147.667	150.333	-0.0357878	0.80519	0.578386	-0.0198996	0.73047	0.482336	UGCAUGUGCAUGUGUGUAUAGUUGUGUGUGCAUGUUUAUGUGUGUAUUUGAAUAUACAUAACAUACACACACACGUAUAAACACAAGCACACACAC
mmu-miR-669p-3p	mmu-mir-669p-1	CAUAACAUACACACACACACGUAU	chr2	24	0	0	0	0	0	0	0	0	0	0	0	0	0	0	0	0	0	0	0	0	0	0	0	0	NA	NA	NA	NA	NA	NA	GUGCAUGUGUGUAUAGUUGUGUGUGCAUGUUCAUGUCUAUAUUUGAAUAUACAUAACAUACACACACACACGUAUAAACGCAAGCAC
mmu-miR-669p-5p	mmu-mir-669p-1	AGUUGUGUGUGCAUGUUCAUGUCU	chr2	24	66	37	81	66	104	50	81	60	55	67	37	81	66	104	50	81	60	55	61.333	73.333	65.333	61.667	73.333	65.333	0.166651	0.23014	0.0821328	-0.257799	0.123799	0.0468322	GUGCAUGUGUGUAUAGUUGUGUGUGCAUGUUCAUGUCUAUAUUUGAAUAUACAUAACAUACACACACACACGUAUAAACGCAAGCAC
mmu-miR-670-3p	mmu-mir-670	UUUCCUCAUAUCCAUUCAGGAGUGU	chr2	25	8	0	3	1	0	0	6	3	4	8	0	3	1	0	0	6	3	4	3.667	0.333	4.333	3.667	0.333	4.333	-3.70177	0.00362471	0.000750053	3.46101	0.00847876	0.00224098	GGUUUGGAGGUGGGCCUGACAUCCCUGAGUGUAUGUGGUGAACCUGAACUUGCCCUGGGUUUCCUCAUAUCCAUUCAGGAGUGUCAGCUGCCUCUUCGCU
mmu-miR-670-5p	mmu-mir-670	AUCCCUGAGUGUAUGUGGUGAA	chr2	22	1	1	4	0	2	2	0	0	1	1	1	4	0	2	2	0	0	1	2	1.333	0.333	2	1.333	0.333	2.00108	0.353993	0.149406	0.585323	0.780967	0.551146	GGUUUGGAGGUGGGCCUGACAUCCCUGAGUGUAUGUGGUGAACCUGAACUUGCCCUGGGUUUCCUCAUAUCCAUUCAGGAGUGUCAGCUGCCUCUUCGCU
mmu-miR-671-3p	mmu-mir-671	UCCGGUUCUCAGGGCUCCACC	chr5	21	52	46	26	26	36	47	45	62	34	52	46	26	26	36	47	45	62	34	41.333	36.333	47	41.333	36.333	47	-0.37138	0.283354	0.111069	0.186014	0.671795	0.426507	UGGCAGGCCAGGAAGAGGAGGAAGCCCUGGAGGGGCUGGAGGUGAUGGAUGUUUUCCUCCGGUUCUCAGGGCUCCACCUCUUUCGAGCCGUAGAGCCA
mmu-miR-671-5p	mmu-mir-671	AGGAAGCCCUGGAGGGGCUGGAG	chr5	23	678	547	1052	879	766	2502	706	1145	983	684	550	1062	881	769	2539	708	1154	996	759	1382.33	944.667	765.333	1396.33	952.667	0.549227	9.83144e-73	5.37727e-74	-0.864933	6.81049e-133	3.64958e-134	UGGCAGGCCAGGAAGAGGAGGAAGCCCUGGAGGGGCUGGAGGUGAUGGAUGUUUUCCUCCGGUUCUCAGGGCUCCACCUCUUUCGAGCCGUAGAGCCA
mmu-miR-6715-3p	mmu-mir-6715	CCAAACCAGGCGUGCCUGUGG	chr19	21	3	3	2	2	3	5	0	3	1	3	3	2	2	3	5	0	3	1	2.667	3.333	1.333	2.667	3.333	1.333	1.32214	0.234011	0.0840476	-0.321603	0.809419	0.600264	ACAGGCACCACAGGUUUGAGCAUUUUGAUUGAAUUGCCAAACCAGGCGUGCCUGUGG
mmu-miR-6715-5p	mmu-mir-6715	ACAGGCACCACAGGUUUGAGCAU	chr19	23	0	1	0	0	0	0	0	0	0	0	1	0	0	0	0	0	0	0	0.333	0	0	0.333	0	0	NA	NA	NA	NA	NA	NA	ACAGGCACCACAGGUUUGAGCAUUUUGAUUGAAUUGCCAAACCAGGCGUGCCUGUGG
mmu-miR-672-3p	mmu-mir-672	ACACACAGUCACUAUCUUCGA	chrX	21	124	128	134	106	176	88	100	137	135	124	128	135	106	176	88	100	137	135	128.667	123.333	124	129	123.333	124	-0.00778125	0.771472	0.498609	0.0610832	0.909074	0.780267	GAUGGUGAUCUAGCCCUUUAGUUUUGAGGUUGGUGUACUGUGUGUGAGUAUACAUAUUUAUCACACACAGUCACUAUCUUCGAAAGUGAGGGUGCACAUC
mmu-miR-672-5p	mmu-mir-672	UGAGGUUGGUGUACUGUGUGUGA	chrX	23	1046	679	825	984	887	804	1043	920	941	1057	686	829	995	898	806	1051	927	949	850	891.667	968	857.333	899.667	975.667	-0.118502	0.615908	0.329008	-0.0690422	0.0277613	0.00819475	GAUGGUGAUCUAGCCCUUUAGUUUUGAGGUUGGUGUACUGUGUGUGAGUAUACAUAUUUAUCACACACAGUCACUAUCUUCGAAAGUGAGGGUGCACAUC
mmu-miR-673-3p	mmu-mir-673	UCCGGGGCUGAGUUCUGUGCACC	chr12	23	34	40	39	54	71	24	52	55	47	35	40	39	54	71	24	52	55	47	37.667	49.667	51.333	38	49.667	51.333	-0.047599	0.969725	0.847736	-0.398986	0.0562991	0.018255	UGGAGCCUGAGGGGCUCACAGCUCUGGUCCUUGGAGCUCCAGAGAAAAUGUUGCUCCGGGGCUGAGUUCUGUGCACCCCCCUUGCCCUCCA
mmu-miR-673-5p	mmu-mir-673	CUCACAGCUCUGGUCCUUGGAG	chr12	22	401	305	346	305	533	282	321	390	334	401	307	346	305	534	282	322	392	336	350.667	373.333	348.333	351.333	373.667	350	0.0999959	0.0212608	0.00500027	-0.0903614	0.121006	0.044292	UGGAGCCUGAGGGGCUCACAGCUCUGGUCCUUGGAGCUCCAGAGAAAAUGUUGCUCCGGGGCUGAGUUCUGUGCACCCCCCUUGCCCUCCA
mmu-miR-674-3p	mmu-mir-674	CACAGCUCCCAUCUCAGAACAA	chr2	22	107	74	82	85	103	169	95	115	94	107	74	82	85	103	169	95	116	94	87.667	119	101.333	87.667	119	101.667	0.231857	0.026127	0.00633527	-0.440856	0.000197493	4.35883e-05	GGCCUAGUCAUCACCCUGAGCCUUGCACUGAGAUGGGAGUGGUGUAAGGCUCAGGUAUGCACAGCUCCCAUCUCAGAACAAGGCUCGGGUGUGCUCAGCU
mmu-miR-674-5p	mmu-mir-674	GCACUGAGAUGGGAGUGGUGUA	chr2	22	999	1258	1099	974	1014	874	926	1009	933	1007	1267	1114	978	1020	879	929	1018	940	1118.67	954	956	1129.33	959	962.333	-0.00302135	0.154846	0.0501096	0.229719	2.15009e-07	4.10099e-08	GGCCUAGUCAUCACCCUGAGCCUUGCACUGAGAUGGGAGUGGUGUAAGGCUCAGGUAUGCACAGCUCCCAUCUCAGAACAAGGCUCGGGUGUGCUCAGCU
mmu-miR-675-3p	mmu-mir-675	CUGUAUGCCCUAACCGCUCAGU	chr7	22	11	4	6	1	4	3	2	8	1	11	4	6	1	4	3	2	8	1	7	2.667	3.667	7	2.667	3.667	-0.459382	0.797745	0.568312	1.39214	0.0522483	0.0166568	UGCGGCCCAGGGACUGGUGCGGAAAGGGCCCACAGUGGACUUGGUACACUGUAUGCCCUAACCGCUCAGUCCCUGGGUCUGGCA
mmu-miR-675-5p	mmu-mir-675	UGGUGCGGAAAGGGCCCACAGU	chr7	22	0	0	2	0	0	0	0	0	0	0	0	2	0	0	0	0	0	0	0.667	0	0	0.667	0	0	NA	NA	NA	NA	NA	NA	UGCGGCCCAGGGACUGGUGCGGAAAGGGCCCACAGUGGACUUGGUACACUGUAUGCCCUAACCGCUCAGUCCCUGGGUCUGGCA
mmu-miR-676-3p	mmu-mir-676	CCGUCCUGAGGUUGUUGAGCU	chrX	21	3702	3468	3476	3750	5276	3753	3588	4146	3916	3820	3581	3570	3853	5495	3843	3687	4269	4032	3548.67	4259.67	3883.33	3657	4397	3996	0.133445	7.82574e-32	6.20637e-33	-0.263463	5.17568e-58	4.51286e-59	CUUUGCCUGAAUGCAUGACUCUACAACCUUAGGACUUGCAGAAUUAAAGGAAUGCCGUCCUGAGGUUGUUGAGCUGUGCGUUUCUGGGC
mmu-miR-676-5p	mmu-mir-676	ACUCUACAACCUUAGGACUUGC	chrX	22	59	57	71	67	105	74	52	66	68	59	57	72	67	105	74	52	67	68	62.333	82	62	62.667	82	62.333	0.403356	0.00315965	0.00064806	-0.395628	0.00877548	0.00233535	CUUUGCCUGAAUGCAUGACUCUACAACCUUAGGACUUGCAGAAUUAAAGGAAUGCCGUCCUGAGGUUGUUGAGCUGUGCGUUUCUGGGC
mmu-miR-6769b-3p	mmu-mir-6769b	CAUCUUCCCUGUCCCACCCAG	chr8	21	24	28	18	9	27	36	22	18	25	24	28	19	9	27	36	22	18	25	23.333	24	21.667	23.667	24	21.667	0.147535	0.637441	0.357362	-0.0406626	0.928682	0.817342	UGCUCCUGGUGGGUGGGGAAGAGCCUAGUUCACAUCAGGCAUCUUCCCUGUCCCACCCAG
mmu-miR-6769b-5p	mmu-mir-6769b	CCUGGUGGGUGGGGAAGAGC	chr8	20	14	15	9	7	2	12	6	11	9	14	15	9	7	2	12	6	11	9	12.667	7	8.667	12.667	7	8.667	-0.308178	0.809173	0.587886	0.855648	0.0938593	0.0326504	UGCUCCUGGUGGGUGGGGAAGAGCCUAGUUCACAUCAGGCAUCUUCCCUGUCCCACCCAG
mmu-miR-677-5p	mmu-mir-677	UUCAGUGAUGAUUAGCUUCUGA	chr10	22	23	19	14	23	17	11	25	20	17	23	20	14	23	17	11	25	20	17	18.667	17	20.667	19	17	20.667	-0.281794	0.725531	0.457012	0.134955	0.846845	0.653017	GAGCCUUCAGUGAUGAUUAGCUUCUGACUUUCGUUCUUCUGAAUUUGCUGAAGCCAGAUGCCGUUCCUGAGAAGGGGA
mmu-miR-679-3p	mmu-mir-679	AGCAAGGUCCUCCUCACAGUAG	chr12	22	13	7	9	9	13	4	10	9	13	13	7	9	9	13	4	10	9	13	9.667	8.667	10.667	9.667	8.667	10.667	-0.29955	0.792755	0.562227	0.157536	0.901889	0.754032	CUAUGGCUUUGGACUGUGAGGUGACUCUUGGUGUGUGAUGGCUUUUCAGCAAGGUCCUCCUCACAGUAGCUAUA
mmu-miR-679-5p	mmu-mir-679	GGACUGUGAGGUGACUCUUGGU	chr12	22	0	0	0	0	0	0	0	0	0	0	0	0	0	0	0	0	0	0	0	0	0	0	0	0	NA	NA	NA	NA	NA	NA	CUAUGGCUUUGGACUGUGAGGUGACUCUUGGUGUGUGAUGGCUUUUCAGCAAGGUCCUCCUCACAGUAGCUAUA
mmu-miR-686	mmu-mir-686	AUUGCUUCCCAGACGGUGAAGA	chr14	22	0	0	0	0	0	0	0	0	0	0	0	0	0	0	0	0	0	0	0	0	0	0	0	0	NA	NA	NA	NA	NA	NA	GCCACAGCAGGUGCUUAUAUUGCUUCCCAGACGGUGAAGAAAGUAAUAGAGAUCAACCCGUACCUUCUGGGCACCAUGGCUGGGGGUGCAGCGGAUUGCAGCUUCUGGG
mmu-miR-688	mmu-mir-688	UCGCAGGCGACUACUUAUUC	chr15	20	0	0	0	0	0	0	0	0	0	0	0	0	0	0	0	0	0	0	0	0	0	0	0	0	NA	NA	NA	NA	NA	NA	GAAAGGGCAGUGAAGAAAAGUAGGGGCUUGCUUGGGGAGAGCACCUCGCAGGCGACUACUUAUUCCAGCUCGCCC
mmu-miR-6896-3p	mmu-mir-6896	UUUCUCUCUCUCACCUACAAAC	chr1	22	0	0	0	0	1	0	0	0	0	0	0	0	0	1	0	0	0	0	0	0.333	0	0	0.333	0	NA	NA	NA	NA	NA	NA	UUUCCUUUGUAGGCGACGAGAACCCGUGCCUGGUGUGUAAUAAUCACUGUUUCUCUCUCUCACCUACAAACAG
mmu-miR-6896-5p	mmu-mir-6896	UUUGUAGGCGACGAGAACCCGU	chr1	22	4	3	5	5	9	4	5	5	1	4	3	5	5	9	4	5	5	1	4	6	3.667	4	6	3.667	0.710362	0.352028	0.146331	-0.584963	0.472233	0.243623	UUUCCUUUGUAGGCGACGAGAACCCGUGCCUGGUGUGUAAUAAUCACUGUUUCUCUCUCUCACCUACAAACAG
mmu-miR-6897-3p	mmu-mir-6897	CGGUCUGUGUUCUUCCCCCAG	chr1	21	0	0	0	0	0	0	1	0	0	0	0	0	0	0	0	1	0	0	0	0	0.333	0	0	0.333	NA	NA	NA	NA	NA	NA	CUGGGGGCAGUGUCACACGCUGUUUUAUGACGUAAGUCUCACGGUCUGUGUUCUUCCCCCAG
mmu-miR-6897-5p	mmu-mir-6897	UGGGGGCAGUGUCACACGCUGUU	chr1	23	6	6	6	5	3	8	7	4	3	6	6	6	5	3	8	7	4	3	6	5.333	4.667	6	5.333	4.667	0.192452	0.811987	0.605844	0.170015	0.911574	0.786139	CUGGGGGCAGUGUCACACGCUGUUUUAUGACGUAAGUCUCACGGUCUGUGUUCUUCCCCCAG
mmu-miR-6898-5p	mmu-mir-6898	UGUAAGGGGAGAUGCAGGGAGC	chr1	22	0	1	1	1	3	0	0	1	5	0	1	1	1	3	0	0	1	5	0.667	1.333	2	0.667	1.333	2	-0.585323	0.806968	0.583342	-0.998918	0.634481	0.393309	AUCCCUGUAAGGGGAGAUGCAGGGAGCCAUGCCGAAUGAUGCUUGGAUUCAAGUCUCUUUGUACCUUCUCUACCCAG
mmu-miR-6899-3p	mmu-mir-6899	UUGUCCUUCUGUGUCUUCUGCAG	chr1	23	16	21	15	11	19	17	12	21	19	16	22	15	11	19	17	12	21	19	17.333	15.667	17.333	17.667	15.667	17.333	-0.145792	0.946664	0.818946	0.145792	0.838042	0.633289	CAGGCAGCAGAACGCAGCGGGCAUGAGAUCCUUUCUGACCAUUGUCCUUCUGUGUCUUCUGCAG
mmu-miR-6899-5p	mmu-mir-6899	AGCAGAACGCAGCGGGCAUGA	chr1	21	0	1	1	0	0	1	0	0	0	0	1	1	0	0	1	0	0	0	0.667	0.333	0	0.667	0.333	0	NA	NA	NA	1.00216	0.794441	0.574003	CAGGCAGCAGAACGCAGCGGGCAUGAGAUCCUUUCUGACCAUUGUCCUUCUGUGUCUUCUGCAG
mmu-miR-690	mmu-mir-690	AAAGGCUAGGCUCACAACCAAA	chr16	22	2	10	5	6	9	2	3	12	7	2	10	5	6	9	2	3	12	7	5.667	5.667	7.333	5.667	5.667	7.333	-0.371818	0.784199	0.52828	0	1	0.942726	UGUGUUUUUGUGGAGCUAAUUGGCUGUAUUAAAGUGCUAGUAAGAAACAUUCUCCUCCAGCUGGAGAGAUGGCUCAGCUGUUAAAGGCUAGGCUCACAACCAAAAUAUA
mmu-miR-6900-3p	mmu-mir-6900	UGGUGAUGGGCUCUCUUGUAG	chr1	21	16	10	17	20	15	13	17	18	15	16	10	17	20	15	13	17	18	15	14.333	16	16.667	14.333	16	16.667	-0.0589225	1	0.943793	-0.158731	0.766933	0.521041	UCAUGUGCCAGGAGAAGCCUAGAGCCGUCUGGACUCUGAUGGUGAUGGGCUCUCUUGUAG
mmu-miR-6900-5p	mmu-mir-6900	UGCCAGGAGAAGCCUAGAGCCGUC	chr1	24	4	1	1	3	1	2	4	2	0	4	1	1	3	1	2	4	2	0	2	2	2	2	2	2	0	1	0.924003	0	1	0.965955	UCAUGUGCCAGGAGAAGCCUAGAGCCGUCUGGACUCUGAUGGUGAUGGGCUCUCUUGUAG
mmu-miR-6901-3p	mmu-mir-6901	GACCUUCUGUGUUCUUGCAG	chr1	20	3	4	3	3	4	1	6	3	0	3	4	3	3	4	1	6	3	0	3.333	2.667	3	3.333	2.667	3	-0.169745	1	0.897192	0.321603	0.853761	0.674634	CUAAGUGCAGGAAUGCAGAGGACCUCGUGGUGAAAGGACCUUCUGUGUUCUUGCAGCUCCCU
mmu-miR-6902-5p	mmu-mir-6902	UUCCUCACAUUGUCACAUGAAG	chr1	22	0	0	2	0	1	0	1	0	0	0	0	2	0	1	0	1	0	0	0.667	0.333	0.333	0.667	0.333	0.333	0	0.994314	0.968935	1.00216	0.794441	0.574003	CUGUGUUCCUCACAUUGUCACAUGAAGUAGAUGUGAAUUGUCACCAUGUGAUGUGUGGGUUCAG
mmu-miR-6903-3p	mmu-mir-6903	UGUGUGUCUGUUUUUCCCAG	chr1	20	0	1	0	1	0	0	1	2	0	0	1	0	1	0	0	1	2	0	0.333	0.333	1	0.333	0.333	1	-1.58641	0.613047	0.331392	0	1	0.986098	CCCUUUUGGGAAAAGCAGUACUUACCACAUGUCUUCAGGUGGCACGCGUGUGUUCACUGUCGUGUGUGUCUGUUUUUCCCAGGUAUCA
mmu-miR-6903-5p	mmu-mir-6903	UUGGGAAAAGCAGUACUUACCA	chr1	22	0	0	0	1	1	0	0	0	1	0	0	0	1	1	0	0	0	1	0	0.667	0.333	0	0.667	0.333	1.00216	0.773986	0.529161	NA	NA	NA	CCCUUUUGGGAAAAGCAGUACUUACCACAUGUCUUCAGGUGGCACGCGUGUGUUCACUGUCGUGUGUGUCUGUUUUUCCCAGGUAUCA
mmu-miR-6904-3p	mmu-mir-6904	UCUGAUCUCUUACCCCAG	chr1	18	0	0	0	0	0	0	0	0	0	0	0	0	0	0	0	0	0	0	0	0	0	0	0	0	NA	NA	NA	NA	NA	NA	UCCUUUCCUGGGGUUAGAGUUGAGUGGUCGUAGCCUGUUGCUUCUGAUCUCUUACCCCAGACAAGCC
mmu-miR-6904-5p	mmu-mir-6904	UCCUGGGGUUAGAGUUGAGUGG	chr1	22	4	0	0	2	0	2	2	1	2	4	0	0	2	0	2	2	1	2	1.333	1.333	1.667	1.333	1.333	1.667	-0.322577	0.932906	0.801517	0	1	0.9722	UCCUUUCCUGGGGUUAGAGUUGAGUGGUCGUAGCCUGUUGCUUCUGAUCUCUUACCCCAGACAAGCC
mmu-miR-6905-3p	mmu-mir-6905	AAAUAACCUUAUCUGCCCGAU	chr10	21	0	0	0	0	0	0	0	0	0	0	0	0	0	0	0	0	0	0	0	0	0	0	0	0	NA	NA	NA	NA	NA	NA	GGGAGACUGGGCAGGUUGGGUUGAAUGAUUUGAUCAUGUAGUCACUUAAAUAACCUUAUCUGCCCGAUAG
mmu-miR-6905-5p	mmu-mir-6905	ACUGGGCAGGUUGGGUUGAAUGA	chr10	23	0	0	1	0	0	0	0	0	1	0	0	1	0	0	0	0	0	1	0.333	0	0.333	0.333	0	0.333	NA	NA	NA	NA	NA	NA	GGGAGACUGGGCAGGUUGGGUUGAAUGAUUUGAUCAUGUAGUCACUUAAAUAACCUUAUCUGCCCGAUAG
mmu-miR-6906-3p	mmu-mir-6906	GAAUUCCGGUCUCCUCUCCAG	chr10	21	3	1	1	5	3	3	3	4	4	3	1	1	5	3	3	3	4	4	1.667	3.667	3.667	1.667	3.667	3.667	0	1	0.897229	-1.13735	0.267882	0.117396	GAUGGAUGGGCAGACGGACAGACAGCAGAGCCUACCUGAAUUCCGGUCUCCUCUCCAG
mmu-miR-6906-5p	mmu-mir-6906	AUGGAUGGGCAGACGGACAGACAG	chr10	24	2	1	0	2	3	1	1	2	2	2	1	0	2	3	1	1	2	2	1	2	1.667	1	2	1.667	0.262746	0.872048	0.694379	-1	0.547356	0.295801	GAUGGAUGGGCAGACGGACAGACAGCAGAGCCUACCUGAAUUCCGGUCUCCUCUCCAG
mmu-miR-6907-3p	mmu-mir-6907	AACGUGCGUUUCUUUUGUGUCCU	chr10	23	4	4	3	2	3	1	3	7	1	4	4	3	2	3	1	3	7	1	3.667	2	3.667	3.667	2	3.667	-0.8746	0.53374	0.266627	0.8746	0.470002	0.241191	GCUUCUGGGACACAGGGAGGCUCGAUGGGUUGGCUGUCUUCUUACUAACGUGCGUUUCUUUUGUGUCCUAG
mmu-miR-6907-5p	mmu-mir-6907	UUCUGGGACACAGGGAGGCUCG	chr10	22	0	0	0	0	0	0	0	1	0	0	0	0	0	0	0	0	1	0	0	0	0.333	0	0	0.333	NA	NA	NA	NA	NA	NA	GCUUCUGGGACACAGGGAGGCUCGAUGGGUUGGCUGUCUUCUUACUAACGUGCGUUUCUUUUGUGUCCUAG
mmu-miR-6908-3p	mmu-mir-6908	ACACUCUCCCUUGUGCUGGCAG	chr10	22	1	0	0	1	2	2	1	0	0	1	0	0	1	2	2	1	0	0	0.333	1.667	0.333	0.333	1.667	0.333	2.32366	0.222385	0.0783517	-2.32366	0.202833	0.0840072	GAAGCUUGCCUGUCAGGGAGAGCCCCAGUGUGUGGAUGCUGACACUCUCCCUUGUGCUGGCAG
mmu-miR-6908-5p	mmu-mir-6908	UUGCCUGUCAGGGAGAGCCCCA	chr10	22	0	1	0	0	0	0	0	0	0	0	1	0	0	0	0	0	0	0	0.333	0	0	0.333	0	0	NA	NA	NA	NA	NA	NA	GAAGCUUGCCUGUCAGGGAGAGCCCCAGUGUGUGGAUGCUGACACUCUCCCUUGUGCUGGCAG
mmu-miR-6909-3p	mmu-mir-6909	UGCCUUCCCCGGCCUCCCACAG	chr10	22	1	0	0	0	0	0	0	0	1	1	0	0	0	0	0	0	0	1	0.333	0	0.333	0.333	0	0.333	NA	NA	NA	NA	NA	NA	GAUAACAGGGGGGCUGGAAUGGGCACUGCGGAGAACCAUGUGCCUUCCCCGGCCUCCCACAG
mmu-miR-6909-5p	mmu-mir-6909	CAGGGGGGCUGGAAUGGGCACU	chr10	22	0	0	0	1	0	0	1	1	0	0	0	0	1	0	0	1	1	0	0	0.333	0.667	0	0.333	0.667	-1.00216	0.805557	0.5915	NA	NA	NA	GAUAACAGGGGGGCUGGAAUGGGCACUGCGGAGAACCAUGUGCCUUCCCCGGCCUCCCACAG
mmu-miR-6910-3p	mmu-mir-6910	UCAUGGUUUCCACCCUUUGUCC	chr10	22	0	1	1	0	2	0	0	0	0	0	1	1	0	2	0	0	0	0	0.667	0.667	0	0.667	0.667	0	NA	NA	NA	0	1	0.98034	GCACCUGGGGGUAGGGCACCAGUGGGCAGAGUGUCCUGCUGCUCAUGGUUUCCACCCUUUGUCCAG
mmu-miR-6911-3p	mmu-mir-6911	UCAAUCACACUCUGUCCACAG	chr10	21	14	15	18	22	13	13	14	9	15	14	15	18	22	13	13	14	9	15	15.667	16	12.667	15.667	16	12.667	0.336997	0.41108	0.182119	-0.030343	0.931188	0.823776	UGGAGUGGGCUGAGUGGGUCUGUGGCAUCUACCCCCACAAAGCCUGCCUCAAUCACACUCUGUCCACAG
mmu-miR-6911-5p	mmu-mir-6911	UGGGCUGAGUGGGUCUGUGGCAU	chr10	23	0	0	1	0	0	0	1	0	0	0	0	1	0	0	0	1	0	0	0.333	0	0.333	0.333	0	0.333	NA	NA	NA	NA	NA	NA	UGGAGUGGGCUGAGUGGGUCUGUGGCAUCUACCCCCACAAAGCCUGCCUCAAUCACACUCUGUCCACAG
mmu-miR-6912-3p	mmu-mir-6912	CUACCUGAGGGUCUCCUUCCUGCAG	chr10	25	0	0	0	0	0	0	0	0	0	0	0	0	0	0	0	0	0	0	0	0	0	0	0	0	NA	NA	NA	NA	NA	NA	UGAAGUACAGGGAGGGUGCUCAGGCAGGCAUCUGGCUGUAGCAGGCUACCUGAGGGUCUCCUUCCUGCAG
mmu-miR-6912-5p	mmu-mir-6912	UACAGGGAGGGUGCUCAGGCAG	chr10	22	0	0	0	0	1	1	0	0	0	0	0	0	0	1	1	0	0	0	0	0.667	0	0	0.667	0	NA	NA	NA	NA	NA	NA	UGAAGUACAGGGAGGGUGCUCAGGCAGGCAUCUGGCUGUAGCAGGCUACCUGAGGGUCUCCUUCCUGCAG
mmu-miR-6913-3p	mmu-mir-6913	UCUCUACUGAUUUGUCUCCUCAG	chr10	23	1	2	0	0	2	0	0	2	0	1	2	0	0	2	0	0	2	0	1	0.667	0.667	1	0.667	0.667	0	1	0.956079	0.584241	0.857639	0.673414	UGACCUGGGAGACCAGUCAGGUGUUGGGCAUCAAGCAAGCUCCUCUCUACUGAUUUGUCUCCUCAG
mmu-miR-6913-5p	mmu-mir-6913	UGGGAGACCAGUCAGGUGUUGG	chr10	22	0	5	2	6	9	5	7	1	6	0	5	2	6	9	5	7	1	6	2.333	6.667	4.667	2.333	6.667	4.667	0.514542	0.489004	0.233581	-1.51485	0.02999	0.00896158	UGACCUGGGAGACCAGUCAGGUGUUGGGCAUCAAGCAAGCUCCUCUCUACUGAUUUGUCUCCUCAG
mmu-miR-6914-3p	mmu-mir-6914	UCUGUCCACCUCUUCCCAG	chr10	19	5	4	4	0	6	2	1	1	2	5	4	4	0	6	2	1	1	2	4.333	2.667	1.333	4.333	2.667	1.333	1.00054	0.454935	0.208184	0.700148	0.540977	0.298004	CUGACUCCUGGGGUGGUGGUGGCCACAGAAACGAGGUCUUUAACUCUGUCCACCUCUUCCCAGGCGCGG
mmu-miR-6914-5p	mmu-mir-6914	UCCUGGGGUGGUGGUGGCCACAGA	chr10	24	0	1	2	1	0	1	1	0	1	0	1	2	1	0	1	1	0	1	1	0.667	0.667	1	0.667	0.667	0	1	0.956079	0.584241	0.857639	0.673414	CUGACUCCUGGGGUGGUGGUGGCCACAGAAACGAGGUCUUUAACUCUGUCCACCUCUUCCCAGGCGCGG
mmu-miR-6915-3p	mmu-mir-6915	CAACUUCCUUCCUCGUGCCCAG	chr10	22	30	16	6	19	28	9	10	24	17	30	16	6	19	28	9	10	24	17	17.333	18.667	17	17.333	18.667	17	0.134955	0.714653	0.442342	-0.106969	0.814337	0.607979	AAGACAGGUCAGAGCAGAUGGAGGUUCGUGGUAUUUCUCACCCUCACCAACUUCCUUCCUCGUGCCCAG
mmu-miR-6915-5p	mmu-mir-6915	AGGUCAGAGCAGAUGGAGGUUCGU	chr10	24	8	14	10	11	14	9	4	13	13	8	14	10	11	15	9	4	13	13	10.667	11.333	10	10.667	11.667	10	0.18053	0.679679	0.399629	-0.0873753	0.837157	0.640224	AAGACAGGUCAGAGCAGAUGGAGGUUCGUGGUAUUUCUCACCCUCACCAACUUCCUUCCUCGUGCCCAG
mmu-miR-6916-3p	mmu-mir-6916	CUUGGUCUCCCUCUUCCUACAG	chr10	22	0	0	0	1	0	1	0	0	1	0	0	0	1	0	1	0	0	1	0	0.667	0.333	0	0.667	0.333	1.00216	0.773986	0.529161	NA	NA	NA	GCAGGCAGGAGGAUGGAGAUGAGUCACGGGGUUCUUAGAUGCUUGGUCUCCCUCUUCCUACAG
mmu-miR-6916-5p	mmu-mir-6916	CAGGAGGAUGGAGAUGAGUCA	chr10	21	0	1	0	1	0	0	0	0	2	0	1	0	1	0	0	0	0	2	0.333	0.333	0.667	0.333	0.333	0.667	-1.00216	0.805557	0.5915	0	1	0.986098	GCAGGCAGGAGGAUGGAGAUGAGUCACGGGGUUCUUAGAUGCUUGGUCUCCCUCUUCCUACAG
mmu-miR-6917-3p	mmu-mir-6917	GUCACUUCUCUUCCCACCACAG	chr10	22	0	0	1	1	1	3	3	0	0	0	0	1	1	1	3	3	0	0	0.333	1.667	1	0.333	1.667	1	0.737254	0.706067	0.430913	-2.32366	0.202833	0.0840072	GAAGGUGUGGAAGGGGAGUUGUGCCGCAGUCUUCAGCCUGUCACUUCUCUUCCCACCACAG
mmu-miR-6917-5p	mmu-mir-6917	UGUGGAAGGGGAGUUGUGCCG	chr10	21	1	0	0	1	2	0	1	1	0	1	0	0	1	2	0	1	1	0	0.333	1	0.667	0.333	1	0.667	0.584241	0.809938	0.610222	-1.58641	0.542458	0.295864	GAAGGUGUGGAAGGGGAGUUGUGCCGCAGUCUUCAGCCUGUCACUUCUCUUCCCACCACAG
mmu-miR-6918-3p	mmu-mir-6918	UGAGCCUGUGCCCUUCUCACAG	chr11	22	0	0	1	0	1	0	0	0	0	0	0	1	0	1	0	0	0	0	0.333	0.333	0	0.333	0.333	0	NA	NA	NA	0	1	0.986098	UCUUGUGCUGAGGACGGGAUUAGGUUCUCUGAAGAAUGAGCCUGUGCCCUUCUCACAG
mmu-miR-6918-5p	mmu-mir-6918	UGCUGAGGACGGGAUUAGGUUCU	chr11	23	2	4	3	2	1	0	1	1	4	2	4	3	2	1	0	1	1	4	3	1	2	3	1	2	-1	0.635693	0.352616	1.58496	0.20321	0.0834248	UCUUGUGCUGAGGACGGGAUUAGGUUCUCUGAAGAAUGAGCCUGUGCCCUUCUCACAG
mmu-miR-6919-3p	mmu-mir-6919	GCUCCUCCUCCUGGCCCACAG	chr11	21	1	2	1	1	4	4	1	0	3	1	2	1	1	4	4	1	0	3	1.333	3	1.333	1.333	3	1.333	1.17029	0.328128	0.133554	-1.17029	0.32386	0.147811	UGCGGUAGGCCACUGGAGGUGGAAUUGUCUCUGCCUCUGAGGCUCCUCCUCCUGGCCCACAG
mmu-miR-6919-5p	mmu-mir-6919	UAGGCCACUGGAGGUGGAAUUGU	chr11	23	1	2	3	0	0	2	0	2	0	1	2	3	0	0	2	0	2	0	2	0.667	0.667	2	0.667	0.667	0	1	0.956079	1.58424	0.340047	0.157515	UGCGGUAGGCCACUGGAGGUGGAAUUGUCUCUGCCUCUGAGGCUCCUCCUCCUGGCCCACAG
mmu-miR-6920-3p	mmu-mir-6920	CACUGCCCUUUUCCAUUGCCU	chr11	21	0	1	0	0	0	0	0	0	1	0	1	0	0	0	0	0	0	1	0.333	0	0.333	0.333	0	0.333	NA	NA	NA	NA	NA	NA	UUCCUACACAAUGGAAAGACUGCUUGUAGAUGGCGCCAUGUCUAUAUACACUGCCCUUUUCCAUUGCCUAG
mmu-miR-6920-5p	mmu-mir-6920	ACACAAUGGAAAGACUGCUUGU	chr11	22	1	1	1	2	1	1	0	1	1	1	1	1	2	1	1	0	1	1	1	1.333	0.667	1	1.333	0.667	0.998918	0.655033	0.373494	-0.414677	0.855465	0.681031	UUCCUACACAAUGGAAAGACUGCUUGUAGAUGGCGCCAUGUCUAUAUACACUGCCCUUUUCCAUUGCCUAG
mmu-miR-6921-3p	mmu-mir-6921	UGACUACUCCUUGCCUCUCAG	chr11	21	1	0	3	0	1	1	1	1	0	1	0	3	0	1	1	1	1	0	1.333	0.667	0.667	1.333	0.667	0.667	0	1	0.956079	0.998918	0.668594	0.426601	CACACUGAGGGGCAUGAGGUAGGAAGCCGGGAGUGGGGGGACAGUAAAUCUGAAACGGGUGACUACUCCUUGCCUCUCAG
mmu-miR-6921-5p	mmu-mir-6921	UGAGGGGCAUGAGGUAGGAAGC	chr11	22	0	0	0	0	0	0	0	0	0	0	0	0	0	0	0	0	0	0	0	0	0	0	0	0	NA	NA	NA	NA	NA	NA	CACACUGAGGGGCAUGAGGUAGGAAGCCGGGAGUGGGGGGACAGUAAAUCUGAAACGGGUGACUACUCCUUGCCUCUCAG
mmu-miR-6922-3p	mmu-mir-6922	UGUUCUGCUCACCCUUCUCACAG	chr11	23	1	0	1	0	0	0	0	0	0	1	0	1	0	0	0	0	0	0	0.667	0	0	0.667	0	0	NA	NA	NA	NA	NA	NA	AUUGGUGUGGGAGGGGACUGUAGAGAGGAGGGUGCCUAACCUCUGUUCUGCUCACCCUUCUCACAG
mmu-miR-6922-5p	mmu-mir-6922	UGUGGGAGGGGACUGUAGAGAGG	chr11	23	0	1	2	0	2	0	0	1	1	0	1	2	0	2	0	0	1	1	1	0.667	0.667	1	0.667	0.667	0	1	0.956079	0.584241	0.857639	0.673414	AUUGGUGUGGGAGGGGACUGUAGAGAGGAGGGUGCCUAACCUCUGUUCUGCUCACCCUUCUCACAG
mmu-miR-6925-3p	mmu-mir-6925	UCCCCUUUUAUCCCUCAG	chr11	18	2	2	1	2	1	1	1	2	3	2	2	1	2	1	1	1	2	3	1.667	1.333	2	1.667	1.333	2	-0.585323	0.806968	0.583342	0.322577	0.906079	0.766588	AAGCCUGAGGAAGAGAAGGCUUGGACUGACUCAUCCUGAUUACCGUCCCCUUUUAUCCCUCAGCAAUCAA
mmu-miR-6925-5p	mmu-mir-6925	UGAGGAAGAGAAGGCUUGGACU	chr11	22	4	1	0	0	0	0	3	0	2	4	1	0	0	0	0	3	0	2	1.667	0	1.667	1.667	0	1.667	-10.703	0.146171	0.0456367	10.703	0.118002	0.0428174	AAGCCUGAGGAAGAGAAGGCUUGGACUGACUCAUCCUGAUUACCGUCCCCUUUUAUCCCUCAGCAAUCAA
mmu-miR-6926-3p	mmu-mir-6926	UCACCAUCCCUGUCUCCAUAG	chr11	21	2	4	5	3	6	1	2	2	8	2	4	5	3	6	1	2	2	8	3.667	3.333	4	3.667	3.333	4	-0.263179	0.905254	0.765793	0.137779	0.971594	0.871434	UCGGGUCAGUGGGGUGAGGGAUGGUGAUGAAAGAGCCCCAGCUAAAUUCACCAUCCCUGUCUCCAUAG
mmu-miR-6926-5p	mmu-mir-6926	UCAGUGGGGUGAGGGAUGGUGA	chr11	22	0	0	0	0	0	1	0	1	1	0	0	0	0	0	1	0	1	1	0	0.333	0.667	0	0.333	0.667	-1.00216	0.805557	0.5915	NA	NA	NA	UCGGGUCAGUGGGGUGAGGGAUGGUGAUGAAAGAGCCCCAGCUAAAUUCACCAUCCCUGUCUCCAUAG
mmu-miR-6927-3p	mmu-mir-6927	CCUGAGCUGGCUCCCCUGCAG	chr11	21	0	0	0	1	1	0	0	0	0	0	0	0	1	1	0	0	0	0	0	0.667	0	0	0.667	0	NA	NA	NA	NA	NA	NA	GUGAGGGGAUCCAGCCCAGGCUAGGGGGAAGAAUCCCUGCCCGUGGCCUGAGCUGGCUCCCCUGCAGCUCC
mmu-miR-6927-5p	mmu-mir-6927	GUGAGGGGAUCCAGCCCAGGCU	chr11	22	1	0	2	3	1	0	0	3	2	1	0	2	3	1	0	0	3	2	1	1.333	1.667	1	1.333	1.667	-0.322577	0.932906	0.801517	-0.414677	0.855465	0.681031	GUGAGGGGAUCCAGCCCAGGCUAGGGGGAAGAAUCCCUGCCCGUGGCCUGAGCUGGCUCCCCUGCAGCUCC
mmu-miR-6928-3p	mmu-mir-6928	AAGCUGUUCCUGUACUCUCCAG	chr11	22	4	5	9	9	9	9	4	7	12	4	5	9	9	9	9	4	7	12	6	9	7.667	6	9	7.667	0.231263	0.720512	0.446954	-0.584963	0.334189	0.153284	UUCCAAGGGGAUUUGCAUGGACUGCACUAAGACACUUCAGUGUUCCUAAAGCUGUUCCUGUACUCUCCAG
mmu-miR-6928-5p	mmu-mir-6928	AGGGGAUUUGCAUGGACUGCACU	chr11	23	0	0	0	0	0	0	0	0	0	0	0	0	0	0	0	0	0	0	0	0	0	0	0	0	NA	NA	NA	NA	NA	NA	UUCCAAGGGGAUUUGCAUGGACUGCACUAAGACACUUCAGUGUUCCUAAAGCUGUUCCUGUACUCUCCAG
mmu-miR-6929-3p	mmu-mir-6929	CAGGUGCUGUCUUCUUCUUCCAG	chr11	23	2	5	0	0	0	1	3	1	1	2	5	0	0	0	1	3	1	1	2.333	0.333	1.667	2.333	0.333	1.667	-2.32366	0.265519	0.100205	2.80859	0.0790827	0.0271151	GAGGGAGGGAGGAGCAGCAUCUGUGAAGGCUGCCAUAGAAACCACAGGUGCUGUCUUCUUCUUCCAG
mmu-miR-6929-5p	mmu-mir-6929	AGGGAGGAGCAGCAUCUGUGA	chr11	21	0	2	0	1	0	0	0	0	1	0	2	0	1	0	0	0	0	1	0.667	0.333	0.333	0.667	0.333	0.333	0	0.994314	0.968935	1.00216	0.794441	0.574003	GAGGGAGGGAGGAGCAGCAUCUGUGAAGGCUGCCAUAGAAACCACAGGUGCUGUCUUCUUCUUCCAG
mmu-miR-693-5p	mmu-mir-693	CAGCCACAUCCGAAAGUUUUC	chr17	21	0	0	1	0	0	0	0	0	0	0	0	1	0	0	0	0	0	0	0.333	0	0	0.333	0	0	NA	NA	NA	NA	NA	NA	AGUUGUAGGCAUGCUCAUUACAGCCACAUCCGAAAGUUUUCCUGGCUAGGGCAGCUUUCAGAUGUGGCUGUAAUGAGCAUGCUCCCAGC
mmu-miR-6930-3p	mmu-mir-6930	CUGGCCUCUCCAUACUCCCAG	chr11	21	0	0	0	0	0	0	0	0	0	0	0	0	0	0	0	0	0	0	0	0	0	0	0	0	NA	NA	NA	NA	NA	NA	UAGGGAAGGGGGUGCUUGAGAGGUUUGGGAGCCCUUAAGUGAUUUUCCUGGCCUCUCCAUACUCCCAG
mmu-miR-6930-5p	mmu-mir-6930	AAGGGGGUGCUUGAGAGGUUUGG	chr11	23	6	0	2	4	4	0	2	3	5	6	0	2	4	4	0	2	3	5	2.667	2.667	3.333	2.667	2.667	3.333	-0.321603	0.88029	0.722207	0	1	0.960693	UAGGGAAGGGGGUGCUUGAGAGGUUUGGGAGCCCUUAAGUGAUUUUCCUGGCCUCUCCAUACUCCCAG
mmu-miR-6931-3p	mmu-mir-6931	CCCAACCUCUUCAUACCCCAG	chr11	21	2	1	0	0	1	0	0	4	1	2	1	0	0	1	0	0	4	1	1	0.333	1.667	1	0.333	1.667	-2.32366	0.265519	0.100205	1.58641	0.563929	0.317562	GUCACUGGGGUGGGGAGUGGGGGACUUCUGAAUCACUAGAGGCUCUGGAAUGACCCAACCUCUUCAUACCCCAG
mmu-miR-6931-5p	mmu-mir-6931	UGGGGUGGGGAGUGGGGGACU	chr11	21	0	0	0	0	2	0	0	0	0	0	0	0	0	2	0	0	0	0	0	0.667	0	0	0.667	0	NA	NA	NA	NA	NA	NA	GUCACUGGGGUGGGGAGUGGGGGACUUCUGAAUCACUAGAGGCUCUGGAAUGACCCAACCUCUUCAUACCCCAG
mmu-miR-6932-3p	mmu-mir-6932	UCUGUUCUGCUUCCUCUGCAG	chr11	21	0	0	0	0	0	0	0	0	0	0	0	0	0	0	0	0	0	0	0	0	0	0	0	0	NA	NA	NA	NA	NA	NA	AGUCUUUGUAGGUGAAGUAGACUUGGCUGACAGAUGCUCUGUUCUGCUUCCUCUGCAG
mmu-miR-6932-5p	mmu-mir-6932	UUGUAGGUGAAGUAGACUUGGC	chr11	22	0	1	1	2	0	0	1	0	1	0	1	1	2	0	0	1	0	1	0.667	0.667	0.667	0.667	0.667	0.667	0	1	0.956079	0	1	0.98034	AGUCUUUGUAGGUGAAGUAGACUUGGCUGACAGAUGCUCUGUUCUGCUUCCUCUGCAG
mmu-miR-6933-5p	mmu-mir-6933	UGGCGGCAGUCAGGAUACCUGU	chr11	22	1	7	3	6	12	4	7	7	6	1	7	3	6	12	4	7	7	6	3.667	7.333	6.667	3.667	7.333	6.667	0.137366	0.816811	0.626197	-0.999803	0.121771	0.0452908	UGGUCUGUCUGGCGGCAGUCAGGAUACCUGUCUUUCCUGGUAGGAAUGAGUUACAGGUGUUUCCUCUGCCGUCACACUCAG
mmu-miR-6934-3p	mmu-mir-6934	ACCUCUGCUCCUGCCCCACCAG	chr11	22	2	0	0	0	0	0	0	0	0	2	0	0	0	0	0	0	0	0	0.667	0	0	0.667	0	0	NA	NA	NA	NA	NA	NA	AGGCCUUGGUGGAGACAGCAAGGGUGGGAUGGUUCAAGCCACCUCUGCUCCUGCCCCACCAG
mmu-miR-6934-5p	mmu-mir-6934	UUGGUGGAGACAGCAAGGGUGG	chr11	22	2	3	0	4	7	0	6	8	6	2	3	0	4	7	0	6	8	6	1.667	3.667	6.667	1.667	3.667	6.667	-0.862437	0.338834	0.139302	-1.13735	0.267882	0.117396	AGGCCUUGGUGGAGACAGCAAGGGUGGGAUGGUUCAAGCCACCUCUGCUCCUGCCCCACCAG
mmu-miR-6935-3p	mmu-mir-6935	UGUUCUUUGUCUUUCCACAG	chr11	20	1	1	2	0	0	0	0	4	0	1	1	2	0	0	0	0	5	0	1.333	0	1.333	1.333	0	1.667	-10.3805	0.146171	0.0456367	NA	NA	NA	GUGGGUGUGGGAGGCUCAGGGCCCCUGCUACUCACUCACUCAGGUGUUCUUUGUCUUUCCACAG
mmu-miR-6935-5p	mmu-mir-6935	UGUGGGAGGCUCAGGGCCCCUG	chr11	22	0	0	0	0	0	0	0	0	0	0	0	0	0	0	0	0	0	0	0	0	0	0	0	0	NA	NA	NA	NA	NA	NA	GUGGGUGUGGGAGGCUCAGGGCCCCUGCUACUCACUCACUCAGGUGUUCUUUGUCUUUCCACAG
mmu-miR-6936-3p	mmu-mir-6936	CGGCGCGCGCGGUCGCUCACC	chr11	21	10	5	12	10	14	5	4	8	16	10	5	12	10	14	5	4	8	16	9	9.667	9.333	9	9.667	9.333	0.0507273	0.887249	0.733578	-0.103143	0.885777	0.719241	GUGAGCCACUGCCGUGCCCGCGCUCGCGCCGGCGCGCGCGGUCGCUCACCCGCU
mmu-miR-6936-5p	mmu-mir-6936	GUGAGCCACUGCCGUGCCCGC	chr11	21	12	7	6	11	14	8	12	10	14	12	7	6	11	14	8	12	10	14	8.333	11	12	8.333	11	12	-0.125531	1	0.894473	-0.400596	0.484173	0.251981	GUGAGCCACUGCCGUGCCCGCGCUCGCGCCGGCGCGCGCGGUCGCUCACCCGCU
mmu-miR-6937-3p	mmu-mir-6937	UCACAGGUUCCCCCUUGCACUAG	chr12	23	0	0	1	0	1	1	0	1	0	0	0	1	0	1	1	0	1	0	0.333	0.667	0.333	0.333	0.667	0.333	1.00216	0.773986	0.529161	-1.00216	0.781873	0.546104	UAGCUGUAAGGGCUGGGUCUGUGUGAUCGGUCUCCAGGAAACUCACAGGUUCCCCCUUGCACUAG
mmu-miR-6937-5p	mmu-mir-6937	UAGCUGUAAGGGCUGGGUCUGUGU	chr12	24	0	1	2	0	0	0	0	0	0	0	1	2	0	0	0	0	0	0	1	0	0	1	0	0	NA	NA	NA	NA	NA	NA	UAGCUGUAAGGGCUGGGUCUGUGUGAUCGGUCUCCAGGAAACUCACAGGUUCCCCCUUGCACUAG
mmu-miR-6938-3p	mmu-mir-6938	UCAUCUGGGGCUGUCUCCUUAG	chr12	22	1	1	0	1	0	0	3	1	1	1	1	0	1	0	0	3	1	1	0.667	0.333	1.667	0.667	0.333	1.667	-2.32366	0.265519	0.100205	1.00216	0.794441	0.574003	AGUGUUUGGAGCUAGCUCCAGAGAGAGUGAAGUCAUGCUUGUCAUCUGGGGCUGUCUCCUUAG
mmu-miR-6938-5p	mmu-mir-6938	UUGGAGCUAGCUCCAGAGAGAGU	chr12	23	0	0	0	0	0	0	2	0	0	0	0	0	0	0	0	2	0	0	0	0	0.667	0	0	0.667	NA	NA	NA	NA	NA	NA	AGUGUUUGGAGCUAGCUCCAGAGAGAGUGAAGUCAUGCUUGUCAUCUGGGGCUGUCUCCUUAG
mmu-miR-6939-3p	mmu-mir-6939	CCUCACUUGACCCGCUGCAG	chr12	20	4	3	4	8	6	7	4	8	3	4	3	4	8	6	7	4	8	3	3.667	7	5	3.667	7	5	0.485427	0.505173	0.243376	-0.932755	0.161835	0.0642343	GAGCCAGGCAGCUGGUUGGUGGAAGCCAUGCAACAGCGCCCCCAGGUGCCUGAGGCCUCACUUGACCCGCUGCAG
mmu-miR-6939-5p	mmu-mir-6939	CAGGCAGCUGGUUGGUGGAAG	chr12	21	0	0	0	0	0	0	0	0	0	0	0	0	0	0	0	0	0	0	0	0	0	0	0	0	NA	NA	NA	NA	NA	NA	GAGCCAGGCAGCUGGUUGGUGGAAGCCAUGCAACAGCGCCCCCAGGUGCCUGAGGCCUCACUUGACCCGCUGCAG
mmu-miR-694	mmu-mir-694	CUGAAAAUGUUGCCUGAAG	chr18	19	1	0	0	0	0	0	0	0	0	1	0	0	0	0	0	0	0	0	0.333	0	0	0.333	0	0	NA	NA	NA	NA	NA	NA	AAAGGCCAGCUCAGGCAUCGCUUUCAACCCAAGACCAGGCUGAAAAUGUUGCCUGAAGCAGUCUCUGCCU
mmu-miR-6940-3p	mmu-mir-6940	UUACCUUCCGUGCUUGCCCGCAG	chr12	23	66	44	36	56	87	48	68	71	46	66	44	36	56	87	48	68	71	46	48.667	63.667	61.667	48.667	63.667	61.667	0.0460471	0.680696	0.398986	-0.387602	0.0251554	0.00735699	AGAGGCAGGGCUGGCUGGAAGGUUUUUCGAGGCUGGCUCAGCACCCCUUACCUUCCGUGCUUGCCCGCAG
mmu-miR-6941-3p	mmu-mir-6941	CUAACUCGGCUGCUCCCAAAG	chr12	21	0	0	0	0	1	0	0	0	0	0	0	0	0	1	0	0	0	0	0	0.333	0	0	0.333	0	NA	NA	NA	NA	NA	NA	GCACCCCUGGGGGACUGACGGGUAGCUGCUGCCGCCAGCUAACUCGGCUGCUCCCAAAG
mmu-miR-6941-5p	mmu-mir-6941	CUGGGGGACUGACGGGUAGCU	chr12	21	0	3	1	4	2	2	1	2	4	0	3	1	4	2	2	1	2	4	1.333	2.667	2.333	1.333	2.667	2.333	0.193032	0.875645	0.715203	-1.00054	0.449391	0.227348	GCACCCCUGGGGGACUGACGGGUAGCUGCUGCCGCCAGCUAACUCGGCUGCUCCCAAAG
mmu-miR-6942-3p	mmu-mir-6942	UUAUGGUUCUCUCCACCUCUCA	chr13	22	0	0	0	0	0	0	0	0	1	0	0	0	0	0	0	0	0	1	0	0	0.333	0	0	0.333	NA	NA	NA	NA	NA	NA	GGGCCUAGGAGGAGGGGAACAUUUGCAACUAUAGUGGCUUAUGGUUCUCUCCACCUCUCAG
mmu-miR-6942-5p	mmu-mir-6942	UAGGAGGAGGGGAACAUUUGC	chr13	21	0	0	0	0	1	0	0	0	0	0	0	0	0	1	0	0	0	0	0	0.333	0	0	0.333	0	NA	NA	NA	NA	NA	NA	GGGCCUAGGAGGAGGGGAACAUUUGCAACUAUAGUGGCUUAUGGUUCUCUCCACCUCUCAG
mmu-miR-6943-3p	mmu-mir-6943	CUGCUUCCAUACCCCUACCCAG	chr13	22	1	1	1	1	6	0	1	3	2	1	1	1	1	6	0	1	3	2	1	2.333	2	1	2.333	2	0.222186	0.868272	0.706411	-1.22219	0.382773	0.186867	GGAGAUGGGGUGAGGUUGGAAGCUAGGCCUAUCAGUGAACCCACCUGCUUCCAUACCCCUACCCAG
mmu-miR-6943-5p	mmu-mir-6943	UGGGGUGAGGUUGGAAGCUA	chr13	20	6	3	2	3	4	1	2	0	2	6	3	2	3	4	1	2	0	2	3.667	2.667	1.333	3.667	2.667	1.333	1.00054	0.454935	0.208184	0.459382	0.769529	0.524552	GGAGAUGGGGUGAGGUUGGAAGCUAGGCCUAUCAGUGAACCCACCUGCUUCCAUACCCCUACCCAG
mmu-miR-6944-3p	mmu-mir-6944	UAACUCUUCCCUUGUGCCCUCAG	chr13	23	263	162	139	215	276	228	233	231	222	266	163	140	217	277	228	235	232	223	188	239.667	228.667	189.667	240.667	230	0.0677831	0.178028	0.0592346	-0.350299	1.23932e-05	2.54393e-06	GUGAGAGCGGGGGGAGUGGCAAGUGAGACGGAUGGGCGGGGCUGGCUCAGACUGCUAGCCCCGCCCAGCUCUCUAACUCUUCCCUUGUGCCCUCAG
mmu-miR-6944-5p	mmu-mir-6944	GUGAGAGCGGGGGGAGUGGCAAG	chr13	23	1	0	1	0	0	1	2	1	1	1	0	1	0	0	1	2	1	1	0.667	0.333	1.333	0.667	0.333	1.333	-2.00108	0.411022	0.18303	1.00216	0.794441	0.574003	GUGAGAGCGGGGGGAGUGGCAAGUGAGACGGAUGGGCGGGGCUGGCUCAGACUGCUAGCCCCGCCCAGCUCUCUAACUCUUCCCUUGUGCCCUCAG
mmu-miR-6945-3p	mmu-mir-6945	UCUGAGCUCUGCCCUUCCCAU	chr13	21	6	2	7	1	6	4	3	6	4	6	2	7	1	6	4	3	6	4	5	3.667	4.333	5	3.667	4.333	-0.240766	0.917092	0.784168	0.447328	0.716162	0.469311	CACGUCCUGGGAGGGGCAGCCCCUGGUGCCCACAGAACCAGAGGUUCUGAGCUCUGCCCUUCCCAUAG
mmu-miR-6945-5p	mmu-mir-6945	UCCUGGGAGGGGCAGCCCCUGG	chr13	22	0	0	2	0	0	2	2	0	1	0	0	2	0	0	2	2	0	1	0.667	0.667	1	0.667	0.667	1	-0.584241	0.867809	0.698123	0	1	0.98034	CACGUCCUGGGAGGGGCAGCCCCUGGUGCCCACAGAACCAGAGGUUCUGAGCUCUGCCCUUCCCAUAG
mmu-miR-6946-3p	mmu-mir-6946	UUUCUUCUCUUCCCUUUCAG	chr14	20	0	1	0	0	1	0	1	0	1	0	1	0	0	1	0	1	0	1	0.333	0.333	0.667	0.333	0.333	0.667	-1.00216	0.805557	0.5915	0	1	0.986098	AAAAGAAAAGGGAGAGAAAGAAAUGCAAGGUGGGCAAAGCUAUUUGACAUUUCUUCUCUUCCCUUUCAG
mmu-miR-6946-5p	mmu-mir-6946	AAAAGGGAGAGAAAGAAAUGC	chr14	21	0	1	2	1	2	2	3	2	1	0	1	2	1	2	2	3	2	1	1	1.667	2	1	1.667	2	-0.262746	0.957559	0.833173	-0.737254	0.704898	0.456167	AAAAGAAAAGGGAGAGAAAGAAAUGCAAGGUGGGCAAAGCUAUUUGACAUUUCUUCUCUUCCCUUUCAG
mmu-miR-6947-5p	mmu-mir-6947	CAUCCAGUGGAGAGGCUCGUG	chr14	21	0	0	0	1	0	0	1	1	1	0	0	0	1	0	0	1	1	1	0	0.333	1	0	0.333	1	-1.58641	0.613047	0.331392	NA	NA	NA	GGGCUCAUCCAGUGGAGAGGCUCGUGCACGCUCCUACUGACAGCAGCCUCUUUCCCUGGCAUCAG
mmu-miR-6948-3p	mmu-mir-6948	UGUCCUUCCUGUCUGACCACA	chr14	21	36	30	26	30	44	36	35	39	35	36	30	26	30	45	36	35	39	35	30.667	36.667	36.333	30.667	37	36.333	0.0132017	0.809874	0.586918	-0.257795	0.292808	0.131112	GGAUCAGUUCAGACAGGACUGUGACACACUUCUCUGCCUCUGUCCUUCCUGUCUGACCACAG
mmu-miR-6950-3p	mmu-mir-6950	CUCUGUCUUGAUCCUCUCCAG	chr14	21	0	0	0	0	0	0	0	0	0	0	0	0	0	0	0	0	0	0	0	0	0	0	0	0	NA	NA	NA	NA	NA	NA	CUCUGUCCUGGAGUGGAGGACAGUCAGAAAGGCAGUUGUAGCAUUCUCUGUCUUGAUCCUCUCCAGGUUGUCA
mmu-miR-6951-3p	mmu-mir-6951	CUUUUUUCUUCACAAAUACAG	chr15	21	0	0	0	0	0	0	1	0	0	0	0	0	0	0	0	1	0	0	0	0	0.333	0	0	0.333	NA	NA	NA	NA	NA	NA	UUUCAUUGUAUUUGUGUGAUUAAAGUAUUAGAAGUAUUGAAAUUCUGAGUUUUGCUUUUUUCUUCACAAAUACAG
mmu-miR-6951-5p	mmu-mir-6951	UUGUAUUUGUGUGAUUAAAGU	chr15	21	4	1	6	6	4	6	6	6	8	4	1	6	6	4	6	6	6	8	3.667	5.333	6.667	3.667	5.333	6.667	-0.32209	0.808621	0.615127	-0.540347	0.545918	0.303701	UUUCAUUGUAUUUGUGUGAUUAAAGUAUUAGAAGUAUUGAAAUUCUGAGUUUUGCUUUUUUCUUCACAAAUACAG
mmu-miR-6952-3p	mmu-mir-6952	UCUCUGACUCUGCCUCCCACAG	chr15	22	2	3	2	3	1	1	4	4	2	2	3	2	3	1	1	4	4	2	2.333	1.667	3.333	2.333	1.667	3.333	-0.999567	0.484561	0.230134	0.484932	0.802822	0.591726	CCUGAAUGGUGGGCGGUGAAACAGAGAGCUUAGCAUGGGUCUCUGACUCUGCCUCCCACAG
mmu-miR-6952-5p	mmu-mir-6952	AUGGUGGGCGGUGAAACAGAGA	chr15	22	1	1	1	3	4	1	0	1	2	1	1	1	3	4	1	0	1	2	1	2.667	1	1	2.667	1	1.41522	0.273002	0.104896	-1.41522	0.265886	0.115555	CCUGAAUGGUGGGCGGUGAAACAGAGAGCUUAGCAUGGGUCUCUGACUCUGCCUCCCACAG
mmu-miR-6953-3p	mmu-mir-6953	CUGACCCAGCCUCUAUGUCCCCAG	chr15	24	59	28	32	39	28	29	32	54	40	59	30	32	39	28	29	32	54	40	39.667	32	42	40.333	32	42	-0.392317	0.277396	0.107722	0.309867	0.288616	0.128973	AGGGUAAGGGGCAGGGGCAGGGAUUCAAGUGCCCUCAGGGGACACUGACCCAGCCUCUAUGUCCCCAG
mmu-miR-6954-3p	mmu-mir-6954	UGCAGCCAGCUCUUCCCCUAG	chr15	21	14	8	5	6	12	9	5	16	7	14	8	5	6	12	9	5	16	7	9	9	9.333	9	9	9.333	-0.0524159	1	0.944721	0	1	0.927857	UACUCUGGGGCAGUUCUGGGGGCAGAUAUGCAAACCUCCUGCAGCCAGCUCUUCCCCUAG
mmu-miR-6954-5p	mmu-mir-6954	UGGGGCAGUUCUGGGGGCAGAU	chr15	22	0	1	1	0	0	0	2	0	1	0	1	1	0	0	0	2	0	1	0.667	0	1	0.667	0	1	NA	NA	NA	NA	NA	NA	UACUCUGGGGCAGUUCUGGGGGCAGAUAUGCAAACCUCCUGCAGCCAGCUCUUCCCCUAG
mmu-miR-6955-3p	mmu-mir-6955	ACACCUGUCUCCUUUGCCCACA	chr15	22	2	1	2	3	2	4	2	3	5	2	1	2	3	2	4	2	3	5	1.667	3	3.333	1.667	3	3.333	-0.151859	1	0.912757	-0.847708	0.499518	0.262009	AAGGGAGGGCCUCAGGACUCAGGAGGUGACCCUAACACUUUGGAGAGUCUCACACCUGUCUCCUUUGCCCACAG
mmu-miR-6956-3p	mmu-mir-6956	UGACCGGCCUAUCCUCUCAG	chr15	20	2	0	0	0	1	1	0	0	0	2	0	0	0	1	1	0	0	0	0.667	0.667	0	0.667	0.667	0	NA	NA	NA	0	1	0.98034	GCAGGCAGUGAGUGGGUGGGACUGGCCUGGAGUCAGUCACCCUGACCGGCCUAUCCUCUCAG
mmu-miR-6956-5p	mmu-mir-6956	UGAGUGGGUGGGACUGGCCU	chr15	20	0	0	0	0	0	0	0	0	0	0	0	0	0	0	0	0	0	0	0	0	0	0	0	0	NA	NA	NA	NA	NA	NA	GCAGGCAGUGAGUGGGUGGGACUGGCCUGGAGUCAGUCACCCUGACCGGCCUAUCCUCUCAG
mmu-miR-6957-5p	mmu-mir-6957	CAGAAGAGAGACAGGAUCUAG	chr15	21	0	0	0	0	0	0	0	1	0	0	0	0	0	0	0	0	1	0	0	0	0.333	0	0	0.333	NA	NA	NA	NA	NA	NA	ACUGCCAGAAGAGAGACAGGAUCUAGGGAAAGGAUGAAUCUGGAUCUCUUGUUUUCUCUUCCAG
mmu-miR-6958-3p	mmu-mir-6958	UCAGCUGCCUCUUGCCAUCACAG	chr15	23	96	86	66	75	116	91	81	93	88	96	86	66	75	116	92	81	93	88	82.667	94	87.333	82.667	94.333	87.333	0.106134	0.307263	0.122961	-0.185349	0.177385	0.0713727	GUGGGAGAAGAGGCUGCUGUGGGUGCCCCCAAGUCCGCUAGCUCAGCUCCUCAGCUGCCUCUUGCCAUCACAG
mmu-miR-6958-5p	mmu-mir-6958	GUGGGAGAAGAGGCUGCUGUGG	chr15	22	2	0	2	3	2	1	2	2	4	2	0	2	3	2	1	2	2	4	1.333	2	2.667	1.333	2	2.667	-0.415218	0.849733	0.664992	-0.585323	0.744656	0.500834	GUGGGAGAAGAGGCUGCUGUGGGUGCCCCCAAGUCCGCUAGCUCAGCUCCUCAGCUGCCUCUUGCCAUCACAG
mmu-miR-6959-3p	mmu-mir-6959	CUGCACCGACCUGCUCUCCCAG	chr15	22	2	1	3	1	1	5	2	0	2	2	1	3	1	1	5	2	0	2	2	2.333	1.333	2	2.333	1.333	0.80751	0.602218	0.317304	-0.222186	0.901989	0.747562	GUGCCUGGGAAACCUGUGUCGGGCUGUGAGUGUUUUCUGGGACCUGAUACUCACUGCACCGACCUGCUCUCCCAG
mmu-miR-6959-5p	mmu-mir-6959	UGGGAAACCUGUGUCGGGCUGUG	chr15	23	15	6	8	5	4	5	3	8	6	15	6	8	5	4	5	3	8	6	9.667	4.667	5.667	9.667	4.667	5.667	-0.28009	0.863299	0.699217	1.05057	0.0757515	0.0255257	GUGCCUGGGAAACCUGUGUCGGGCUGUGAGUGUUUUCUGGGACCUGAUACUCACUGCACCGACCUGCUCUCCCAG
mmu-miR-6960-5p	mmu-mir-6960	CAGGAUGAGAAGAGUUUGGCUG	chr15	22	1	0	0	0	0	1	0	0	0	1	0	0	0	0	1	0	0	0	0.333	0.333	0	0.333	0.333	0	NA	NA	NA	0	1	0.986098	CUGGGCAGGAUGAGAAGAGUUUGGCUGGAAGCCCUGCUCAGCCAACCACCUCUCUCCUCAG
mmu-miR-6962-3p	mmu-mir-6962	UAUCUGCCCUUCCCUGUCCUAU	chr15	22	12	8	6	7	13	10	14	11	7	12	8	6	7	13	10	14	11	7	8.667	10	10.667	8.667	10	10.667	-0.0931545	0.98098	0.970249	-0.206395	0.775013	0.530754	CGGAAAAGGACCUGGUGGGAGAUCUCACAUCACUGUUGAUAUCUGCCCUUCCCUGUCCUAUAG
mmu-miR-6962-5p	mmu-mir-6962	AAGGACCUGGUGGGAGAUCU	chr15	20	1	0	0	0	0	0	0	0	0	1	0	0	0	0	0	0	0	0	0.333	0	0	0.333	0	0	NA	NA	NA	NA	NA	NA	CGGAAAAGGACCUGGUGGGAGAUCUCACAUCACUGUUGAUAUCUGCCCUUCCCUGUCCUAUAG
mmu-miR-6963-3p	mmu-mir-6963	UGCCUCUUGCCUCCAUCCCACAG	chr15	23	0	0	0	0	1	0	0	0	1	0	0	0	0	1	0	0	0	1	0	0.333	0.333	0	0.333	0.333	0	0.994314	0.968935	NA	NA	NA	GGGAAGGUGGGAUGGAUGGCAGAACCUGGAGAUUCUUGUCAAACUGCUUGCCUCUUGCCUCCAUCCCACAG
mmu-miR-6964-3p	mmu-mir-6964	UUUCUUGUCUUCCACUCUAG	chr16	20	8	1	2	4	3	3	2	4	12	8	1	2	4	3	3	2	4	12	3.667	3.333	6	3.667	3.333	6	-0.848141	0.385398	0.16758	0.137779	0.971594	0.871434	CCCCCUUGGGGUGUGAGACUGGAAACAUCACCAUUGUUCUUUCUUGUCUUCCACUCUAG
mmu-miR-6964-5p	mmu-mir-6964	UUGGGGUGUGAGACUGGAAAC	chr16	21	0	1	0	0	1	0	0	0	1	0	1	0	0	1	0	0	0	1	0.333	0.333	0.333	0.333	0.333	0.333	0	0.994314	0.968935	0	1	0.986098	CCCCCUUGGGGUGUGAGACUGGAAACAUCACCAUUGUUCUUUCUUGUCUUCCACUCUAG
mmu-miR-6965-3p	mmu-mir-6965	UCUGUGCUCGGUCUCGCUCCAG	chr17	22	0	0	0	0	0	0	1	0	2	0	0	0	0	0	0	1	0	2	0	0	1	0	0	1	NA	NA	NA	NA	NA	NA	GCGGGAGAGGGAGGCUAUUGGGCAGGAGAUGAGGAAGAACCUUCUGUGCUCGGUCUCGCUCCAG
mmu-miR-6966-3p	mmu-mir-6966	UGCUGUGUGCUUCCUCUGCAG	chr17	21	1	0	1	0	0	1	0	0	0	1	0	1	0	0	1	0	0	0	0.667	0.333	0	0.667	0.333	0	NA	NA	NA	1.00216	0.794441	0.574003	UGUCCCUCGGGGAUGUGGACAGCACAGCCAUCUCAGAUCAAUGAGAGCAUGUGCUGUGUGCUUCCUCUGCAG
mmu-miR-6966-5p	mmu-mir-6966	CUCGGGGAUGUGGACAGCACA	chr17	21	2	0	5	0	0	2	4	5	4	2	0	5	0	0	2	4	5	4	2.333	0.667	4.333	2.333	0.667	4.333	-2.69961	0.0161737	0.00371537	1.80643	0.22183	0.0929832	UGUCCCUCGGGGAUGUGGACAGCACAGCCAUCUCAGAUCAAUGAGAGCAUGUGCUGUGUGCUUCCUCUGCAG
mmu-miR-6967-3p	mmu-mir-6967-1	UCAUCUUUAUCUCUCCCCAG	chr17	20	0	0	0	0	0	2	1	0	0	0	0	0	0	0	2	1	0	0	0	0.667	0.333	0	0.667	0.333	1.00216	0.773986	0.529161	NA	NA	NA	AAAGGCAGGGAGGGAUAAAGACCAGUCACUAUGGAAACUCAUCUUUAUCUCUCCCCAG
mmu-miR-6967-5p	mmu-mir-6967-1	CAGGGAGGGAUAAAGACCAGU	chr17	21	1	2	2	0	0	3	2	3	0	1	2	2	0	0	3	2	3	0	1.667	1	1.667	1.667	1	1.667	-0.737254	0.787525	0.525854	0.737254	0.745461	0.498666	AAAGGCAGGGAGGGAUAAAGACCAGUCACUAUGGAAACUCAUCUUUAUCUCUCCCCAG
mmu-miR-6968-3p	mmu-mir-6968	ACAAGCGCUGUCUCCCCUCCAG	chr17	22	1	0	1	2	0	0	0	2	1	1	0	1	2	0	0	0	2	1	0.667	0.667	1	0.667	0.667	1	-0.584241	0.867809	0.698123	0	1	0.98034	AGGGGGCGAGGGGGCCCUGUGGUUUCAAGAAGGCUGUCUGAGGGCCACAAGCGCUGUCUCCCCUCCAG
mmu-miR-6968-5p	mmu-mir-6968	AGGGGGCGAGGGGGCCCUGUGG	chr17	22	0	0	0	0	0	0	0	0	1	0	0	0	0	0	0	0	0	1	0	0	0.333	0	0	0.333	NA	NA	NA	NA	NA	NA	AGGGGGCGAGGGGGCCCUGUGGUUUCAAGAAGGCUGUCUGAGGGCCACAAGCGCUGUCUCCCCUCCAG
mmu-miR-6969-3p	mmu-mir-6969	UGUUGUUCCCAUCUCUGCAG	chr17	20	0	0	1	0	0	0	0	0	0	0	0	1	0	0	0	0	0	0	0.333	0	0	0.333	0	0	NA	NA	NA	NA	NA	NA	GUUCCCAGCAGAGUAGGGAGCAAAAGAUAACCAAGUGACUCUGUUGUUCCCAUCUCUGCAG
mmu-miR-6970-3p	mmu-mir-6970	UCACGCCACCCACCCUGUGCU	chr17	21	2	2	2	1	3	2	2	3	1	2	2	2	1	3	2	2	3	1	2	2	2	2	2	2	0	1	0.924003	0	1	0.965955	GUAAGUUCAGGGCUGGGAGCAGAGACUGGGCCUGUGCGAGGUCUCACGCCACCCACCCUGUGCUCAG
mmu-miR-6970-5p	mmu-mir-6970	GUAAGUUCAGGGCUGGGAGCAGAGA	chr17	25	0	0	3	0	2	0	0	0	0	0	0	3	0	2	0	0	0	0	1	0.667	0	1	0.667	0	NA	NA	NA	0.584241	0.857639	0.673414	GUAAGUUCAGGGCUGGGAGCAGAGACUGGGCCUGUGCGAGGUCUCACGCCACCCACCCUGUGCUCAG
mmu-miR-6971-3p	mmu-mir-6971	ACAGCCUCUGCUUCUUCUCAG	chr17	21	12	7	12	10	11	6	14	16	17	12	7	12	10	11	6	14	16	17	10.333	9	15.667	10.333	9	15.667	-0.799732	0.118783	0.0350827	0.199262	0.856538	0.665937	UGGGGUGGGGGAGGGUGUAGAGGCUGGGCUGGCAGACUCAUCACAGCCUCUGCUUCUUCUCAG
mmu-miR-6971-5p	mmu-mir-6971	UGGGGGAGGGUGUAGAGGCU	chr17	20	0	1	1	0	1	0	0	0	0	0	1	1	0	1	0	0	0	0	0.667	0.333	0	0.667	0.333	0	NA	NA	NA	1.00216	0.794441	0.574003	UGGGGUGGGGGAGGGUGUAGAGGCUGGGCUGGCAGACUCAUCACAGCCUCUGCUUCUUCUCAG
mmu-miR-6972-3p	mmu-mir-6972	UUACUGUACCUGUCUCCAUAG	chr17	21	0	0	0	0	0	0	0	0	0	0	0	0	0	0	0	0	0	0	0	0	0	0	0	0	NA	NA	NA	NA	NA	NA	GUUGGGCUGGAGGCACAGGGCAGAACAGGUUGUCUGUGGCUCCUUACUGUACCUGUCUCCAUAG
mmu-miR-6973b-3p	mmu-mir-6973b	UGCUCUCUUACCCUUCCUAG	chr2	20	3	0	3	4	2	1	3	1	4	3	0	3	4	2	1	3	1	4	2	2.333	2.667	2	2.333	2.667	-0.193032	0.99498	0.879337	-0.222186	0.901989	0.747562	GUAGGUAUGGGGAGAGGACAGGGAGUUGACAGUUUCCGAAUCCUUCCCAUCUGUGCUCUCUUACCCUUCCUAGGCAAGGC
mmu-miR-6973b-5p	mmu-mir-6973b	GUAGGUAUGGGGAGAGGACAGGGA	chr2	24	0	0	0	0	0	0	0	0	0	0	0	0	0	0	0	0	0	0	0	0	0	0	0	0	NA	NA	NA	NA	NA	NA	GUAGGUAUGGGGAGAGGACAGGGAGUUGACAGUUUCCGAAUCCUUCCCAUCUGUGCUCUCUUACCCUUCCUAGGCAAGGC
mmu-miR-6974-5p	mmu-mir-6974	GUGAGGCAGCAAGAGAUUGGGGGU	chr17	24	0	0	0	0	0	0	0	0	0	0	0	0	0	0	0	0	0	0	0	0	0	0	0	0	NA	NA	NA	NA	NA	NA	GUGAGGCAGCAAGAGAUUGGGGGUGCUGGGGUGGCCUAGCUAACUCAGAGUCCUAGAGUCCUCUCCACUCUCUUCUGUCCCAG
mmu-miR-6975-3p	mmu-mir-6975	UCUCUCCUUUCUCCUCCUAG	chr17	20	2	0	2	4	7	2	0	3	2	2	0	2	4	7	2	0	3	2	1.333	4.333	1.667	1.333	4.333	1.667	1.37811	0.13747	0.042419	-1.70069	0.0673157	0.0223163	AGUCGGCUGGGGAGAAAGGGGUUUGGCACGGUGCAAAAAUGUCUCUCCUUUCUCCUCCUAG
mmu-miR-6975-5p	mmu-mir-6975	GCUGGGGAGAAAGGGGUUUGGCA	chr17	23	0	0	0	0	1	0	0	0	0	0	0	0	0	1	0	0	0	0	0	0.333	0	0	0.333	0	NA	NA	NA	NA	NA	NA	AGUCGGCUGGGGAGAAAGGGGUUUGGCACGGUGCAAAAAUGUCUCUCCUUUCUCCUCCUAG
mmu-miR-6976-3p	mmu-mir-6976	AUCUCCCUCCCAACUCCCCAG	chr17	21	0	0	0	0	0	1	1	1	1	0	0	0	0	0	1	1	1	1	0	0.333	1	0	0.333	1	-1.58641	0.613047	0.331392	NA	NA	NA	UUCCCCAGGGAAGUUGAGAGGAAAAUUGUCGCUGACCUGCCCAUCUCCCUCCCAACUCCCCAG
mmu-miR-6976-5p	mmu-mir-6976	CAGGGAAGUUGAGAGGAAAAUUG	chr17	23	3	5	8	3	5	3	4	2	5	3	5	8	3	5	3	4	2	5	5.333	3.667	3.667	5.333	3.667	3.667	0	1	0.897229	0.540347	0.61407	0.367271	UUCCCCAGGGAAGUUGAGAGGAAAAUUGUCGCUGACCUGCCCAUCUCCCUCCCAACUCCCCAG
mmu-miR-6977-3p	mmu-mir-6977	AAGGCGUUGCCUGACCCUGACC	chr17	22	7	2	14	13	7	6	8	11	15	7	2	14	13	7	6	8	11	15	7.667	8.667	11.333	7.667	8.667	11.333	-0.386925	0.691472	0.410975	-0.176871	0.814016	0.606631	GUGAGGCGCUGUGGGCACGGCUUGGCCCCGAGGCUUCCAAGGCGUUGCCUGACCCUGACCUCAU
mmu-miR-6977-5p	mmu-mir-6977	GUGAGGCGCUGUGGGCACGGCUUGG	chr17	25	0	0	0	0	0	0	0	0	0	0	0	0	0	0	0	0	0	0	0	0	0	0	0	0	NA	NA	NA	NA	NA	NA	GUGAGGCGCUGUGGGCACGGCUUGGCCCCGAGGCUUCCAAGGCGUUGCCUGACCCUGACCUCAU
mmu-miR-6979-3p	mmu-mir-6979	UUGUGUCUGUCUGGCUCCCAG	chr18	21	2	4	1	1	1	0	1	1	1	2	4	1	1	1	0	1	1	1	2.333	0.667	1	2.333	0.667	1	-0.584241	0.867809	0.698123	1.80643	0.22183	0.0929832	GGGGAGGCGCAGAGACUGAGCUGCUCAGUGCGCGCUUGUGUCUGUCUGGCUCCCAG
mmu-miR-698-3p	mmu-mir-698	CAUUCUCGUUUCCUUCCCU	chr4	19	1	0	0	0	0	0	0	0	0	1	0	0	0	0	0	0	0	0	0.333	0	0	0.333	0	0	NA	NA	NA	NA	NA	NA	UCAUCUCUGCCCUCACUGUAAGGGAGGGUGGUGGCUAUGUGGGUGGGACAGGGAUGUUCAGUUGCUAAAGACAUUCUCGUUUCCUUCCCUCAGUGUCCCCAGAUGGUGA
mmu-miR-698-5p	mmu-mir-698	UGUGGGUGGGACAGGGAUGUU	chr4	21	0	1	1	3	5	1	2	1	3	0	1	1	3	5	1	2	1	3	0.667	3	2	0.667	3	2	0.584963	0.655381	0.377277	-2.1692	0.0766635	0.0259723	UCAUCUCUGCCCUCACUGUAAGGGAGGGUGGUGGCUAUGUGGGUGGGACAGGGAUGUUCAGUUGCUAAAGACAUUCUCGUUUCCUUCCCUCAGUGUCCCCAGAUGGUGA
mmu-miR-6980-3p	mmu-mir-6980	UGACUUGCCUUCCACCCCAG	chr18	20	1	1	0	0	1	1	1	4	1	1	1	0	0	1	1	1	4	1	0.667	0.667	2	0.667	0.667	2	-1.58424	0.3879	0.169552	0	1	0.98034	UUAGGGUGGGGGGGGAGGCUAGGUUAGCAUCCACCCAGCUGACUUGCCUUCCACCCCAG
mmu-miR-6981-3p	mmu-mir-6981	CAACAGCCUACUGUCUCCUCAG	chr18	22	0	0	0	0	0	0	0	2	0	0	0	0	0	0	0	0	2	0	0	0	0.667	0	0	0.667	NA	NA	NA	NA	NA	NA	GUGAGGAGAAGGAAGAGGCUGAAGGCUGGGCUUCUGGUGCUUCUGGGGUUCAGCCACACACCCACCCCCAGUGCCACCCAGGCCGACCAGUGCCAACAGCCUACUGUCUCCUCAG
mmu-miR-6982-3p	mmu-mir-6982	UGGCCCCUCUGCCCCUUCCAG	chr18	21	11	9	16	16	8	17	8	14	13	11	9	16	16	8	17	8	14	13	12	13.667	11.667	12	13.667	11.667	0.228263	0.633597	0.353185	-0.187662	0.747649	0.497754	AGGGGCUGGAGGAUCGCAGGGGUGGCCUGGGGCAGGCUAGGCAAACCUGGCCCCUCUGCCCCUUCCAG
mmu-miR-6982-5p	mmu-mir-6982	CUGGAGGAUCGCAGGGGUGGCCUGG	chr18	25	2	0	0	1	3	1	0	2	1	2	0	0	1	3	1	0	2	1	0.667	1.667	1	0.667	1.667	1	0.737254	0.706067	0.430913	-1.3215	0.463768	0.236728	AGGGGCUGGAGGAUCGCAGGGGUGGCCUGGGGCAGGCUAGGCAAACCUGGCCCCUCUGCCCCUUCCAG
mmu-miR-6983-3p	mmu-mir-6983	UGAAUCAAAGUCUGUUGUUCCAG	chr18	23	3	0	2	2	2	5	2	1	3	3	0	2	2	2	5	2	1	3	1.667	3	2	1.667	3	2	0.584963	0.655381	0.377277	-0.847708	0.499518	0.262009	AUGACUUGGAAGGGCAUACUGAUUCGGGAGACCCUAAAGCCUGAAUCAAAGUCUGUUGUUCCAG
mmu-miR-6983-5p	mmu-mir-6983	UUGGAAGGGCAUACUGAUUCGG	chr18	22	4	1	1	0	1	4	2	0	1	4	1	1	0	1	4	2	0	1	2	1.667	1	2	1.667	1	0.737254	0.706067	0.430913	0.262746	0.915537	0.79413	AUGACUUGGAAGGGCAUACUGAUUCGGGAGACCCUAAAGCCUGAAUCAAAGUCUGUUGUUCCAG
mmu-miR-6984-3p	mmu-mir-6984	UACUUUCUUUCCUGUCUUUCU	chr19	21	7	10	6	12	10	15	9	8	10	7	10	6	12	10	15	9	8	10	7.667	12.333	9	7.667	12.333	9	0.454527	0.34167	0.141091	-0.68579	0.14477	0.0561461	GUGAAACUGAAAGGCAAUGAAGGAGGAGCACUGUCACAGUGUACUUUCUUUCCUGUCUUUCUAG
mmu-miR-6984-5p	mmu-mir-6984	ACUGAAAGGCAAUGAAGGAGGAGC	chr19	24	0	0	0	0	0	0	0	0	0	0	0	0	0	0	0	0	0	0	0	0	0	0	0	0	NA	NA	NA	NA	NA	NA	GUGAAACUGAAAGGCAAUGAAGGAGGAGCACUGUCACAGUGUACUUUCUUUCCUGUCUUUCUAG
mmu-miR-6985-3p	mmu-mir-6985	CUCACAGCCACCUCCUCACAG	chr19	21	1	0	0	0	0	0	0	0	0	1	0	0	0	0	0	0	0	0	0.333	0	0	0.333	0	0	NA	NA	NA	NA	NA	NA	GUGUAUACUGAGGGGUGGCUGCUAUGUCACUCAAAGCUGACUCACAGCCACCUCCUCACAG
mmu-miR-6985-5p	mmu-mir-6985	UACUGAGGGGUGGCUGCUAUGU	chr19	22	0	0	1	2	1	1	0	0	1	0	0	1	2	1	1	0	0	1	0.333	1.333	0.333	0.333	1.333	0.333	2.00108	0.353993	0.149406	-2.00108	0.33733	0.158248	GUGUAUACUGAGGGGUGGCUGCUAUGUCACUCAAAGCUGACUCACAGCCACCUCCUCACAG
mmu-miR-6986-3p	mmu-mir-6986	GUUUUCACCUUCCUCCCAG	chr19	19	1	0	2	1	0	0	1	2	0	1	0	2	1	0	0	1	2	0	1	0.333	1	1	0.333	1	-1.58641	0.613047	0.331392	1.58641	0.563929	0.317562	GGGUGAGGGGAGCUAGGUAGAAAGCCAGAGGCAUAUGUGGUUUUCACCUUCCUCCCAG
mmu-miR-6986-5p	mmu-mir-6986	AGGGGAGCUAGGUAGAAAGCCA	chr19	22	14	22	12	28	30	19	18	18	30	14	22	12	28	30	19	18	18	30	16	25.667	22	16	25.667	22	0.222411	0.458641	0.211552	-0.681843	0.0213018	0.00611386	GGGUGAGGGGAGCUAGGUAGAAAGCCAGAGGCAUAUGUGGUUUUCACCUUCCUCCCAG
mmu-miR-6987-3p	mmu-mir-6987	CACCCAUUUCUCCCUGCUUCCAG	chr19	23	0	0	0	0	0	0	1	0	0	0	0	0	0	0	0	1	0	0	0	0	0.333	0	0	0.333	NA	NA	NA	NA	NA	NA	AACAGUGGGACAGGGUGACAGGGUGAGACCCAUAGAUCAGAGCUGGGCUUCACCCAUUUCUCCCUGCUUCCAG
mmu-miR-6987-5p	mmu-mir-6987	UGGGACAGGGUGACAGGGUGAG	chr19	22	2	1	0	1	2	1	1	0	2	2	1	0	1	2	1	1	0	2	1	1.333	1	1	1.333	1	0.414677	0.838829	0.65187	-0.414677	0.855465	0.681031	AACAGUGGGACAGGGUGACAGGGUGAGACCCAUAGAUCAGAGCUGGGCUUCACCCAUUUCUCCCUGCUUCCAG
mmu-miR-6988-3p	mmu-mir-6988	UGACCUCUGUAUCUCCUGCCAG	chr19	22	10	13	6	17	9	10	20	4	11	10	13	6	17	9	10	20	4	11	9.667	12	11.667	9.667	12	11.667	0.0406008	0.881722	0.725793	-0.311894	0.572798	0.332962	AUCUGGGGUGGAGAGCUGAGGCCCAGGUAGCUCAGCCUGACCUCUGUAUCUCCUGCCAG
mmu-miR-6989-3p	mmu-mir-6989	UGUCCACUGUCUCUGGUCCCAG	chr19	22	15	15	12	8	16	7	19	13	13	15	15	12	8	16	7	19	13	13	14	10.333	15	14	10.333	15	-0.537703	0.387293	0.169816	0.438168	0.463806	0.235905	GGCUGUUGGGGACAGAGGCACAGGAUGCUGGCUGCUGACCACCUGUCCACUGUCUCUGGUCCCAG
mmu-miR-6989-5p	mmu-mir-6989	UUGGGGACAGAGGCACAGGAUG	chr19	22	1	0	0	0	1	0	0	1	0	1	0	0	0	1	0	0	1	0	0.333	0.333	0.333	0.333	0.333	0.333	0	0.994314	0.968935	0	1	0.986098	GGCUGUUGGGGACAGAGGCACAGGAUGCUGGCUGCUGACCACCUGUCCACUGUCUCUGGUCCCAG
mmu-miR-6990-3p	mmu-mir-6990	AGCCCUGCCUCUUCCUGGCAG	chr19	21	0	0	0	0	0	0	0	0	0	0	0	0	0	0	0	0	0	0	0	0	0	0	0	0	NA	NA	NA	NA	NA	NA	GCUUGCCCAGGGUGAGUCAGGGCUCUCCUGUCAUCUGGGCCCCCUCCGGGCUCUGGGAGGCCGCCACUGGAGCCCUGCCUCUUCCUGGCAG
mmu-miR-6990-5p	mmu-mir-6990	CCCAGGGUGAGUCAGGGCUCU	chr19	21	0	0	1	4	2	1	5	0	1	0	0	1	4	2	1	5	0	1	0.333	2.333	2	0.333	2.333	2	0.222186	0.868272	0.706411	-2.80859	0.0704466	0.0234182	GCUUGCCCAGGGUGAGUCAGGGCUCUCCUGUCAUCUGGGCCCCCUCCGGGCUCUGGGAGGCCGCCACUGGAGCCCUGCCUCUUCCUGGCAG
mmu-miR-6991-3p	mmu-mir-6991	GCAGCCCUUUGUUCUUCUCCAG	chr19	22	1	2	1	3	6	1	7	2	5	1	2	1	3	6	1	7	2	5	1.333	3.333	4.667	1.333	3.333	4.667	-0.485674	0.766422	0.493598	-1.32214	0.22177	0.0942675	AGCAGUGGAGAACAGGGACUGGGCCUGAUUGAUGGCACUCGCUCCAAGGCAGCCCUUUGUUCUUCUCCAG
mmu-miR-6991-5p	mmu-mir-6991	UGGAGAACAGGGACUGGGCCUG	chr19	22	0	0	0	0	0	0	0	0	0	0	0	0	0	0	0	0	0	0	0	0	0	0	0	0	NA	NA	NA	NA	NA	NA	AGCAGUGGAGAACAGGGACUGGGCCUGAUUGAUGGCACUCGCUCCAAGGCAGCCCUUUGUUCUUCUCCAG
mmu-miR-6993-3p	mmu-mir-6993	CUUGCGUUUGUUUCCUCACAG	chr19	21	1	0	0	0	0	0	0	0	0	1	0	0	0	0	0	0	0	0	0.333	0	0	0.333	0	0	NA	NA	NA	NA	NA	NA	GGCUCAGUGGGAGAAACGGGUGUCUGUCUGGUCUCUGCUGCUGACUUGCGUUUGUUUCCUCACAG
mmu-miR-6993-5p	mmu-mir-6993	AGUGGGAGAAACGGGUGUCUGUC	chr19	23	0	0	0	0	2	0	0	0	0	0	0	0	0	2	0	0	0	0	0	0.667	0	0	0.667	0	NA	NA	NA	NA	NA	NA	GGCUCAGUGGGAGAAACGGGUGUCUGUCUGGUCUCUGCUGCUGACUUGCGUUUGUUUCCUCACAG
mmu-miR-6994-3p	mmu-mir-6994	AACGAUCUUCUCCGUCUUUGC	chr19	21	13	5	8	7	8	5	3	8	6	13	5	8	7	8	5	3	8	6	8.667	6.667	5.667	8.667	6.667	5.667	0.234453	0.772986	0.508747	0.378495	0.666802	0.422126	CUGUCACAAAGGUGGGUGAAGCCGGUGACGAUUGCUAGUUCUUCUGUGUCAACGAUCUUCUCCGUCUUUGCAG
mmu-miR-6994-5p	mmu-mir-6994	ACAAAGGUGGGUGAAGCCGGUGA	chr19	23	1	2	6	2	4	3	3	2	1	1	2	6	2	4	3	3	2	1	3	3	2	3	3	2	0.584963	0.655381	0.377277	0	1	0.95831	CUGUCACAAAGGUGGGUGAAGCCGGUGACGAUUGCUAGUUCUUCUGUGUCAACGAUCUUCUCCGUCUUUGCAG
mmu-miR-6995-3p	mmu-mir-6995	UGUGUCCCCUUCCUCUCACAG	chr19	21	0	0	0	0	0	0	0	0	0	0	0	0	0	0	0	0	0	0	0	0	0	0	0	0	NA	NA	NA	NA	NA	NA	CAGACCUGGGAGUAGAAGGGGGAAACCAGAAAUGAGGGCUUUAAUGAUGGUGUGUCCCCUUCCUCUCACAG
mmu-miR-6995-5p	mmu-mir-6995	CUGGGAGUAGAAGGGGGAAACCA	chr19	23	0	0	0	0	1	0	1	0	0	0	0	0	0	1	0	1	0	0	0	0.333	0.333	0	0.333	0.333	0	0.994314	0.968935	NA	NA	NA	CAGACCUGGGAGUAGAAGGGGGAAACCAGAAAUGAGGGCUUUAAUGAUGGUGUGUCCCCUUCCUCUCACAG
mmu-miR-6996-5p	mmu-mir-6996	UGCACAGGACAGAGCACAGUC	chr2	21	1	2	2	1	1	1	2	0	0	1	2	2	1	1	1	2	0	0	1.667	1	0.667	1.667	1	0.667	0.584241	0.809938	0.610222	0.737254	0.745461	0.498666	UGGGCUGCACAGGACAGAGCACAGUCAGCAUCAUCCGACGGUGUCUCUGGUCACUCUGCAG
mmu-miR-6997-3p	mmu-mir-6997	UCAAACCUUACCCUCCUGUUUCC	chr2	23	0	1	2	2	2	3	1	1	1	0	1	2	2	2	4	1	1	1	1	2.333	1	1	2.667	1	1.22219	0.273002	0.104896	-1.22219	0.265886	0.115555	CCAAGUAACAGGCUGGAGAGGUGCAGAACAGAGUCUCUGGAGUCUCUCAAACCUUACCCUCCUGUUUCCAG
mmu-miR-6997-5p	mmu-mir-6997	UAACAGGCUGGAGAGGUGCAGA	chr2	22	3	4	1	3	3	1	6	3	7	3	4	1	3	3	1	6	3	7	2.667	2.333	5.333	2.667	2.333	5.333	-1.19276	0.217247	0.0758483	0.193032	0.938435	0.83317	CCAAGUAACAGGCUGGAGAGGUGCAGAACAGAGUCUCUGGAGUCUCUCAAACCUUACCCUCCUGUUUCCAG
mmu-miR-6998-3p	mmu-mir-6998	AGAGCUGCUCUGUGCCCACACA	chr2	22	0	0	0	0	0	0	0	0	0	0	0	0	0	0	0	0	0	0	0	0	0	0	0	0	NA	NA	NA	NA	NA	NA	UGGGCCUGGGCAGAGGGCAAAGUGACUCGGUGACACGGGUGAGAGCUGCUCUGUGCCCACACAG
mmu-miR-6998-5p	mmu-mir-6998	CUGGGCAGAGGGCAAAGUGACU	chr2	22	0	0	0	0	0	0	0	0	0	0	0	0	0	0	0	0	0	0	0	0	0	0	0	0	NA	NA	NA	NA	NA	NA	UGGGCCUGGGCAGAGGGCAAAGUGACUCGGUGACACGGGUGAGAGCUGCUCUGUGCCCACACAG
mmu-miR-6999-3p	mmu-mir-6999	CUUCAGCUGUCCUCCUUUCUGU	chr2	22	5	7	4	5	4	7	4	2	4	5	7	4	5	4	7	4	2	4	5.333	5.333	3.333	5.333	5.333	3.333	0.678126	0.415196	0.186592	0	1	0.944433	AAGGAAGGAGAGUCAGCAAGCACCUGGCUGGCCCAGGCUUCAGCUGUCCUCCUUUCUGUAG
mmu-miR-6999-5p	mmu-mir-6999	AAGGAAGGAGAGUCAGCAAGCAC	chr2	23	0	0	0	1	0	1	0	1	0	0	0	0	1	0	1	0	1	0	0	0.667	0.333	0	0.667	0.333	1.00216	0.773986	0.529161	NA	NA	NA	AAGGAAGGAGAGUCAGCAAGCACCUGGCUGGCCCAGGCUUCAGCUGUCCUCCUUUCUGUAG
mmu-miR-700-3p	mmu-mir-700	CACGCGGGAACCGAGUCCACC	chr4	21	888	765	884	750	1021	785	697	844	745	893	774	897	753	1027	793	699	849	751	845.667	852	762	854.667	857.667	766.333	0.161062	3.54156e-08	4.97174e-09	-0.0107637	0.561466	0.313115	UUCACUGGGAGUAAGGCUCCUUCCUGUGCUUGCAGGGGAGAAAUACGAACUGCACGCGGGAACCGAGUCCACCCCCAGU
mmu-miR-700-5p	mmu-mir-700	UAAGGCUCCUUCCUGUGCUUGC	chr4	22	450	316	310	356	555	472	426	614	322	453	316	312	357	558	474	427	615	325	358.667	461	454	360.333	463	455.667	0.0220745	0.183442	0.0622063	-0.362122	5.77045e-11	9.38157e-12	UUCACUGGGAGUAAGGCUCCUUCCUGUGCUUGCAGGGGAGAAAUACGAACUGCACGCGGGAACCGAGUCCACCCCCAGU
mmu-miR-7000-3p	mmu-mir-7000	CACCCACCUGCCUGUCCUCCAG	chr2	22	20	10	13	14	13	18	8	11	15	20	10	13	14	13	18	8	11	15	14.333	15	11.333	14.333	15	11.333	0.404433	0.336331	0.137966	-0.0656219	0.898617	0.742318	AGAGGAGGGGACAGGUAUCUGGACAGAGGUUCUGCCCUCAGCACCCACCUGCCUGUCCUCCAG
mmu-miR-7001-3p	mmu-mir-7001	CGCUCACACUCCCUCUGCAG	chr2	20	2	1	0	0	1	1	4	2	0	2	1	0	0	1	1	4	2	0	1	0.667	2	1	0.667	2	-1.58424	0.3879	0.169552	0.584241	0.857639	0.673414	GGAGGAGGCAGGGUGUGAGCGUGAGCAUCCCAGAGGCCCAGGUUCAAGUCCAGCCCUGACGCUCACACUCCCUCUGCAG
mmu-miR-7002-3p	mmu-mir-7002	UUGUGCUUCCCCUUGCCAG	chr2	19	0	1	0	0	0	0	1	0	1	0	1	0	0	0	0	1	0	1	0.333	0	0.667	0.333	0	0.667	NA	NA	NA	NA	NA	NA	UCUUUGGCUUCGGGGAGUACGUGGAAAAUGAGCGCUUUGUGCUUCCCCUUGCCAG
mmu-miR-7002-5p	mmu-mir-7002	UUGGCUUCGGGGAGUACGUGG	chr2	21	0	0	0	0	1	0	0	0	1	0	0	0	0	1	0	0	0	1	0	0.333	0.333	0	0.333	0.333	0	0.994314	0.968935	NA	NA	NA	UCUUUGGCUUCGGGGAGUACGUGGAAAAUGAGCGCUUUGUGCUUCCCCUUGCCAG
mmu-miR-7004-3p	mmu-mir-7004	CCCACUCCCUCCUUCACGCAG	chr2	21	2	0	2	4	4	6	1	4	2	2	0	2	4	4	6	1	4	2	1.333	4.667	2.333	1.333	4.667	2.333	1.00031	0.259506	0.0959248	-1.80782	0.0435637	0.0134727	UGACCUUCCGUGGAUGAGGCCUGUGCCGUGACUCUCAGUGACACCCACUCCCUCCUUCACGCAG
mmu-miR-7004-5p	mmu-mir-7004	UUCCGUGGAUGAGGCCUGUGCCGU	chr2	24	0	0	1	0	2	0	0	1	1	0	0	1	0	2	0	0	1	1	0.333	0.667	0.667	0.333	0.667	0.667	0	1	0.956079	-1.00216	0.781873	0.546104	UGACCUUCCGUGGAUGAGGCCUGUGCCGUGACUCUCAGUGACACCCACUCCCUCCUUCACGCAG
mmu-miR-7006-3p	mmu-mir-7006	UUUCUGACCUGGAUCCCCAG	chr2	20	2	1	3	3	3	4	3	8	7	2	1	3	3	3	4	3	8	7	2	3.333	6	2	3.333	6	-0.848141	0.385398	0.16758	-0.736821	0.542985	0.291959	CCAUGUGGGGGUGUUCAAGACUUGGGAACCUGGCUGAUUUCUUACCUGGUUUCUGACCUGGAUCCCCAG
mmu-miR-7008-3p	mmu-mir-7008	UGUGCUUCUUGCCUCUUCUCAG	chr3	22	0	1	1	1	1	0	1	3	0	0	1	1	1	1	0	1	3	0	0.667	0.667	1.333	0.667	0.667	1.333	-0.998918	0.718834	0.447879	0	1	0.98034	UGCUCUGUGGGAGAUGCCAGGAGCCGUACGACUAACUGACGUGUGCUUCUUGCCUCUUCUCAG
mmu-miR-7008-5p	mmu-mir-7008	UGUGGGAGAUGCCAGGAGCCGUAC	chr3	24	4	1	1	0	0	0	0	0	1	4	1	1	0	0	0	0	0	1	2	0	0.333	2	0	0.333	NA	NA	NA	10.9658	0.0667665	0.0220432	UGCUCUGUGGGAGAUGCCAGGAGCCGUACGACUAACUGACGUGUGCUUCUUGCCUCUUCUCAG
mmu-miR-7009-5p	mmu-mir-7009	UUGGGGUCAGGGGACCAGAGCU	chr3	22	0	0	0	0	0	0	0	0	0	0	0	0	0	0	0	0	0	0	0	0	0	0	0	0	NA	NA	NA	NA	NA	NA	CCCUUUUGGGGUCAGGGGACCAGAGCUCCAGUGACCCUGUCUCUCUUUUCCCCUCUCCCUGCAG
mmu-miR-701-3p	mmu-mir-701	UAUCUAUUAAAGAGGCUAGC	chr5	20	7	7	5	7	3	5	4	3	3	7	7	5	7	3	5	4	3	3	6.333	5	3.333	6.333	5	3.333	0.585107	0.519108	0.254349	0.340961	0.781012	0.538409	GUGGAGCAUCUACCUUGAGCAAGUAAUUAGCCGCUGAAAUAGAUGGAUUGUAUAGAUGAGGUUCUAUCUAUUAAAGAGGCUAGCCACUUAUCAAGUGCUAACAGCCCAC
mmu-miR-701-5p	mmu-mir-701	UUAGCCGCUGAAAUAGAUGGA	chr5	21	39	53	48	41	42	32	47	37	49	39	53	48	41	42	32	47	37	49	46.667	38.333	44.333	46.667	38.333	44.333	-0.209794	0.74695	0.477312	0.283816	0.357561	0.170499	GUGGAGCAUCUACCUUGAGCAAGUAAUUAGCCGCUGAAAUAGAUGGAUUGUAUAGAUGAGGUUCUAUCUAUUAAAGAGGCUAGCCACUUAUCAAGUGCUAACAGCCCAC
mmu-miR-7010-3p	mmu-mir-7010	AGGUUCUCCUUUCCUUUGCAG	chr3	21	0	1	0	0	1	0	0	0	0	0	1	0	0	1	0	0	0	0	0.333	0.333	0	0.333	0.333	0	NA	NA	NA	0	1	0.986098	GUUUCGGAAAGGAUUGGGAAACUUGACUAAUGCAUGGUAACAGGUUCUCCUUUCCUUUGCAGG
mmu-miR-7010-5p	mmu-mir-7010	CGGAAAGGAUUGGGAAACUUGA	chr3	22	0	1	4	1	1	2	0	0	2	0	1	4	1	1	2	0	0	2	1.667	1.333	0.667	1.667	1.333	0.667	0.998918	0.655033	0.373494	0.322577	0.906079	0.766588	GUUUCGGAAAGGAUUGGGAAACUUGACUAAUGCAUGGUAACAGGUUCUCCUUUCCUUUGCAGG
mmu-miR-7011-3p	mmu-mir-7011	UCUGCUUCCCUCCUCCUCUAG	chr3	21	2	1	0	0	0	0	0	0	1	2	1	0	0	0	0	0	0	1	1	0	0.333	1	0	0.333	NA	NA	NA	NA	NA	NA	GGCAGAGGAGGAUGGGAGAGGGAGGUGUGCACCCACUCAGGAGCUGACACACUCUGCUUCCCUCCUCCUCUAG
mmu-miR-7012-3p	mmu-mir-7012	UGACCUGUGGCUCCUCUCCCAG	chr3	22	2	1	1	1	1	1	0	1	1	2	1	1	1	1	1	0	1	1	1.333	1	0.667	1.333	1	0.667	0.584241	0.809938	0.610222	0.414677	0.891555	0.729197	GACGGAAGGAGAGGAGUUGGCAGGGACUAGCUAUGAGCAUCCUGACCUGUGGCUCCUCUCCCAG
mmu-miR-7012-5p	mmu-mir-7012	AAGGAGAGGAGUUGGCAGGGACU	chr3	23	2	1	0	0	2	1	0	1	0	2	1	0	0	2	1	0	1	0	1	1	0.333	1	1	0.333	1.58641	0.550256	0.282903	0	1	0.975923	GACGGAAGGAGAGGAGUUGGCAGGGACUAGCUAUGAGCAUCCUGACCUGUGGCUCCUCUCCCAG
mmu-miR-7013-3p	mmu-mir-7013	CCACACUUACUGUUGCCUCUUCCU	chr3	24	1	1	0	2	1	1	0	1	3	1	1	0	2	1	1	0	1	3	0.667	1.333	1.333	0.667	1.333	1.333	0	1	0.937917	-0.998918	0.634481	0.393309	UUCGGUAUGAAGAGGCCAGUGUUGUAGCUUGAGAUCCAGCCUAAGCCACACUUACUGUUGCCUCUUCCUCAG
mmu-miR-7013-5p	mmu-mir-7013	UAUGAAGAGGCCAGUGUUGUAG	chr3	22	1	1	2	4	4	2	1	3	4	1	1	2	4	4	2	1	3	4	1.333	3.333	2.667	1.333	3.333	2.667	0.321603	0.789372	0.55623	-1.32214	0.22177	0.0942675	UUCGGUAUGAAGAGGCCAGUGUUGUAGCUUGAGAUCCAGCCUAAGCCACACUUACUGUUGCCUCUUCCUCAG
mmu-miR-7015-3p	mmu-mir-7015	UCUCACUGUCCUCUGCACUAG	chr4	21	2	2	3	5	5	4	10	4	3	2	2	3	5	5	4	10	4	3	2.333	4.667	5.667	2.333	4.667	5.667	-0.28009	0.863299	0.699217	-1.00031	0.256124	0.110266	UGCCCUCUGUGCAGUAGGCUGUGGGUUCCAUGCUGACUGACUUUCUCACUGUCCUCUGCACUAG
mmu-miR-7015-5p	mmu-mir-7015	UCUGUGCAGUAGGCUGUGGGUUC	chr4	23	1	0	0	0	0	1	0	0	0	1	0	0	0	0	1	0	0	0	0.333	0.333	0	0.333	0.333	0	NA	NA	NA	0	1	0.986098	UGCCCUCUGUGCAGUAGGCUGUGGGUUCCAUGCUGACUGACUUUCUCACUGUCCUCUGCACUAG
mmu-miR-7016-3p	mmu-mir-7016	ACCUGCCUCCUGCUCUCCCCAG	chr4	22	6	3	4	8	6	7	4	5	3	6	3	4	8	6	7	4	5	3	4.333	7	4	4.333	7	4	0.807355	0.232408	0.08326	-0.691989	0.324255	0.147255	CGACUCAGGGAGGGGAGCGAGAGUAGGCCACUAUGGACAUGCUGAGCCUGACCUGCCUCCUGCUCUCCCCAG
mmu-miR-7016-5p	mmu-mir-7016	CAGGGAGGGGAGCGAGAGUAG	chr4	21	1	1	0	0	3	0	0	2	1	1	1	0	0	3	0	0	2	1	0.667	1	1	0.667	1	1	0	1	0.946221	-0.584241	0.834559	0.634068	CGACUCAGGGAGGGGAGCGAGAGUAGGCCACUAUGGACAUGCUGAGCCUGACCUGCCUCCUGCUCUCCCCAG
mmu-miR-7017-3p	mmu-mir-7017	ACCCUGCUCCUCUCCCUCCAG	chr4	21	0	0	0	0	0	0	0	0	0	0	0	0	0	0	0	0	0	0	0	0	0	0	0	0	NA	NA	NA	NA	NA	NA	GUCCCAGAGGGUUGUGAGACUAGGGCUGUGCUUCCUGCCUAACCCUGCUCCUCUCCCUCCAG
mmu-miR-7017-5p	mmu-mir-7017	AGAGGGUUGUGAGACUAGGGCUGU	chr4	24	0	0	0	1	0	0	0	0	0	0	0	0	1	0	0	0	0	0	0	0.333	0	0	0.333	0	NA	NA	NA	NA	NA	NA	GUCCCAGAGGGUUGUGAGACUAGGGCUGUGCUUCCUGCCUAACCCUGCUCCUCUCCCUCCAG
mmu-miR-7018-3p	mmu-mir-7018	UCACCCUGCUGCCGGCUUGCAG	chr4	22	0	0	0	0	0	0	0	0	1	0	0	0	0	0	0	0	0	1	0	0	0.333	0	0	0.333	NA	NA	NA	NA	NA	NA	GUGAGCAGACAGGGAGUGGUGGGGGAAGUCUUCUCCUGGGCUCCCUGAGCCCACACGUAACCCUCACCCUGCUGCCGGCUUGCAG
mmu-miR-7019-3p	mmu-mir-7019	UCACCUUGGCCGCCUCUCUGCAG	chr4	23	50	65	38	48	82	55	65	44	54	50	65	38	48	82	55	65	44	54	51	61.667	54.333	51	61.667	54.333	0.18267	0.248624	0.0904292	-0.274001	0.128948	0.049073	AGGGGAUCUGGGAGGGGCUGUCAGGAGUACAGGCCGACUGCACCGCUCACCUUGGCCGCCUCUCUGCAG
mmu-miR-7019-5p	mmu-mir-7019	AUCUGGGAGGGGCUGUCAGGAGU	chr4	23	0	1	0	0	0	0	1	0	1	0	1	0	0	0	0	1	0	1	0.333	0	0.667	0.333	0	0.667	NA	NA	NA	NA	NA	NA	AGGGGAUCUGGGAGGGGCUGUCAGGAGUACAGGCCGACUGCACCGCUCACCUUGGCCGCCUCUCUGCAG
mmu-miR-702-3p	mmu-mir-702	UGCCCACCCUUUACCCCGCUCC	chr5	22	42	22	39	48	49	67	49	51	43	42	22	39	48	49	67	49	51	43	34.333	54.667	47.667	34.333	54.667	47.667	0.197679	0.254315	0.092731	-0.671074	0.000345086	7.86709e-05	CGGGACAAGGUGAGUGGGGUGGUUGGCAUGGGUUGCCCAUGGGGACUCGACGCUGUGCCCACAGCCUCCUGAUGUCCUCCUCACGCAUGCCCACCCUUUACCCCGCUCC
mmu-miR-702-5p	mmu-mir-702	GUGAGUGGGGUGGUUGGCAUG	chr5	21	9	5	10	6	13	6	5	10	15	9	5	10	6	13	6	5	10	15	8	8.333	10	8	8.333	10	-0.263092	0.822939	0.637646	-0.058836	0.929364	0.818786	CGGGACAAGGUGAGUGGGGUGGUUGGCAUGGGUUGCCCAUGGGGACUCGACGCUGUGCCCACAGCCUCCUGAUGUCCUCCUCACGCAUGCCCACCCUUUACCCCGCUCC
mmu-miR-7020-3p	mmu-mir-7020	AACCCCUCUCUUCUCUCCCAG	chr4	21	0	0	0	0	0	0	0	0	0	0	0	0	0	0	0	0	0	0	0	0	0	0	0	0	NA	NA	NA	NA	NA	NA	AGGUCUGGGAUGGUGGAGAGGGUGACCAGAUGGAGACAUCGUAGGCACUAACCCCUCUCUUCUCUCCCAG
mmu-miR-7020-5p	mmu-mir-7020	UGGGAUGGUGGAGAGGGUGACCAG	chr4	24	1	2	0	1	0	0	0	0	0	1	2	0	1	0	0	0	0	0	1	0.333	0	1	0.333	0	NA	NA	NA	1.58641	0.563929	0.317562	AGGUCUGGGAUGGUGGAGAGGGUGACCAGAUGGAGACAUCGUAGGCACUAACCCCUCUCUUCUCUCCCAG
mmu-miR-7021-3p	mmu-mir-7021	UCUCUGUGCUUCUGCUCCUUAG	chr4	22	0	1	0	0	0	0	0	1	0	0	1	0	0	0	0	0	1	0	0.333	0	0.333	0.333	0	0.333	NA	NA	NA	NA	NA	NA	GAGUCAUAGGAGUUGAUUACAGAGCAAGCGCUGUGUCUUCAUCUCUGUGCUUCUGCUCCUUAG
mmu-miR-7021-5p	mmu-mir-7021	AUAGGAGUUGAUUACAGAGCAA	chr4	22	2	3	1	0	0	4	1	0	0	2	3	1	0	0	4	1	0	0	2	1.333	0.333	2	1.333	0.333	2.00108	0.353993	0.149406	0.585323	0.780967	0.551146	GAGUCAUAGGAGUUGAUUACAGAGCAAGCGCUGUGUCUUCAUCUCUGUGCUUCUGCUCCUUAG
mmu-miR-7022-3p	mmu-mir-7022	ACAAGCCUGACCUCUGCCCCCA	chr4	22	1	0	3	0	2	1	0	1	0	1	0	3	0	2	1	0	1	0	1.333	1	0.333	1.333	1	0.333	1.58641	0.550256	0.282903	0.414677	0.891555	0.729197	ACCUGGCAAGGAAGGGCUCUGUUUAGCAUGCUGGCAAUACAAGCCUGACCUCUGCCCCCAG
mmu-miR-7022-5p	mmu-mir-7022	CCUGGCAAGGAAGGGCUCUGUUU	chr4	23	0	0	0	0	0	0	3	0	0	0	0	0	0	0	0	3	0	0	0	0	1	0	0	1	NA	NA	NA	NA	NA	NA	ACCUGGCAAGGAAGGGCUCUGUUUAGCAUGCUGGCAAUACAAGCCUGACCUCUGCCCCCAG
mmu-miR-7023-3p	mmu-mir-7023	UCACCCUGUCUGCGCCCCUCAG	chr4	22	1	1	0	0	1	0	0	0	0	1	1	0	0	1	0	0	0	0	0.667	0.333	0	0.667	0.333	0	NA	NA	NA	1.00216	0.794441	0.574003	UUGGAAUGGGGGAGCUGGGAUUGGGCGUGGAGCUUGGAGGCCUCACCCUGUCUGCGCCCCUCAG
mmu-miR-7023-5p	mmu-mir-7023	AUGGGGGAGCUGGGAUUGGGCGU	chr4	23	0	0	0	0	0	0	1	0	0	0	0	0	0	0	0	1	0	0	0	0	0.333	0	0	0.333	NA	NA	NA	NA	NA	NA	UUGGAAUGGGGGAGCUGGGAUUGGGCGUGGAGCUUGGAGGCCUCACCCUGUCUGCGCCCCUCAG
mmu-miR-7024-3p	mmu-mir-7024	CCAGCAGUCCCUGCUCCCUACAG	chr5	23	3	0	3	2	1	4	2	3	2	3	0	3	2	1	4	2	3	2	2	2.333	2.333	2	2.333	2.333	0	1	0.917934	-0.222186	0.901989	0.747562	AUGGGUUGGGGGAUGGGUUGCUUGGCCCUAGGCACCUGCCCAGCAGUCCCUGCUCCCUACAG
mmu-miR-7024-5p	mmu-mir-7024	UUGGGGGAUGGGUUGCUUGGC	chr5	21	2	4	2	0	9	1	8	7	3	2	4	2	0	9	1	8	7	3	2.667	3.333	6	2.667	3.333	6	-0.848141	0.385398	0.16758	-0.321603	0.809419	0.600264	AUGGGUUGGGGGAUGGGUUGCUUGGCCCUAGGCACCUGCCCAGCAGUCCCUGCUCCCUACAG
mmu-miR-7025-3p	mmu-mir-7025	CAGCACAACUCCAGCUCACCAG	chr5	22	1	0	3	1	6	7	3	6	1	1	0	3	1	6	7	3	6	1	1.333	4.667	3.333	1.333	4.667	3.333	0.485674	0.624201	0.340836	-1.80782	0.0435637	0.0134727	UGGCCCGUGAGCUGAAGCUGGUGGCUCCCAGUGAGUUUCUCAGUAGGCAGCACAACUCCAGCUCACCAGCCACG
mmu-miR-7026-3p	mmu-mir-7026	UGUGCUUUCUGGUCUUGGCUUAG	chr5	23	1	2	0	1	1	0	1	0	1	1	2	0	1	1	0	1	0	1	1	0.667	0.667	1	0.667	0.667	0	1	0.956079	0.584241	0.857639	0.673414	UGCGUUUCUGAGACCAUGGGGUAUAUGCAGUGGUUCUGGUAACAUGUGCUUUCUGGUCUUGGCUUAG
mmu-miR-7026-5p	mmu-mir-7026	UUCUGAGACCAUGGGGUAUAU	chr5	21	3	1	5	9	7	4	2	2	1	3	1	5	9	7	4	2	2	1	3	6.667	1.667	3	6.667	1.667	1.99978	0.0059603	0.00126595	-1.15208	0.0946241	0.0330024	UGCGUUUCUGAGACCAUGGGGUAUAUGCAGUGGUUCUGGUAACAUGUGCUUUCUGGUCUUGGCUUAG
mmu-miR-7027-3p	mmu-mir-7027	UCGGGUUUCUCUCCUCUUCCAG	chr5	22	2	1	0	1	3	3	5	1	0	2	1	0	1	3	3	5	1	0	1	2.333	2	1	2.333	2	0.222186	0.868272	0.706411	-1.22219	0.382773	0.186867	UCCCCUGGAAAGGAAGAAACAGCAGAGCAGCUGGGGUCCCUACAUGAAGCUCGGGUUUCUCUCCUCUUCCAG
mmu-miR-7028-3p	mmu-mir-7028	CCUUCUCUUCCCCCUCGGCCAG	chr5	22	1	2	0	0	1	0	1	1	0	1	2	0	0	1	0	1	1	0	1	0.333	0.667	1	0.333	0.667	-1.00216	0.805557	0.5915	1.58641	0.563929	0.317562	UGGGCUGAGGCUUGGGUCAGGAGGUUUAGACUGAAAUGCAAACCUUCUCUUCCCCCUCGGCCAG
mmu-miR-7028-5p	mmu-mir-7028	UGGGCUGAGGCUUGGGUCAGGAG	chr5	23	0	0	4	1	1	0	0	0	0	0	0	4	1	1	0	0	0	0	1.333	0.667	0	1.333	0.667	0	NA	NA	NA	0.998918	0.668594	0.426601	UGGGCUGAGGCUUGGGUCAGGAGGUUUAGACUGAAAUGCAAACCUUCUCUUCCCCCUCGGCCAG
mmu-miR-7029-3p	mmu-mir-7029	UGUGGCUCUGUGUGUCCAGAUC	chr5	22	0	2	2	1	0	0	1	1	0	0	2	2	1	0	0	1	1	0	1.333	0.333	0.667	1.333	0.333	0.667	-1.00216	0.805557	0.5915	2.00108	0.361009	0.173291	GUAAGUCUGGACGCUCGGCUGCCAGCGCCCUGAGCUGUGGCUCUGUGUGUCCAGAUCAGCU
mmu-miR-7029-5p	mmu-mir-7029	UCUGGACGCUCGGCUGCCAGCGC	chr5	23	0	0	0	0	1	0	0	0	0	0	0	0	0	1	0	0	0	0	0	0.333	0	0	0.333	0	NA	NA	NA	NA	NA	NA	GUAAGUCUGGACGCUCGGCUGCCAGCGCCCUGAGCUGUGGCUCUGUGUGUCCAGAUCAGCU
mmu-miR-7030-3p	mmu-mir-7030	CUUGCUCUGUUAUCUCUCCAG	chr5	21	0	0	0	0	0	1	1	0	3	0	0	0	0	0	1	1	0	3	0	0.333	1.333	0	0.333	1.333	-2.00108	0.411022	0.18303	NA	NA	NA	UAUCCUGGGGAGGUGGCUGUGCUAGUCCACGGGGUCAGCCUUGCUCUGUUAUCUCUCCAG
mmu-miR-7030-5p	mmu-mir-7030	UGGGGAGGUGGCUGUGCUAGUC	chr5	22	0	0	0	0	1	0	0	0	0	0	0	0	0	1	0	0	0	0	0	0.333	0	0	0.333	0	NA	NA	NA	NA	NA	NA	UAUCCUGGGGAGGUGGCUGUGCUAGUCCACGGGGUCAGCCUUGCUCUGUUAUCUCUCCAG
mmu-miR-7031-3p	mmu-mir-7031	AACCCUCUUGCCCUCUCCUAG	chr5	21	0	0	2	1	2	4	0	0	0	0	0	2	1	2	4	0	0	0	0.667	2.333	0	0.667	2.333	0	11.188	0.0365253	0.00915629	-1.80643	0.198055	0.0805892	GACAACCUGAGAGGCCUGAAGGGUGGGAGCAGCCUUGAAUGACCAACCCUCUUGCCCUCUCCUAG
mmu-miR-7031-5p	mmu-mir-7031	CCUGAGAGGCCUGAAGGGUGGGA	chr5	23	0	1	0	0	0	1	0	1	1	0	1	0	0	0	1	0	1	1	0.333	0.333	0.667	0.333	0.333	0.667	-1.00216	0.805557	0.5915	0	1	0.986098	GACAACCUGAGAGGCCUGAAGGGUGGGAGCAGCCUUGAAUGACCAACCCUCUUGCCCUCUCCUAG
mmu-miR-7032-3p	mmu-mir-7032	AUCCUCUCGGUACCGCCCUGCA	chr5	22	6	3	3	4	8	4	6	6	6	6	3	3	4	8	4	6	6	6	4	5.333	6	4	5.333	6	-0.170015	0.973983	0.85501	-0.414947	0.65018	0.411013	CGUGGCCCAGGGUGGUCCCCGAGAGGGUGGUCCCCACAUGGGCAAACCAGGGGUCCAUCCUCUCGGUACCGCCCUGCAG
mmu-miR-7032-5p	mmu-mir-7032	CCCAGGGUGGUCCCCGAGAGGGUGGU	chr5	26	0	0	0	0	0	0	0	0	0	0	0	0	0	0	0	0	0	0	0	0	0	0	0	0	NA	NA	NA	NA	NA	NA	CGUGGCCCAGGGUGGUCCCCGAGAGGGUGGUCCCCACAUGGGCAAACCAGGGGUCCAUCCUCUCGGUACCGCCCUGCAG
mmu-miR-7033-5p	mmu-mir-7033	UCUCCAGGAGUCUGAGGGGCAGG	chr5	23	1	1	0	0	0	1	2	2	1	1	1	0	0	0	1	2	2	1	0.667	0.333	1.667	0.667	0.333	1.667	-2.32366	0.265519	0.100205	1.00216	0.794441	0.574003	UUUAGUCUCCAGGAGUCUGAGGGGCAGGGUCGUCUCCAGCAUCUUGGGCUUGGCCUAACCUGCCUCCAUUCUCUUGGGCAG
mmu-miR-7034-3p	mmu-mir-7034	UUGGCCUUCCUUCCCUACCCUACA	chr5	24	1	1	3	2	1	0	4	1	3	1	1	3	2	1	0	4	1	3	1.667	1	2.667	1.667	1	2.667	-1.41522	0.353171	0.147289	0.737254	0.745461	0.498666	AGGGGUCCGGGAGGGAUGGAUGUGCUGGAGGUCCCAUCUAGACCUUGACUGUCCUGACCUUGGCCUUCCUUCCCUACCCUACAG
mmu-miR-7034-5p	mmu-mir-7034	UCCGGGAGGGAUGGAUGUGCU	chr5	21	0	4	0	5	0	0	0	0	2	0	4	0	5	0	0	0	0	2	1.333	1.667	0.667	1.333	1.667	0.667	1.3215	0.473463	0.221841	-0.322577	0.879046	0.710981	AGGGGUCCGGGAGGGAUGGAUGUGCUGGAGGUCCCAUCUAGACCUUGACUGUCCUGACCUUGGCCUUCCUUCCCUACCCUACAG
mmu-miR-7035-3p	mmu-mir-7035	UCUGAGCCGCUGUCCCUGCAG	chr5	21	0	1	0	1	0	0	1	0	0	0	1	0	1	0	0	1	0	0	0.333	0.333	0.333	0.333	0.333	0.333	0	0.994314	0.968935	0	1	0.986098	UGAGGGGCUGGGAGAGUGGCUCAGAAGAGAGUACCUGGCUCUGGGGAGGAAGGGGCAGACUUCUGAGCCGCUGUCCCUGCAG
mmu-miR-7035-5p	mmu-mir-7035	GGCUGGGAGAGUGGCUCAGAA	chr5	21	0	0	0	0	0	0	0	0	0	0	0	0	0	0	0	0	0	0	0	0	0	0	0	0	NA	NA	NA	NA	NA	NA	UGAGGGGCUGGGAGAGUGGCUCAGAAGAGAGUACCUGGCUCUGGGGAGGAAGGGGCAGACUUCUGAGCCGCUGUCCCUGCAG
mmu-miR-7036a-3p	mmu-mir-7036a	CCGUCCUCAUCCGCUCCUCCCAG	chr5	23	11	6	4	2	7	4	7	7	5	11	6	4	2	7	4	7	7	5	7	4.333	6.333	7	4.333	6.333	-0.547523	0.646495	0.363028	0.691989	0.388698	0.190995	CUUCCAGCGGGGUUCGGUGGGGAAGAGACUGCAGCAUGCUGUCCGUCCUCAUCCGCUCCUCCCAG
mmu-miR-7036a-5p	mmu-mir-7036a	AGCGGGGUUCGGUGGGGAAGAGA	chr5	23	0	0	1	0	0	0	0	1	0	0	0	1	0	0	0	0	1	0	0.333	0	0.333	0.333	0	0.333	NA	NA	NA	NA	NA	NA	CUUCCAGCGGGGUUCGGUGGGGAAGAGACUGCAGCAUGCUGUCCGUCCUCAUCCGCUCCUCCCAG
mmu-miR-7036b-3p	mmu-mir-7036b	UUCCUGGUGGGCCUCGGGGUCC	chr5	22	0	0	0	0	0	1	0	0	1	0	0	0	0	0	1	0	0	1	0	0.333	0.333	0	0.333	0.333	0	0.994314	0.968935	NA	NA	NA	ACGCGGGGUUCUCUGUGGAAGCGGCUUGCUCGGCUCUGAGCUUCCUGGUGGGCCUCGGGGUCC
mmu-miR-7036b-5p	mmu-mir-7036b	ACGCGGGGUUCUCUGUGGAAGC	chr5	22	2	1	0	3	2	0	0	0	0	2	1	0	3	2	0	0	0	0	1	1.667	0	1	1.667	0	10.703	0.121402	0.0360221	-0.737254	0.704898	0.456167	ACGCGGGGUUCUCUGUGGAAGCGGCUUGCUCGGCUCUGAGCUUCCUGGUGGGCCUCGGGGUCC
mmu-miR-7037-3p	mmu-mir-7037	UGUCUCCUAAUGUCACCUGCAG	chr5	22	1	2	0	1	3	4	0	1	1	1	2	0	1	3	4	0	1	1	1	2.667	0.667	1	2.667	0.667	1.99946	0.135604	0.0414724	-1.41522	0.265886	0.115555	UCGGGAAGGUGGCCACAGGAGAUCAUGGUGGCUCCUUACCACCUGUCUCCUAAUGUCACCUGCAG
mmu-miR-7037-5p	mmu-mir-7037	AAGGUGGCCACAGGAGAUCAUGGU	chr5	24	3	11	15	15	7	17	3	11	17	3	11	15	15	7	18	3	12	17	9.667	13	10.333	9.667	13.333	10.667	0.331252	0.49799	0.239235	-0.427371	0.334361	0.153059	UCGGGAAGGUGGCCACAGGAGAUCAUGGUGGCUCCUUACCACCUGUCUCCUAAUGUCACCUGCAG
mmu-miR-7038-3p	mmu-mir-7038	CACUGCUCCUGCCUUCUUACAG	chr5	22	2	1	3	0	0	0	0	1	0	2	1	3	0	0	0	0	1	0	2	0	0.333	2	0	0.333	NA	NA	NA	10.9658	0.0667665	0.0220432	UGCGGUGUAGAAGGAAGGGCUGCUGUGCUUGACAAGUCUGUCAUUUUCACACUGCUCCUGCCUUCUUACAG
mmu-miR-7038-5p	mmu-mir-7038	UGUAGAAGGAAGGGCUGCUGUG	chr5	22	1	0	0	2	3	0	1	0	1	1	0	0	2	3	0	1	0	1	0.333	1.667	0.667	0.333	1.667	0.667	1.3215	0.473463	0.221841	-2.32366	0.202833	0.0840072	UGCGGUGUAGAAGGAAGGGCUGCUGUGCUUGACAAGUCUGUCAUUUUCACACUGCUCCUGCCUUCUUACAG
mmu-miR-7039-3p	mmu-mir-7039	CCUGUUCUGCCCUCCCUUCCAG	chr5	22	1	0	2	0	2	0	1	0	0	1	0	2	0	2	0	1	0	0	1	0.667	0.333	1	0.667	0.333	1.00216	0.773986	0.529161	0.584241	0.857639	0.673414	UCGUUAGAGGGAUGGAGAGCAUCGCGUGUUUGAGUCUUGUGACACUUCCAUAAUGUUUCCACGCCUGUUCUGCCCUCCCUUCCAG
mmu-miR-7039-5p	mmu-mir-7039	AGAGGGAUGGAGAGCAUCGCGU	chr5	22	2	0	1	0	4	0	2	0	1	2	0	1	0	4	0	2	0	1	1	1.333	1	1	1.333	1	0.414677	0.838829	0.65187	-0.414677	0.855465	0.681031	UCGUUAGAGGGAUGGAGAGCAUCGCGUGUUUGAGUCUUGUGACACUUCCAUAAUGUUUCCACGCCUGUUCUGCCCUCCCUUCCAG
mmu-miR-7040-3p	mmu-mir-7040	CGCCACCCUCUCUCUCACGUAG	chr6	22	0	0	0	0	0	1	0	0	0	0	0	0	0	0	1	0	0	0	0	0.333	0	0	0.333	0	NA	NA	NA	NA	NA	NA	UCUCCCAUACGGAGGGAGAUGGAGGCGCCCUCAGUGGUAACCGCCACCCUCUCUCUCACGUAG
mmu-miR-7040-5p	mmu-mir-7040	CAUACGGAGGGAGAUGGAGGCG	chr6	22	0	0	0	0	0	0	0	1	0	0	0	0	0	0	0	0	1	0	0	0	0.333	0	0	0.333	NA	NA	NA	NA	NA	NA	UCUCCCAUACGGAGGGAGAUGGAGGCGCCCUCAGUGGUAACCGCCACCCUCUCUCUCACGUAG
mmu-miR-7041-3p	mmu-mir-7041	UGGUUCUCUUCUUCCCUCAG	chr6	20	0	0	0	0	0	0	0	0	0	0	0	0	0	0	0	0	0	0	0	0	0	0	0	0	NA	NA	NA	NA	NA	NA	CUCUGAGAGGGAAUGGAGACUCAGUUGACCUCUGGUUCUCUUCUUCCCUCAG
mmu-miR-7041-5p	mmu-mir-7041	AGAGGGAAUGGAGACUCAGUUGA	chr6	23	0	0	0	0	0	0	0	0	0	0	0	0	0	0	0	0	0	0	0	0	0	0	0	0	NA	NA	NA	NA	NA	NA	CUCUGAGAGGGAAUGGAGACUCAGUUGACCUCUGGUUCUCUUCUUCCCUCAG
mmu-miR-7042-3p	mmu-mir-7042	UGUCCCUUUGUUUUCUCUCAG	chr6	21	1	1	0	2	1	0	0	0	0	1	1	0	2	1	0	0	0	0	0.667	1	0	0.667	1	0	NA	NA	NA	-0.584241	0.834559	0.634068	AGAAUUAGAGACAGCAGAAGGGCCACUAAUUAGCUGUUGUCCCUUUGUUUUCUCUCAG
mmu-miR-7042-5p	mmu-mir-7042	UAGAGACAGCAGAAGGGCCAC	chr6	21	1	0	1	1	0	0	1	1	1	1	0	1	1	0	0	1	1	1	0.667	0.333	1	0.667	0.333	1	-1.58641	0.613047	0.331392	1.00216	0.794441	0.574003	AGAAUUAGAGACAGCAGAAGGGCCACUAAUUAGCUGUUGUCCCUUUGUUUUCUCUCAG
mmu-miR-7043-3p	mmu-mir-7043	ACUGUGCCUCUCUGUUUUCAG	chr6	21	6	4	3	4	8	2	4	3	5	6	4	3	4	8	2	4	3	5	4.333	4.667	4	4.333	4.667	4	0.222495	0.801817	0.594236	-0.107129	0.915679	0.79758	CUGCCUGUGAAAGCAGAGAGGCAUUUUUCUCUGUCGCAGCUACUUGAGUACUGUGCCUCUCUGUUUUCAG
mmu-miR-7043-5p	mmu-mir-7043	UGUGAAAGCAGAGAGGCAUUUUU	chr6	23	0	0	0	0	1	0	0	0	0	0	0	0	0	1	0	0	0	0	0	0.333	0	0	0.333	0	NA	NA	NA	NA	NA	NA	CUGCCUGUGAAAGCAGAGAGGCAUUUUUCUCUGUCGCAGCUACUUGAGUACUGUGCCUCUCUGUUUUCAG
mmu-miR-7044-3p	mmu-mir-7044	AUGCAGCCCCGACCCUCACAG	chr6	21	111	139	136	145	205	197	117	141	130	111	139	137	145	205	197	117	142	130	128.667	182.333	129.333	129	182.333	129.667	0.495485	1.30471e-08	1.8078e-09	-0.502934	1.0073e-07	1.88469e-08	CUCUUGUGUGGUGGUGGUGGCGGCCUCACUGUCAAUCCACUGCAGUACCUGAUGCAGCCCCGACCCUCACAG
mmu-miR-7044-5p	mmu-mir-7044	GUGUGGUGGUGGUGGCGGC	chr6	19	1	1	1	0	0	1	1	0	1	1	1	1	0	0	1	1	0	1	1	0.333	0.667	1	0.333	0.667	-1.00216	0.805557	0.5915	1.58641	0.563929	0.317562	CUCUUGUGUGGUGGUGGUGGCGGCCUCACUGUCAAUCCACUGCAGUACCUGAUGCAGCCCCGACCCUCACAG
mmu-miR-7045-3p	mmu-mir-7045	UCUCCCCCCUCCCCCGCACAG	chr6	21	3	0	4	1	1	1	0	3	1	3	0	4	1	1	1	0	3	1	2.333	1	1.333	2.333	1	1.333	-0.414677	0.902133	0.759453	1.22219	0.426428	0.213021	GAAAGAGCGGGUGGGGGAGGGGGACUGCGCGUCACUCACUGUUCUCCCCCCUCCCCCGCACAG
mmu-miR-7046-3p	mmu-mir-7046	UGAACCACCCAUCCCCCUACAG	chr7	22	1	2	1	0	0	0	0	1	2	1	2	1	0	0	0	0	1	2	1.333	0	1	1.333	0	1	NA	NA	NA	NA	NA	NA	GUCUGUGUAGGGUGAGGCUGGGAGCCAGGCGAAAGAGCACAGCCUGAACCACCCAUCCCCCUACAG
mmu-miR-7046-5p	mmu-mir-7046	UGUAGGGUGAGGCUGGGAGCCAGG	chr7	24	0	0	0	0	0	0	0	0	0	0	0	0	0	0	0	0	0	0	0	0	0	0	0	0	NA	NA	NA	NA	NA	NA	GUCUGUGUAGGGUGAGGCUGGGAGCCAGGCGAAAGAGCACAGCCUGAACCACCCAUCCCCCUACAG
mmu-miR-7047-3p	mmu-mir-7047	UCACCCUCACCCUUCCUCCUUCC	chr7	23	28	14	19	30	29	33	21	36	25	28	14	19	30	29	33	21	36	25	20.333	30.667	27.333	20.333	30.667	27.333	0.166043	0.532489	0.262119	-0.592864	0.0261814	0.00768083	UGGUCUGAGGGAGGAGGGCUGGGUCUGAAGAGUUGGUUCUCACCCUCACCCUUCCUCCUUCCAG
mmu-miR-7047-5p	mmu-mir-7047	UGAGGGAGGAGGGCUGGGUCUGA	chr7	23	0	0	0	0	2	0	0	1	0	0	0	0	0	2	0	0	1	0	0	0.667	0.333	0	0.667	0.333	1.00216	0.773986	0.529161	NA	NA	NA	UGGUCUGAGGGAGGAGGGCUGGGUCUGAAGAGUUGGUUCUCACCCUCACCCUUCCUCCUUCCAG
mmu-miR-7048-3p	mmu-mir-7048	UCUUCCAUUCUCUUUCCCCAG	chr7	21	0	1	2	5	0	1	4	3	1	0	1	2	5	0	1	4	3	1	1	2	2.667	1	2	2.667	-0.415218	0.849733	0.664992	-1	0.547356	0.295801	GGAUGCGGGGCUGAGAGGUGAGGAAGCCGAGAUAGCUUCUUCCAUUCUCUUUCCCCAG
mmu-miR-7049-5p	mmu-mir-7049	UCUGAAGGCAGUCAGGUAGGCGG	chr7	23	2	0	0	0	0	0	0	0	0	2	0	0	0	0	0	0	0	0	0.667	0	0	0.667	0	0	NA	NA	NA	NA	NA	NA	GUGUGUCUGAAGGCAGUCAGGUAGGCGGCACCUCUGACCUGCAGCCCCUGUCUGCCUCAG
mmu-miR-7050-5p	mmu-mir-7050	ACAGGAGAAGGGGGUGAGAGA	chr7	21	0	0	0	0	0	0	0	0	0	0	0	0	0	0	0	0	0	0	0	0	0	0	0	0	NA	NA	NA	NA	NA	NA	AGAAGACAGGAGAAGGGGGUGAGAGACUCCCUCCUGAACUCUCAGCCUUUAUCUCCCCAG
mmu-miR-7051-3p	mmu-mir-7051	UGAGCCACUGAUUCCUGUGUGC	chr7	22	0	1	0	0	0	2	0	0	0	0	1	0	0	0	2	0	0	0	0.333	0.667	0	0.333	0.667	0	NA	NA	NA	-1.00216	0.781873	0.546104	ACUACUCACCAGGAGGAAGUUGGGUCAGGUAAGGGCUUCGCAGCCCCCCUGAGCCACUGAUUCCUGUGUGCAG
mmu-miR-7051-5p	mmu-mir-7051	UCACCAGGAGGAAGUUGGGUCA	chr7	22	0	0	0	1	0	0	0	0	0	0	0	0	1	0	0	0	0	0	0	0.333	0	0	0.333	0	NA	NA	NA	NA	NA	NA	ACUACUCACCAGGAGGAAGUUGGGUCAGGUAAGGGCUUCGCAGCCCCCCUGAGCCACUGAUUCCUGUGUGCAG
mmu-miR-7052-3p	mmu-mir-7052	GCUCUGCCCCCUCCUUCCCAG	chr7	21	2	3	4	2	0	4	3	5	2	2	3	4	2	0	4	3	5	2	3	2	3.333	3	2	3.333	-0.736821	0.65354	0.369664	0.584963	0.713143	0.465389	UAUCAUGUGGGAAGGUGGAGGCCUUUCCAGGAUUUCAAACCUUGGCUCUGCCCCCUCCUUCCCAG
mmu-miR-7052-5p	mmu-mir-7052	UGUGGGAAGGUGGAGGCCUUU	chr7	21	0	0	0	0	0	0	0	0	0	0	0	0	0	0	0	0	0	0	0	0	0	0	0	0	NA	NA	NA	NA	NA	NA	UAUCAUGUGGGAAGGUGGAGGCCUUUCCAGGAUUUCAAACCUUGGCUCUGCCCCCUCCUUCCCAG
mmu-miR-7053-3p	mmu-mir-7053	CUCCUGUGUCUCCUUCCCCAG	chr7	21	2	1	0	0	0	1	0	0	1	2	1	0	0	0	1	0	0	1	1	0.333	0.333	1	0.333	0.333	0	0.994314	0.968935	1.58641	0.563929	0.317562	GGAGCUGGGGAAAGGCAGGCUACUGGGGAGCUGGGUAGUUCGGAAGCCCAGCCUCCUGUGUCUCCUUCCCCAG
mmu-miR-7053-5p	mmu-mir-7053	UGGGGAAAGGCAGGCUACUGG	chr7	21	0	0	1	0	0	0	0	0	0	0	0	1	0	0	0	0	0	0	0.333	0	0	0.333	0	0	NA	NA	NA	NA	NA	NA	GGAGCUGGGGAAAGGCAGGCUACUGGGGAGCUGGGUAGUUCGGAAGCCCAGCCUCCUGUGUCUCCUUCCCCAG
mmu-miR-7054-3p	mmu-mir-7054	UCCAACUUGGCCCCUUCCAG	chr7	20	3	3	5	3	2	6	3	4	1	3	3	5	3	2	6	3	4	1	3.667	3.667	2.667	3.667	3.667	2.667	0.459382	0.692384	0.41846	0	1	0.953915	GGAACUAGGAAGGUGGUUGGGCUGAGUACUCACAGAACAGAGUCCAACUUGGCCCCUUCCAG
mmu-miR-7054-5p	mmu-mir-7054	UAGGAAGGUGGUUGGGCUGAGUACU	chr7	25	2	6	2	4	5	5	1	2	2	2	6	2	4	5	5	1	2	2	3.333	4.667	1.667	3.333	4.667	1.667	1.48524	0.0940472	0.026491	-0.485674	0.629664	0.379743	GGAACUAGGAAGGUGGUUGGGCUGAGUACUCACAGAACAGAGUCCAACUUGGCCCCUUCCAG
mmu-miR-7055-3p	mmu-mir-7055	UUGCUACUUUGAUACCCCACCAG	chr7	23	5	3	2	1	3	3	3	5	3	5	3	2	1	3	3	3	5	3	3.333	2.333	3.667	3.333	2.333	3.667	-0.652414	0.68568	0.405657	0.514635	0.748124	0.49705	UCAGUGGGUUAUCUGAGUUGGGACUUGCUAUGAUGUUUGCUACUUUGAUACCCCACCAG
mmu-miR-7055-5p	mmu-mir-7055	UCAGUGGGUUAUCUGAGUUGG	chr7	21	2	3	4	3	5	2	2	5	2	2	3	4	3	5	2	2	5	2	3	3.333	3	3	3.333	3	0.151859	0.881411	0.726742	-0.151859	0.910157	0.777064	UCAGUGGGUUAUCUGAGUUGGGACUUGCUAUGAUGUUUGCUACUUUGAUACCCCACCAG
mmu-miR-7056-3p	mmu-mir-7056	CCUCACCUGUCUCCCACCACAG	chr7	22	4	6	3	2	4	2	7	5	2	4	6	3	2	4	2	7	5	2	4.333	2.667	4.667	4.333	2.667	4.667	-0.807278	0.506645	0.245702	0.700148	0.540977	0.298004	UGUGGAGGAGGACAGAGAGGUUGGGCCCAACUCACAGCCUCACCUGUCUCCCACCACAG
mmu-miR-7056-5p	mmu-mir-7056	UGUGGAGGAGGACAGAGAGGUU	chr7	22	1	7	1	0	1	5	3	0	1	1	7	1	0	1	5	3	0	1	3	2	1.333	3	2	1.333	0.585323	0.740189	0.470968	0.584963	0.713143	0.465389	UGUGGAGGAGGACAGAGAGGUUGGGCCCAACUCACAGCCUCACCUGUCUCCCACCACAG
mmu-miR-7057-3p	mmu-mir-7057	UAAUUUGAUGUCUUUCUCCACC	chr7	22	0	0	0	1	0	0	0	0	0	0	0	0	1	0	0	0	0	0	0	0.333	0	0	0.333	0	NA	NA	NA	NA	NA	NA	GCCUGCAGGAGAGGACUCAAGUUGGAAAACGUUCUAAUUUGAUGUCUUUCUCCACCAG
mmu-miR-7058-3p	mmu-mir-7058	CUCGUUCCUUCCUUUCUUCCAG	chr7	22	0	0	0	0	0	0	0	0	0	0	0	0	0	0	0	0	0	0	0	0	0	0	0	0	NA	NA	NA	NA	NA	NA	GUGAGUGGGUAGAGGGGAGGUGACCGUGGAAGUUGUGUGCCCUUUAUCAACUUCUCGUUCCUUCCUUUCUUCCAG
mmu-miR-7059-3p	mmu-mir-7059	UGUUUGCUGUUUGUCCUCCCAG	chr7	22	0	0	0	0	0	0	0	0	1	0	0	0	0	0	0	0	0	1	0	0	0.333	0	0	0.333	NA	NA	NA	NA	NA	NA	AAACCACCGGGGACUGCGGCUUUCAGUUAAAGGUCACUGUUUGCUGUUUGUCCUCCCAG
mmu-miR-7059-5p	mmu-mir-7059	ACCGGGGACUGCGGCUUUCAGU	chr7	22	3	2	0	2	2	1	2	0	2	3	2	0	2	2	1	2	0	2	1.667	1.667	1.333	1.667	1.667	1.333	0.322577	0.860997	0.677339	0	1	0.96892	AAACCACCGGGGACUGCGGCUUUCAGUUAAAGGUCACUGUUUGCUGUUUGUCCUCCCAG
mmu-miR-7060-5p	mmu-mir-7060	GUGAGUGCUGGGUAGAAUGGGA	chr7	22	0	0	0	0	0	1	0	0	1	0	0	0	0	0	1	0	0	1	0	0.333	0.333	0	0.333	0.333	0	0.994314	0.968935	NA	NA	NA	GUGAGUGCUGGGUAGAAUGGGAAAUGAGGGAUGGAAGCUGCAACCGAGGGGCUAUAGGCUCAAGCUGGGCUUGUGAUGCUCUCUGUAGAGCAUCCUCCUCUCGGCCCCUGUCACUUUCUACUCUACCUUCUACUCAG
mmu-miR-7061-3p	mmu-mir-7061	UAUCCCUUUUAUUUCCUUUUAG	chr7	22	1	0	0	0	1	0	0	0	0	1	0	0	0	1	0	0	0	0	0.333	0.333	0	0.333	0.333	0	NA	NA	NA	0	1	0.986098	GAAUUUAUGGAAAUAGGAGGUGAUUUUGAGAGAAAGUUGACUGAAAUAUCCCUUUUAUUUCCUUUUAG
mmu-miR-7061-5p	mmu-mir-7061	UAUGGAAAUAGGAGGUGAUUUU	chr7	22	2	2	1	0	0	0	1	3	0	2	2	1	0	0	0	1	3	0	1.667	0	1.333	1.667	0	1.333	NA	NA	NA	10.703	0.118002	0.0428174	GAAUUUAUGGAAAUAGGAGGUGAUUUUGAGAGAAAGUUGACUGAAAUAUCCCUUUUAUUUCCUUUUAG
mmu-miR-7062-3p	mmu-mir-7062	ACUAACUUCUCCUGGCCCCACAG	chr7	23	0	0	0	0	0	0	0	0	1	0	0	0	0	0	0	0	0	1	0	0	0.333	0	0	0.333	NA	NA	NA	NA	NA	NA	UAGGAUGGAGGCCAGCUUGUGGAGUGUCUAUGACCUAAACCAGACUAACUUCUCCUGGCCCCACAG
mmu-miR-7062-5p	mmu-mir-7062	UGGAGGCCAGCUUGUGGAGUGUCU	chr7	24	0	1	0	0	0	1	2	1	0	0	1	0	0	0	1	2	1	0	0.333	0.333	1	0.333	0.333	1	-1.58641	0.613047	0.331392	0	1	0.986098	UAGGAUGGAGGCCAGCUUGUGGAGUGUCUAUGACCUAAACCAGACUAACUUCUCCUGGCCCCACAG
mmu-miR-7063-3p	mmu-mir-7063	UGCUCUCUGCCCCUCUUAAG	chr7	20	3	1	0	1	0	1	0	3	0	3	1	0	1	0	1	0	3	0	1.333	0.667	1	1.333	0.667	1	-0.584241	0.867809	0.698123	0.998918	0.668594	0.426601	UCCCCAUGAGAGGUGCAGGCUGAGCACAAGGCAGCACAUGGGACAGAUGAGAUAGUGUGACUCCCCAUUUGUGCUCUCUGCCCCUCUUAAG
mmu-miR-7063-5p	mmu-mir-7063	AUGAGAGGUGCAGGCUGAGCACA	chr7	23	1	0	2	1	4	1	2	2	0	1	0	2	1	4	1	2	2	0	1	2	1.333	1	2	1.333	0.585323	0.740189	0.470968	-1	0.547356	0.295801	UCCCCAUGAGAGGUGCAGGCUGAGCACAAGGCAGCACAUGGGACAGAUGAGAUAGUGUGACUCCCCAUUUGUGCUCUCUGCCCCUCUUAAG
mmu-miR-7064-3p	mmu-mir-7064	CAGGGCCCUUUAUGUCUCUCU	chr7	21	0	1	0	0	0	0	0	0	0	0	1	0	0	0	0	0	0	0	0.333	0	0	0.333	0	0	NA	NA	NA	NA	NA	NA	GAGGUUCAGAGGCAUAAAGGUCAUUUGCUUCAGUAGUAAAGGCCUGGGCAGGUUUGGAAUGGUCAGCAGGGCCCUUUAUGUCUCUCUAG
mmu-miR-7065-3p	mmu-mir-7065	UUGGUUUUCCUGUUUGCACAG	chr8	21	3	7	5	7	4	7	6	4	10	3	7	5	7	4	7	6	4	10	5	6	6.667	5	6	6.667	-0.152075	0.994234	0.876865	-0.263034	0.781105	0.553016	CAUGGAGUGUAGCAGGUAAACCAGGAAUCUCUCUCAGGUCUUGGUUUUCCUGUUUGCACAG
mmu-miR-7065-5p	mmu-mir-7065	AGUGUAGCAGGUAAACCAGGA	chr8	21	0	0	1	1	0	0	0	0	0	0	0	1	1	0	0	0	0	0	0.333	0.333	0	0.333	0.333	0	NA	NA	NA	0	1	0.986098	CAUGGAGUGUAGCAGGUAAACCAGGAAUCUCUCUCAGGUCUUGGUUUUCCUGUUUGCACAG
mmu-miR-7066-3p	mmu-mir-7066	UCUACCCAUUGCCUGCCUCCCAG	chr8	23	9	9	6	2	8	4	6	11	6	9	9	6	2	8	4	6	11	6	8	4.667	7.667	8	4.667	7.667	-0.716167	0.415279	0.186062	0.777505	0.271372	0.119419	CCCUGUGGGUUGGGAAAUGAGUAGAGGCUGACCUCUGACCUCUACCCAUUGCCUGCCUCCCAG
mmu-miR-7066-5p	mmu-mir-7066	UGGGUUGGGAAAUGAGUAGAGG	chr8	22	23	23	17	19	16	16	16	24	17	23	23	17	19	16	16	16	24	17	21	17	19	21	17	19	-0.160465	0.904061	0.770554	0.304855	0.559798	0.32032	CCCUGUGGGUUGGGAAAUGAGUAGAGGCUGACCUCUGACCUCUACCCAUUGCCUGCCUCCCAG
mmu-miR-7067-3p	mmu-mir-7067	UGAUUGCUUCCCUCCCCACAG	chr8	21	2	2	1	4	0	3	0	1	0	2	2	1	4	0	3	0	1	0	1.667	2.333	0.333	1.667	2.333	0.333	2.80859	0.0783005	0.0213417	-0.484932	0.777438	0.534533	AGGGCUGCAGGGGGUGGUUGCACACGGACAGUCUCUGGACACUGAUUGCUUCCCUCCCCACAG
mmu-miR-7067-5p	mmu-mir-7067	UGCAGGGGGUGGUUGCACACGGA	chr8	23	0	0	0	0	0	0	0	0	0	0	0	0	0	0	0	0	0	0	0	0	0	0	0	0	NA	NA	NA	NA	NA	NA	AGGGCUGCAGGGGGUGGUUGCACACGGACAGUCUCUGGACACUGAUUGCUUCCCUCCCCACAG
mmu-miR-7068-3p	mmu-mir-7068	UCACCCUGGACUGACUCUCAG	chr8	21	2	0	0	0	0	0	0	2	0	2	0	0	0	0	0	0	2	0	0.667	0	0.667	0.667	0	0.667	NA	NA	NA	NA	NA	NA	GUGAGGCUCAGUAUGGGGUGGGGGUGUCGUCGCCUGCCCGACUGACCACCCACUCACCCUGGACUGACUCUCAG
mmu-miR-7068-5p	mmu-mir-7068	GUGAGGCUCAGUAUGGGGUGG	chr8	21	2	0	5	0	0	2	2	2	1	2	0	5	0	0	2	2	2	1	2.333	0.667	1.667	2.333	0.667	1.667	-1.3215	0.548001	0.278746	1.80643	0.22183	0.0929832	GUGAGGCUCAGUAUGGGGUGGGGGUGUCGUCGCCUGCCCGACUGACCACCCACUCACCCUGGACUGACUCUCAG
mmu-miR-7069-3p	mmu-mir-7069	CCUGCCCUGCCAACCCCUACA	chr8	21	44	23	31	33	19	27	30	25	37	44	23	31	33	19	27	30	25	37	32.667	26.333	30.667	32.667	26.333	30.667	-0.219815	0.79153	0.525282	0.310962	0.413576	0.205473	AGUGUUUGGGGGCCUGGGAGGGUGACACUGAGGUCAUCAGCCUGCCCUGCCAACCCCUACAG
mmu-miR-7069-5p	mmu-mir-7069	UUGGGGGCCUGGGAGGGUGACAC	chr8	23	0	0	1	0	0	0	0	0	0	0	0	1	0	0	0	0	0	0	0.333	0	0	0.333	0	0	NA	NA	NA	NA	NA	NA	AGUGUUUGGGGGCCUGGGAGGGUGACACUGAGGUCAUCAGCCUGCCCUGCCAACCCCUACAG
mmu-miR-7070-3p	mmu-mir-7070	CAGGCUCUCCUUCCCUCCAG	chr8	20	5	6	2	5	11	10	2	10	13	5	6	2	5	11	10	2	10	13	4.333	8.667	8.333	4.333	8.667	8.333	0.0566967	0.887659	0.736345	-1.00017	0.0855583	0.0295296	GUGAGGGGAGCUGAGGCAGGAGGCCAAGCAGGCUAGGAGGUGAGGAACCUCAAGGAUAACUAACUCCAGGCUCUCCUUCCCUCCAG
mmu-miR-7070-5p	mmu-mir-7070	GUGAGGGGAGCUGAGGCAGGA	chr8	21	1	0	2	0	0	0	0	0	0	1	0	2	0	0	0	0	0	0	1	0	0	1	0	0	NA	NA	NA	NA	NA	NA	GUGAGGGGAGCUGAGGCAGGAGGCCAAGCAGGCUAGGAGGUGAGGAACCUCAAGGAUAACUAACUCCAGGCUCUCCUUCCCUCCAG
mmu-miR-7071-3p	mmu-mir-7071	CUGACGUCUCGGUUCCCGCAG	chr8	21	1	0	3	1	0	1	0	0	0	1	0	3	1	0	1	0	0	0	1.333	0.667	0	1.333	0.667	0	NA	NA	NA	0.998918	0.668594	0.426601	GGGGGCCCGGGAGCGAGGUGCUGCAGCGCGCGUGCUCACUACGCGACUCUGACGUCUCGGUUCCCGCAG
mmu-miR-7072-3p	mmu-mir-7072	CUAGCUUCUCUUCUUCCCCAG	chr8	21	0	0	0	0	0	0	1	0	0	0	0	0	0	0	0	1	0	0	0	0	0.333	0	0	0.333	NA	NA	NA	NA	NA	NA	AAUGGGAGGGGAGACAAGAGGCAAGGCACCCUACUGAGCCUAGCUUCUCUUCUUCCCCAG
mmu-miR-7072-5p	mmu-mir-7072	GAGGGGAGACAAGAGGCAAGGC	chr8	22	0	0	0	0	0	0	0	0	0	0	0	0	0	0	0	0	0	0	0	0	0	0	0	0	NA	NA	NA	NA	NA	NA	AAUGGGAGGGGAGACAAGAGGCAAGGCACCCUACUGAGCCUAGCUUCUCUUCUUCCCCAG
mmu-miR-7073-3p	mmu-mir-7073	AUAGCCUUUUCCUCCCCAACAG	chr8	22	1	0	1	1	1	0	0	2	0	1	0	1	1	1	0	0	2	0	0.667	0.667	0.667	0.667	0.667	0.667	0	1	0.956079	0	1	0.98034	CUUUCUGGGGGAAUUGAAAGACUAUGACUUAACAAUUAACUGAUAGCCUUUUCCUCCCCAACAG
mmu-miR-7073-5p	mmu-mir-7073	UGGGGGAAUUGAAAGACUAUGA	chr8	22	2	0	4	2	6	1	1	0	1	2	0	4	2	6	1	1	0	1	2	3	0.667	2	3	0.667	2.1692	0.0842973	0.0231299	-0.584963	0.649458	0.409671	CUUUCUGGGGGAAUUGAAAGACUAUGACUUAACAAUUAACUGAUAGCCUUUUCCUCCCCAACAG
mmu-miR-7074-3p	mmu-mir-7074	UAGGCCUUCUCCUCUCCCUGCAG	chr8	23	2	0	0	1	0	1	3	0	0	2	0	0	1	0	1	3	0	0	0.667	0.667	1	0.667	0.667	1	-0.584241	0.867809	0.698123	0	1	0.98034	UUGGGUGGGAAGAGGCUAGGGCUCCAGUCCAGCAGGUAACUAGGCCUUCUCCUCUCCCUGCAG
mmu-miR-7075-3p	mmu-mir-7075	CAACCAUGUCUUCUUUCCCAG	chr8	21	5	4	3	5	6	4	4	8	8	5	4	3	5	6	4	4	8	8	4	5	6.667	4	5	6.667	-0.41511	0.767968	0.493544	-0.321928	0.767911	0.521008	GGCCGCGGGGAGGAGGACAUGGUUUUGGGGGGCAUGACUUGGGGUCCGGGGCUCGCGGAGCCAACCAUGUCUUCUUUCCCAG
mmu-miR-7075-5p	mmu-mir-7075	CGGGGAGGAGGACAUGGUUUU	chr8	21	0	0	0	0	0	0	0	1	0	0	0	0	0	0	0	0	1	0	0	0	0.333	0	0	0.333	NA	NA	NA	NA	NA	NA	GGCCGCGGGGAGGAGGACAUGGUUUUGGGGGGCAUGACUUGGGGUCCGGGGCUCGCGGAGCCAACCAUGUCUUCUUUCCCAG
mmu-miR-7077-3p	mmu-mir-7077	CCUUCCAUGGCUCCUGGCAG	chr8	20	2	5	1	0	4	1	0	1	1	2	5	1	0	4	1	0	1	1	2.667	1.667	0.667	2.667	1.667	0.667	1.3215	0.473463	0.221841	0.677964	0.6666	0.428356	UAGGCCAAGGUCCCAUGGCAGGCUAUUCCCUGACACACCUUCCAUGGCUCCUGGCAG
mmu-miR-7078-3p	mmu-mir-7078	UACUUUUUUUAUCAUCCACAG	chr8	21	0	0	0	0	0	1	0	0	0	0	0	0	0	0	1	0	0	0	0	0.333	0	0	0.333	0	NA	NA	NA	NA	NA	NA	CAGGGUGUGGGUGGUAGGAGACGCUGGCUGGUAUUUGACCAGGUACUUUUUUUAUCAUCCACAG
mmu-miR-7078-5p	mmu-mir-7078	UGUGGGUGGUAGGAGACGCU	chr8	20	4	5	4	1	4	3	4	4	3	4	5	4	1	4	3	4	4	3	4.333	2.667	3.667	4.333	2.667	3.667	-0.459382	0.797745	0.568312	0.700148	0.540977	0.298004	CAGGGUGUGGGUGGUAGGAGACGCUGGCUGGUAUUUGACCAGGUACUUUUUUUAUCAUCCACAG
mmu-miR-7079-3p	mmu-mir-7079	UGACUUCUGUUCUCUUUCCAG	chr8	21	0	0	0	1	0	0	0	0	0	0	0	0	1	0	0	0	0	0	0	0.333	0	0	0.333	0	NA	NA	NA	NA	NA	NA	CCCGGAGGGCUGAGGCAGUGAGUCCUGUGCACAGGUCCUGUAGGCUCCUGACUUCUGUUCUCUUUCCAG
mmu-miR-708-3p	mmu-mir-708	CAACUAGACUGUGAGCUUCUAG	chr7	22	335	428	458	558	528	385	396	519	712	338	429	460	560	530	386	398	519	717	407	490.333	542.333	409	492	544.667	-0.145417	0.429301	0.193714	-0.268733	2.90358e-07	5.56453e-08	CUGUGUUUGAAAUGGGGACUGCCCUCAAGGAGCUUACAAUCUAGCUGGGGGUAGAUGACUUGCACUUGAACACAACUAGACUGUGAGCUUCUAGAGGGCAGGGGCCUUA
mmu-miR-708-5p	mmu-mir-708	AAGGAGCUUACAAUCUAGCUGGG	chr7	23	10166	9309	11824	13086	15438	9277	10692	11784	13989	10816	9867	12856	14233	16937	9838	11371	12742	15396	10433	12600.3	12155	11179.7	13669.3	13169.7	0.051912	4.04804e-38	3.06279e-39	-0.272308	2.93787e-206	1.09403e-207	CUGUGUUUGAAAUGGGGACUGCCCUCAAGGAGCUUACAAUCUAGCUGGGGGUAGAUGACUUGCACUUGAACACAACUAGACUGUGAGCUUCUAGAGGGCAGGGGCCUUA
mmu-miR-7080-3p	mmu-mir-7080	CAGGCUCACCCCUCCGUUCCCU	chr8	22	944	261	1076	1268	1782	477	847	735	1978	955	261	1082	1280	1799	481	851	740	2007	760.333	1175.67	1186.67	766	1186.67	1199.33	-0.0134357	0.178908	0.0600164	-0.628776	2.29562e-67	1.81398e-68	GUAGGAGCUGGAGGUGGGUUUGGCAUAGCGCUGCAUCGGGCCAGGCUCACCCCUCCGUUCCCUACAG
mmu-miR-7080-5p	mmu-mir-7080	GUAGGAGCUGGAGGUGGGUUUGG	chr8	23	269	125	481	586	729	43	308	194	796	269	126	483	588	738	43	308	194	798	291.667	452.667	432.667	292.667	456.333	433.333	0.065193	0.0244136	0.00580853	-0.634128	4.25525e-27	4.90842e-28	GUAGGAGCUGGAGGUGGGUUUGGCAUAGCGCUGCAUCGGGCCAGGCUCACCCCUCCGUUCCCUACAG
mmu-miR-7081-3p	mmu-mir-7081	UUCCCCUGGUAUCCUCCUCACA	chr9	22	0	0	1	0	1	1	0	2	1	0	0	1	0	1	1	0	2	1	0.333	0.667	1	0.333	0.667	1	-0.584241	0.867809	0.698123	-1.00216	0.781873	0.546104	AUUUCAGAGGAGGGUGCUCGGCCGGGGAUUAUAAAUCUGUGGUAAAGUAGUAUUCCCCUGGUAUCCUCCUCACAG
mmu-miR-7082-3p	mmu-mir-7082	GCCCCCCUUGCUGUCUGUCUCC	chr9	22	0	3	1	0	3	1	2	1	4	0	3	1	0	3	1	2	1	4	1.333	1.333	2.333	1.333	1.333	2.333	-0.80751	0.689049	0.411734	0	1	0.9722	GAAGGUACGGGCAGGAGGAGGGGAGGCACAGGGCUGGGCAACCCUGGCUCUGGGAGGCCACUGACCUGGCCCCCCUUGCUGUCUGUCUCCAG
mmu-miR-7083-3p	mmu-mir-7083	UCUGCUCUCCUGGACCCCAG	chr9	20	0	0	0	0	1	0	1	0	0	0	0	0	0	1	0	1	0	0	0	0.333	0.333	0	0.333	0.333	0	0.994314	0.968935	NA	NA	NA	GAGGGUCGGGGCUGGACAAGCAGAGACAUGUGCUCAUCCCUCUGCUCUCCUGGACCCCAG
mmu-miR-7083-5p	mmu-mir-7083	UCGGGGCUGGACAAGCAGAGA	chr9	21	0	0	0	0	0	0	0	0	1	0	0	0	0	0	0	0	0	1	0	0	0.333	0	0	0.333	NA	NA	NA	NA	NA	NA	GAGGGUCGGGGCUGGACAAGCAGAGACAUGUGCUCAUCCCUCUGCUCUCCUGGACCCCAG
mmu-miR-7084-3p	mmu-mir-7084	GCCUCUGACCCCUGUCCUCUGC	chr9	22	0	0	0	0	0	1	0	0	0	0	0	0	0	0	1	0	0	0	0	0.333	0	0	0.333	0	NA	NA	NA	NA	NA	NA	GCUUCUAGAGGAUAGAGGUAGAGAGUGGCCAGCUGCUGCCAGCCUCUGACCCCUGUCCUCUGCACCACAG
mmu-miR-7084-5p	mmu-mir-7084	UAGAGGAUAGAGGUAGAGAGU	chr9	21	5	3	10	4	6	6	6	1	7	5	3	10	4	6	6	6	1	7	6	5.333	4.667	6	5.333	4.667	0.192452	0.811987	0.605844	0.170015	0.911574	0.786139	GCUUCUAGAGGAUAGAGGUAGAGAGUGGCCAGCUGCUGCCAGCCUCUGACCCCUGUCCUCUGCACCACAG
mmu-miR-7085-3p	mmu-mir-7085	UAGCUGGCCUCUCCCCACCUUC	chr9	22	13	5	5	6	7	4	7	13	9	13	5	5	6	7	4	7	13	9	7.667	5.667	9.667	7.667	5.667	9.667	-0.770483	0.282327	0.110408	0.436077	0.629741	0.382649	UGGUGCAGUGGGGGCAGGCCAGCAGGAGCAGAGCCCAAGUCCUAGCUGGCCUCUCCCCACCUUCAG
mmu-miR-7085-5p	mmu-mir-7085	CAGUGGGGGCAGGCCAGCAGGA	chr9	22	1	2	0	1	1	1	1	3	1	1	2	0	1	1	1	1	3	1	1	1	1.667	1	1	1.667	-0.737254	0.787525	0.525854	0	1	0.975923	UGGUGCAGUGGGGGCAGGCCAGCAGGAGCAGAGCCCAAGUCCUAGCUGGCCUCUCCCCACCUUCAG
mmu-miR-7087-3p	mmu-mir-7087	UGCUGGCUCUCUCCCCUGCCAG	chr9	22	0	0	0	0	0	1	0	0	0	0	0	0	0	0	1	0	0	0	0	0.333	0	0	0.333	0	NA	NA	NA	NA	NA	NA	GUUGGAGGCAGGUGUGGAGCUGGUCUCUGCAGAGCAGACUCAGUAGGCUGCUGGCUCUCUCCCCUGCCAG
mmu-miR-7087-5p	mmu-mir-7087	AGGCAGGUGUGGAGCUGGUCU	chr9	21	0	0	0	1	0	0	0	0	1	0	0	0	1	0	0	0	0	1	0	0.333	0.333	0	0.333	0.333	0	0.994314	0.968935	NA	NA	NA	GUUGGAGGCAGGUGUGGAGCUGGUCUCUGCAGAGCAGACUCAGUAGGCUGCUGGCUCUCUCCCCUGCCAG
mmu-miR-7089-5p	mmu-mir-7089	CCGUGGGACCUACAGACUCCUGGG	chr9	24	0	0	0	0	0	1	0	0	0	0	0	0	0	0	1	0	0	0	0	0.333	0	0	0.333	0	NA	NA	NA	NA	NA	NA	CUGGGCCGUGGGACCUACAGACUCCUGGGUGUGGCUUAGCAGGUGCUCAGUGUCUGCUGUCUCCACAG
mmu-miR-709	mmu-mir-709	GGAGGCAGAGGCAGGAGGA	chr8	19	0	0	0	1	0	1	0	0	0	0	0	0	1	0	1	0	0	0	0	0.667	0	0	0.667	0	NA	NA	NA	NA	NA	NA	UGUCCCGUUUCUCUGCUUCUACUCAGAAGUGCUCUGAGCAUAGAACUGUCCUGUUUGAGCAGCACUGGGGAGGCAGAGGCAGGAGGAU
mmu-miR-7090-3p	mmu-mir-7090	UUUGAUGUCUGACUUUGCAG	chr9	20	0	0	0	0	1	1	1	0	1	0	0	0	0	1	1	1	0	1	0	0.667	0.667	0	0.667	0.667	0	1	0.956079	NA	NA	NA	AGUUCUCAGAGUUGGGACACCAUGAGGGCUAACAGGCCUGCCUUUGAUGUCUGACUUUGCAG
mmu-miR-7090-5p	mmu-mir-7090	UCUCAGAGUUGGGACACCAUGAG	chr9	23	0	0	1	1	0	0	0	0	0	0	0	1	1	0	0	0	0	0	0.333	0.333	0	0.333	0.333	0	NA	NA	NA	0	1	0.986098	AGUUCUCAGAGUUGGGACACCAUGAGGGCUAACAGGCCUGCCUUUGAUGUCUGACUUUGCAG
mmu-miR-7091-5p	mmu-mir-7091	GUAGGGGUGAUAGAUUCCAUGGC	chrX	23	0	0	1	0	0	0	0	1	0	0	0	1	0	0	0	0	1	0	0.333	0	0.333	0.333	0	0.333	NA	NA	NA	NA	NA	NA	GUAGGGGUGAUAGAUUCCAUGGCAGAGGGGAUGGUGCAAAUGCCUUUUAGCAAGACGCAGUGGCUUCUGUCGUCUCUAG
mmu-miR-7092-3p	mmu-mir-7092	UGUUCUUUGUUUUGUUUGCCUUAG	chrX	24	9	12	10	10	10	6	7	11	4	9	12	10	10	10	6	7	11	4	10.333	8.667	7.333	10.333	8.667	7.333	0.241129	0.715703	0.44234	0.253655	0.797717	0.568763	UGUCUAAAGGCAAACUCACAGAAUCAUUUUCUGAAAAAAUAAAAUGUUCUUUGUUUUGUUUGCCUUAG
mmu-miR-7092-5p	mmu-mir-7092	AAAGGCAAACUCACAGAAUCAUU	chrX	23	0	2	0	0	0	3	0	0	0	0	2	0	0	0	3	0	0	0	0.667	1	0	0.667	1	0	NA	NA	NA	-0.584241	0.834559	0.634068	UGUCUAAAGGCAAACUCACAGAAUCAUUUUCUGAAAAAAUAAAAUGUUCUUUGUUUUGUUUGCCUUAG
mmu-miR-7093-3p	mmu-mir-7093	UUUCCAUCUGUCAUCCUGCAG	chrX	21	3	1	5	1	2	4	1	2	2	3	1	5	1	2	4	1	2	2	3	2.333	1.667	3	2.333	1.667	0.484932	0.771305	0.50061	0.362776	0.847965	0.65157	GUGGGCAGGAUGACAGAAGGAAAACCUAUCAGAUAGUUUGUUCAUAAUCCUUCUCUCUCAACAGCACUUAGUGUCCAUGUUUUCCAUCUGUCAUCCUGCAG
mmu-miR-7093-5p	mmu-mir-7093	CAGGAUGACAGAAGGAAAACCU	chrX	22	0	0	0	0	1	0	0	0	0	0	0	0	0	1	0	0	0	0	0	0.333	0	0	0.333	0	NA	NA	NA	NA	NA	NA	GUGGGCAGGAUGACAGAAGGAAAACCUAUCAGAUAGUUUGUUCAUAAUCCUUCUCUCUCAACAGCACUUAGUGUCCAUGUUUUCCAUCUGUCAUCCUGCAG
mmu-miR-7115-3p	mmu-mir-7115	ACUUGGUCCCCUGCCCCCACAG	chr11	22	2	0	4	2	0	0	1	1	0	2	0	4	2	0	0	1	1	0	2	0.667	0.667	2	0.667	0.667	0	1	0.956079	1.58424	0.340047	0.157515	GUCGGGGGUUGUGGUGCCGAAUUGUCUGUGUCACCCAAAGCCACUUGGUCCCCUGCCCCCACAG
mmu-miR-7115-5p	mmu-mir-7115	UCGGGGGUUGUGGUGCCGAAUUGU	chr11	24	5	3	4	2	2	0	4	1	2	5	3	4	2	2	0	4	1	2	4	1.333	2.333	4	1.333	2.333	-0.80751	0.689049	0.411734	1.58532	0.121892	0.0456125	GUCGGGGGUUGUGGUGCCGAAUUGUCUGUGUCACCCAAAGCCACUUGGUCCCCUGCCCCCACAG
mmu-miR-7116-3p	mmu-mir-7116	UUUUUUUCCUUUGCCUUCUCAG	chr11	22	3	5	5	6	4	2	3	2	2	3	5	5	6	4	2	3	2	2	4.333	4	2.333	4.333	4	2.333	0.777814	0.448036	0.203393	0.115366	0.984684	0.889882	AACAGUGAAGACAUCAGGAAAAAAAAAAUAAGAAAUGAUAAACCUUUUUUUUUUUCCUUUGCCUUCUCAG
mmu-miR-7117-3p	mmu-mir-7117	UGUCCUUCUCUUUCCCCCAG	chr15	20	6	5	4	7	6	5	5	6	5	6	5	4	7	6	5	5	6	5	5	6	5.333	5	6	5.333	0.170015	0.809314	0.614548	-0.263034	0.781105	0.553016	UGUGAUCUGGGGGCUCAGCUGAGGAUAAGCCCGCCUUGUCACCGCUGUCCUUCUCUUUCCCCCAG
mmu-miR-7117-5p	mmu-mir-7117	UCUGGGGGCUCAGCUGAGGAUA	chr15	22	0	0	0	0	0	0	0	0	0	0	0	0	0	0	0	0	0	0	0	0	0	0	0	0	NA	NA	NA	NA	NA	NA	UGUGAUCUGGGGGCUCAGCUGAGGAUAAGCCCGCCUUGUCACCGCUGUCCUUCUCUUUCCCCCAG
mmu-miR-7118-3p	mmu-mir-7118	UAACUCUACGUCCUCCUCCACA	chr15	22	1	0	0	1	0	0	0	0	0	1	0	0	1	0	0	0	0	0	0.333	0.333	0	0.333	0.333	0	NA	NA	NA	0	1	0.986098	GGGUCUGGGGAAGGCGGGAGAGGGAACAGAACAACAGCUAACUCUACGUCCUCCUCCACAG
mmu-miR-7118-5p	mmu-mir-7118	UGGGGAAGGCGGGAGAGGGAAC	chr15	22	0	0	0	0	0	0	0	0	0	0	0	0	0	0	0	0	0	0	0	0	0	0	0	0	NA	NA	NA	NA	NA	NA	GGGUCUGGGGAAGGCGGGAGAGGGAACAGAACAACAGCUAACUCUACGUCCUCCUCCACAG
mmu-miR-7119-3p	mmu-mir-7119	AAAAAACACCGUUUCCUCCAG	chr4	21	0	0	1	0	0	0	0	0	0	0	0	1	0	0	0	0	0	0	0.333	0	0	0.333	0	0	NA	NA	NA	NA	NA	NA	AAGGACUGGGGGAUUGGGUGCCUUCUUUUUAAAAAAAGAAAAAACACCGUUUCCUCCAG
mmu-miR-714	mmu-mir-714	CGACGAGGGCCGGUCGGUCGC	No_INFO	21	0	0	0	0	0	1	0	0	0	0	0	0	0	0	1	0	0	0	0	0.333	0	0	0.333	0	NA	NA	NA	NA	NA	NA	CGACGAGGGCCGGUCGGUCGCCCUGCGGUGGUUGUCUGUGUGUGUUUGGGUCUUGCGCUGGGGGAGGCGGGGUCGACCGCUCGCGGGGUUGGCGCGGUCGCCCGGCGCCG
mmu-miR-7211-3p	mmu-mir-7211	UGGAGUGACUGUAGGGAGGAUGC	chr10	23	2	0	1	1	1	0	1	1	2	2	0	1	1	1	0	1	1	2	1	0.667	1.333	1	0.667	1.333	-0.998918	0.718834	0.447879	0.584241	0.857639	0.673414	UCUUUCCCUCUGCCACUCCACCGCUGGGAGCUUGUGUCUGUGGAGUGACUGUAGGGAGGAUGC
mmu-miR-7211-5p	mmu-mir-7211	UCUUUCCCUCUGCCACUCCACC	chr10	22	3	1	1	3	4	0	4	0	3	3	1	1	3	4	0	4	0	3	1.667	2.333	2.333	1.667	2.333	2.333	0	1	0.917934	-0.484932	0.777438	0.534533	UCUUUCCCUCUGCCACUCCACCGCUGGGAGCUUGUGUCUGUGGAGUGACUGUAGGGAGGAUGC
mmu-miR-7212-3p	mmu-mir-7212	UAACACACACGUCUCCAGGUC	chr15	21	0	0	0	0	0	0	0	0	0	0	0	0	0	0	0	0	0	0	0	0	0	0	0	0	NA	NA	NA	NA	NA	NA	UCUGGGGGCUUGUGUGGUAGGGGGAAUCUGAGCGAGACCCUAACACACACGUCUCCAGGUC
mmu-miR-7212-5p	mmu-mir-7212	UCUGGGGGCUUGUGUGGUAGG	chr15	21	2	0	0	0	0	0	0	2	0	2	0	0	0	0	0	0	2	0	0.667	0	0.667	0.667	0	0.667	NA	NA	NA	NA	NA	NA	UCUGGGGGCUUGUGUGGUAGGGGGAAUCUGAGCGAGACCCUAACACACACGUCUCCAGGUC
mmu-miR-7213-3p	mmu-mir-7213	UACCUCAAGAGAGCCAGUCU	chr15	20	1	0	1	0	1	0	2	0	0	1	0	1	0	1	0	2	0	0	0.667	0.333	0.667	0.667	0.333	0.667	-1.00216	0.805557	0.5915	1.00216	0.794441	0.574003	ACUGGGUCUCUUGAGGUAGCCUGAAAGGAAGGGGGGCUACCUCAAGAGAGCCAGUCU
mmu-miR-7213-5p	mmu-mir-7213	ACUGGGUCUCUUGAGGUAGC	chr15	20	4	5	7	8	7	6	6	12	2	4	5	7	8	7	6	6	12	2	5.333	7	6.667	5.333	7	6.667	0.0703172	0.886596	0.739503	-0.392408	0.61597	0.369247	ACUGGGUCUCUUGAGGUAGCCUGAAAGGAAGGGGGGCUACCUCAAGAGAGCCAGUCU
mmu-miR-7219-3p	mmu-mir-7219	UAUCCGGGUUUCUAACACACU	chr18	21	3	1	6	3	1	5	4	3	4	3	1	6	3	1	5	4	3	4	3.333	3	3.667	3.333	3	3.667	-0.289638	0.889668	0.74531	0.151859	0.962754	0.860445	UGUGUUAGAGCUCAGGGUUGAGAUCAUGUGAUCUAUCCGGGUUUCUAACACACU
mmu-miR-7220-3p	mmu-mir-7220	CCAGGAACAAGGUCUCAGUCCGA	chr18	23	2	1	0	0	0	0	0	0	0	2	1	0	0	0	0	0	0	0	1	0	0	1	0	0	NA	NA	NA	NA	NA	NA	GGUGAGCUCUUGGUACCUUGGCGACAAGAAGGUGAGCCCAGGAACAAGGUCUCAGUCCGA
mmu-miR-7220-5p	mmu-mir-7220	GGUGAGCUCUUGGUACCUUGGC	chr18	22	7	2	11	4	11	11	7	10	7	7	2	11	4	11	11	7	10	7	6.667	8.667	8	6.667	8.667	8	0.115533	0.818807	0.632952	-0.378495	0.573742	0.332468	GGUGAGCUCUUGGUACCUUGGCGACAAGAAGGUGAGCCCAGGAACAAGGUCUCAGUCCGA
mmu-miR-7224-3p	mmu-mir-7224	UCCACUGAGAGGACCACCCAC	chr2	21	6	8	9	2	0	4	7	6	6	6	8	9	2	0	4	7	6	6	7.667	2	6.333	7.667	2	6.333	-1.66289	0.0438606	0.0111951	1.93866	0.00534523	0.0013885	GGGUAGGCCCCUCAGUGAAGAUUUCAGGACACUUAGAUCUCCACUGAGAGGACCACCCAC
mmu-miR-7226-3p	mmu-mir-7226	UGACACAGCCAUUCUCUGAGCAG	chr4	23	8	8	7	4	17	2	4	5	10	9	8	7	4	17	2	4	5	10	7.667	7.667	6.333	8	7.667	6.333	0.275773	0.702931	0.426116	0	1	0.951028	GCCAGGGAAGUUGAUUGUGUGAAGGGAGCAGGACUCCUGACACAGCCAUUCUCUGAGCAG
mmu-miR-7226-5p	mmu-mir-7226	GCCAGGGAAGUUGAUUGUGUGAAGGG	chr4	26	0	0	0	0	0	0	0	0	0	0	0	0	0	0	0	0	0	0	0	0	0	0	0	0	NA	NA	NA	NA	NA	NA	GCCAGGGAAGUUGAUUGUGUGAAGGGAGCAGGACUCCUGACACAGCCAUUCUCUGAGCAG
mmu-miR-7235-3p	mmu-mir-7235	UCUGACUUCUUGCUUCUCUCCUC	chr11	23	6	3	2	3	4	1	1	9	3	6	3	2	3	4	1	1	9	3	3.667	2.667	4.333	3.667	2.667	4.333	-0.700148	0.617467	0.330967	0.459382	0.769529	0.524552	GGAGGGAGGGGUCUGGGCAGAAGUGAAGCUGGCUCUGACUUCUUGCUUCUCUCCUC
mmu-miR-7236-3p	mmu-mir-7236	UUGGACCGCACAGAUUUAGACC	chr11	22	7	11	9	9	11	10	6	7	4	7	11	9	9	11	10	6	7	4	9	10	5.667	9	10	5.667	0.819343	0.121635	0.0362577	-0.152003	0.829518	0.623833	CCUAAAACUGUGUGGUCCAAUGCCAUUUAACUACCAGGUUGGACCGCACAGAUUUAGACC
mmu-miR-7237-3p	mmu-mir-7237	CAUCCUGUUGAGCUUACCGAGC	chr8	22	0	0	0	0	0	0	0	0	0	0	0	0	0	0	0	0	0	0	0	0	0	0	0	0	NA	NA	NA	NA	NA	NA	AUGGUAGCUUGUGACAGGACUGGCCCUUGGGAGAGCAAAGCCAUCCUGUUGAGCUUACCGAGC
mmu-miR-7237-5p	mmu-mir-7237	AUGGUAGCUUGUGACAGGACUGGC	chr8	24	0	0	0	0	0	0	0	0	0	0	0	0	0	0	0	0	0	0	0	0	0	0	0	0	NA	NA	NA	NA	NA	NA	AUGGUAGCUUGUGACAGGACUGGCCCUUGGGAGAGCAAAGCCAUCCUGUUGAGCUUACCGAGC
mmu-miR-7239-3p	mmu-mir-7239	UGGCUCUGUCAGGCAGGUAG	chr11	20	0	0	0	0	0	0	0	0	0	0	0	0	0	0	0	0	0	0	0	0	0	0	0	0	NA	NA	NA	NA	NA	NA	GCCAUCCUGACAAAGCCCUUUUCUGCUCAAGCCACAAUGGCUCUGUCAGGCAGGUAG
mmu-miR-7240-3p	mmu-mir-7240	CGCCGUUGGUCCUCUCCAACA	chr8	21	0	0	0	0	0	2	2	0	0	0	0	0	0	0	2	2	0	0	0	0.667	0.667	0	0.667	0.667	0	1	0.956079	NA	NA	NA	UUGGAGAGGACCGCCGUCGGACUCCUCCUGCCCUGCCCGCCGUUGGUCCUCUCCAACA
mmu-miR-7240-5p	mmu-mir-7240	UUGGAGAGGACCGCCGUCGGA	chr8	21	57	28	39	43	28	58	42	35	48	57	28	39	43	28	58	42	35	48	41.333	43	41.667	41.333	43	41.667	0.0454314	0.763951	0.490266	-0.0570426	0.81581	0.60982	UUGGAGAGGACCGCCGUCGGACUCCUCCUGCCCUGCCCGCCGUUGGUCCUCUCCAACA
mmu-miR-7243-3p	mmu-mir-7243	UCAGAACAGCUGACAGCAGU	chr9	20	0	0	0	0	0	1	0	0	0	0	0	0	0	0	1	0	0	0	0	0.333	0	0	0.333	0	NA	NA	NA	NA	NA	NA	UGCUGUCAGCUGUUCUGAGUGCUAAAAGCAACUCAGAACAGCUGACAGCAGU
mmu-miR-741-3p	mmu-mir-741	UGAGAGAUGCCAUUCUAUGUAGA	chrX	23	1	0	0	1	1	0	0	3	2	1	0	0	1	1	0	0	3	2	0.333	0.667	1.667	0.333	0.667	1.667	-1.3215	0.548001	0.278746	-1.00216	0.781873	0.546104	UUGAUCUACGUAGAUUGGUACCUAUCAUGUAAAUCAUGUAAGCAUGAGAGAUGCCAUUCUAUGUAGAUUAA
mmu-miR-741-5p	mmu-mir-741	UACGUAGAUUGGUACCUAUCAUG	chrX	23	0	0	0	0	0	0	0	0	0	0	0	0	0	0	0	0	0	0	0	0	0	0	0	0	NA	NA	NA	NA	NA	NA	UUGAUCUACGUAGAUUGGUACCUAUCAUGUAAAUCAUGUAAGCAUGAGAGAUGCCAUUCUAUGUAGAUUAA
mmu-miR-743a-3p	mmu-mir-743a	GAAAGACACCAAGCUGAGUAGA	chrX	22	0	0	0	0	0	0	0	0	0	0	0	0	0	0	0	0	0	0	0	0	0	0	0	0	NA	NA	NA	NA	NA	NA	CUGUAUUCAGAUUGGUGCCUGUCAUGUUUAUAAGAAUGAAAGACACCAAGCUGAGUAGAGUA
mmu-miR-743b-3p	mmu-mir-743b	GAAAGACAUCAUGCUGAAUAGA	chrX	22	1	0	0	0	0	0	0	0	0	1	0	0	0	0	0	0	0	0	0.333	0	0	0.333	0	0	NA	NA	NA	NA	NA	NA	UGCAGUGCUGUGUUCAGACUGGUGUCCAUCAUGUGAAAUAUUUGUGAAAGACAUCAUGCUGAAUAGAGUAAGGCCCA
mmu-miR-744-3p	mmu-mir-744	CUGUUGCCACUAACCUCAACCU	chr11	22	355	249	318	343	364	300	278	417	301	355	249	321	343	365	300	278	419	302	307.333	335.667	332	308.333	336	333	0.0158475	0.354873	0.151395	-0.127228	0.0479487	0.0151119	GGCUGGGCAAGGUGCGGGGCUAGGGCUAACAGCAGUCUUACUGACGGUUUCCUGGAAACCACACACAUGCUGUUGCCACUAACCUCAACCUUACUCGGUC
mmu-miR-744-5p	mmu-mir-744	UGCGGGGCUAGGGCUAACAGCA	chr11	22	3755	2998	30	36	3229	3464	2963	4190	37	3834	3049	30	36	3290	3553	3015	4295	37	2261	2243	2396.67	2304.33	2293	2449	-0.0955999	0.788769	0.521292	0.0115314	0.477162	0.247032	GGCUGGGCAAGGUGCGGGGCUAGGGCUAACAGCAGUCUUACUGACGGUUUCCUGGAAACCACACACAUGCUGUUGCCACUAACCUCAACCUUACUCGGUC
mmu-miR-758-3p	mmu-mir-758	UUUGUGACCUGGUCCACUA	chr12	19	319	206	265	311	560	187	286	281	347	321	206	265	311	563	188	287	282	349	263.333	352.667	304.667	264	354	306	0.211073	4.73818e-05	8.12012e-06	-0.421418	5.97925e-11	9.77534e-12	UGGGUGCGUGAGGUGGUUGACCAGAGAGCACACGCUAUAUUUGUGCCGUUUGUGACCUGGUCCACUAACCCUCAGUAUCUA
mmu-miR-758-5p	mmu-mir-758	UGGUUGACCAGAGAGCACACG	chr12	21	6	5	5	5	5	1	3	5	9	6	5	5	5	5	1	3	5	9	5.333	3.667	5.667	5.333	3.667	5.667	-0.627985	0.605211	0.319984	0.540347	0.61407	0.367271	UGGGUGCGUGAGGUGGUUGACCAGAGAGCACACGCUAUAUUUGUGCCGUUUGUGACCUGGUCCACUAACCCUCAGUAUCUA
mmu-miR-760-3p	mmu-mir-760	CGGCUCUGGGUCUGUGGGGA	chr3	20	764	763	776	983	1485	810	746	940	1107	770	765	780	990	1496	813	748	946	1116	767.667	1092.67	931	771.667	1099.67	936.667	0.231001	3.65019e-16	4.09274e-17	-0.509301	4.86382e-44	4.77105e-45	CGGGAGGAUGCCUCGGUGCGGGGCGCGUCGCCCCCCUCAGGCCACCAGAGCCCGGAUACCUCAGAAAUUCGGCUCUGGGUCUGUGGGGAGCGAAAUGCAACCCAAACCCCGUUUCCCCG
mmu-miR-760-5p	mmu-mir-760	CCCCUCAGGCCACCAGAGCCCGG	chr3	23	15	2	5	5	25	5	2	7	7	15	2	5	5	25	5	2	7	7	7.333	11.667	5.333	7.333	11.667	5.333	1.12941	0.0170402	0.0039455	-0.669958	0.171552	0.0685583	CGGGAGGAUGCCUCGGUGCGGGGCGCGUCGCCCCCCUCAGGCCACCAGAGCCCGGAUACCUCAGAAAUUCGGCUCUGGGUCUGUGGGGAGCGAAAUGCAACCCAAACCCCGUUUCCCCG
mmu-miR-764-3p	mmu-mir-764	AGGAGGCCAUAGUGGCAACUGU	chrX	22	11	1	10	3	7	3	5	2	6	11	1	10	3	7	3	5	2	6	7.333	4.333	4.333	7.333	4.333	4.333	0	1	0.888332	0.759037	0.319446	0.144781	UCAACACAAUCUGAAUCUUGGAGGCAGGUGCUCACAUGUCCUCCUCCAUGCUUAUAAAUACAUGGAGGAGGCCAUAGUGGCAACUGUCACCAUGAUUGAUUUCGUUGG
mmu-miR-764-5p	mmu-mir-764	GGUGCUCACAUGUCCUCCU	chrX	19	359	44	254	188	222	65	232	130	177	359	44	254	188	224	65	232	130	177	219	158.333	179.667	219	159	179.667	-0.182363	0.548496	0.284998	0.467969	3.85551e-06	7.63397e-07	UCAACACAAUCUGAAUCUUGGAGGCAGGUGCUCACAUGUCCUCCUCCAUGCUUAUAAAUACAUGGAGGAGGCCAUAGUGGCAACUGUCACCAUGAUUGAUUUCGUUGG
mmu-miR-7646-5p	mmu-mir-7646	ACAAGAGAACUGAUCAGUGCUG	chrX	22	0	0	1	0	0	0	0	0	0	0	0	1	0	0	0	0	0	0	0.333	0	0	0.333	0	0	NA	NA	NA	NA	NA	NA	ACAAGAGAACUGAUCAGUGCUGAAGUAAUGUCCUCACUGGUCGCUCUCUUUCAC
mmu-miR-7647-3p	mmu-mir-7647	AAGUCCAGGAGGUGGUAGUAC	chr5	21	0	1	0	1	0	0	0	0	0	0	1	0	1	0	0	0	0	0	0.333	0.333	0	0.333	0.333	0	NA	NA	NA	0	1	0.986098	AACUACCACCUCCUGGCCUUUUUUUUAAAAAGCACCAAAAGUCCAGGAGGUGGUAGUAC
mmu-miR-7647-5p	mmu-mir-7647	AACUACCACCUCCUGGCCUUUU	chr5	22	0	0	0	0	0	1	0	0	0	0	0	0	0	0	1	0	0	0	0	0.333	0	0	0.333	0	NA	NA	NA	NA	NA	NA	AACUACCACCUCCUGGCCUUUUUUUUAAAAAGCACCAAAAGUCCAGGAGGUGGUAGUAC
mmu-miR-7648-3p	mmu-mir-7648	AGGGCUGGGCCCGGGACGCGG	chr15	21	0	3	2	1	3	0	1	1	1	0	3	2	1	3	0	1	1	1	1.667	1.333	1	1.667	1.333	1	0.414677	0.838829	0.65187	0.322577	0.906079	0.766588	CCGCGUUCCGGGCUCGGCGCUCCGGGCUGCCCAGGGCUGGGCCCGGGACGCGG
mmu-miR-7649-3p	mmu-mir-7649	UCUCUCCAGCACUGCUUGUUUCU	chr6	23	0	0	0	0	0	0	0	0	0	0	0	0	0	0	0	0	0	0	0	0	0	0	0	0	NA	NA	NA	NA	NA	NA	UGACAGCAGUGCUGUAGACAUGGUCUCUCAGCAUCUCUCCAGCACUGCUUGUUUCU
mmu-miR-7651-5p	mmu-mir-7651	AAGUGGAAAGCCAGCCUGAGAU	chr11	22	1	0	1	0	0	1	1	0	0	1	0	1	0	0	1	1	0	0	0.667	0.333	0.333	0.667	0.333	0.333	0	0.994314	0.968935	1.00216	0.794441	0.574003	AAGUGGAAAGCCAGCCUGAGAUGCAUUGUGAUAAUCUGUCUCAGUUUGGUUUUUUUCCCCUUGA
mmu-miR-7652-3p	mmu-mir-7652	UCUGGCUUUCCUGUGGCUUCU	chr11	21	0	1	0	2	2	2	1	1	1	0	1	0	2	2	2	1	1	1	0.333	2	1	0.333	2	1	1	0.545004	0.275731	-2.58641	0.120268	0.0444043	UAAGGGCACAGGGAUUUCAGGCAUGUGCCACCAUGUCUGGCUUUCCUGUGGCUUCU
mmu-miR-7652-5p	mmu-mir-7652	UAAGGGCACAGGGAUUUCAGGC	chr11	22	0	0	0	0	1	0	0	0	0	0	0	0	0	1	0	0	0	0	0	0.333	0	0	0.333	0	NA	NA	NA	NA	NA	NA	UAAGGGCACAGGGAUUUCAGGCAUGUGCCACCAUGUCUGGCUUUCCUGUGGCUUCU
mmu-miR-7653-3p	mmu-mir-7653	CCCCUACUGUUCCACCCCGCCU	chr11	22	9	2	2	4	7	4	5	3	5	9	2	2	4	7	4	5	3	5	4.333	5	4.333	4.333	5	4.333	0.206562	0.807248	0.600469	-0.206562	0.849763	0.657582	UAAGGGGCGGACAGACAGACGGCAGGAAGGGUCAGCAUGCCCCUACUGUUCCACCCCGCCU
mmu-miR-7653-5p	mmu-mir-7653	UAAGGGGCGGACAGACAGACGG	chr11	22	0	0	1	0	6	0	0	0	2	0	0	1	0	6	0	0	0	2	0.333	2	0.667	0.333	2	0.667	1.58424	0.319096	0.12886	-2.58641	0.120268	0.0444043	UAAGGGGCGGACAGACAGACGGCAGGAAGGGUCAGCAUGCCCCUACUGUUCCACCCCGCCU
mmu-miR-7654-3p	mmu-mir-7654	CGAGCGGGAGCGCGCCUCGUCC	chr8	22	0	0	0	0	0	2	0	0	0	0	0	0	0	0	2	0	0	0	0	0.667	0	0	0.667	0	NA	NA	NA	NA	NA	NA	GGAGUCGCGCUCCCGCUCGCGCUCCACCAACGCGGCGGCAUCCCGGCGCGAGCGGGAGCGCGCCUCGUCC
mmu-miR-7654-5p	mmu-mir-7654	GGAGUCGCGCUCCCGCUCGCGC	chr8	22	0	2	0	0	0	0	0	0	0	0	2	0	0	0	0	0	0	0	0.667	0	0	0.667	0	0	NA	NA	NA	NA	NA	NA	GGAGUCGCGCUCCCGCUCGCGCUCCACCAACGCGGCGGCAUCCCGGCGCGAGCGGGAGCGCGCCUCGUCC
mmu-miR-7655-3p	mmu-mir-7655	UUUAUGACGCUCCGUGGGCCUG	chr2	22	1	0	0	0	1	5	2	3	1	1	0	0	0	1	5	2	3	1	0.333	2	2	0.333	2	2	0	1	0.924003	-2.58641	0.120268	0.0444043	CGGCCCACGGAGCUCCUAAAGACUCGCCCUGCCGGGUUUAUGACGCUCCGUGGGCCUG
mmu-miR-7655-5p	mmu-mir-7655	CGGCCCACGGAGCUCCUAAAGA	chr2	22	0	0	0	0	0	0	0	0	0	0	0	0	0	0	0	0	0	0	0	0	0	0	0	0	NA	NA	NA	NA	NA	NA	CGGCCCACGGAGCUCCUAAAGACUCGCCCUGCCGGGUUUAUGACGCUCCGUGGGCCUG
mmu-miR-7656-3p	mmu-mir-7656	ACAGGCUGUCUGAUCCCACGGU	chr9	22	0	0	0	1	0	0	0	0	0	0	0	0	1	0	0	0	0	0	0	0.333	0	0	0.333	0	NA	NA	NA	NA	NA	NA	UGUGGGAUCAGAUAGCCUGUUAGUGUUAUCCUACACUGGUACAGGCUGUCUGAUCCCACGGU
mmu-miR-7656-5p	mmu-mir-7656	UGUGGGAUCAGAUAGCCUGUUA	chr9	22	0	0	0	0	0	0	0	0	0	0	0	0	0	0	0	0	0	0	0	0	0	0	0	0	NA	NA	NA	NA	NA	NA	UGUGGGAUCAGAUAGCCUGUUAGUGUUAUCCUACACUGGUACAGGCUGUCUGAUCCCACGGU
mmu-miR-7658-3p	mmu-mir-7658	ACCACCUUCCUCACCCACGCU	chr4	21	2	2	1	3	0	1	2	1	0	2	2	1	3	0	1	2	1	0	1.667	1.333	1	1.667	1.333	1	0.414677	0.838829	0.65187	0.322577	0.906079	0.766588	UGUGGGCGUGGCGGUGCUGGAGCUGCUCAACUUCCCACCACCUUCCUCACCCACGCU
mmu-miR-7658-5p	mmu-mir-7658	UGUGGGCGUGGCGGUGCUGG	chr4	20	7	8	6	5	11	3	3	7	3	7	8	6	5	11	3	3	7	3	7	6.333	4.333	7	6.333	4.333	0.547523	0.473336	0.223076	0.144466	0.925922	0.811548	UGUGGGCGUGGCGGUGCUGGAGCUGCUCAACUUCCCACCACCUUCCUCACCCACGCU
mmu-miR-7659-5p	mmu-mir-7659	AGGAGCCGGCUCCAGAUUCCUG	chr10	22	1	0	2	0	1	3	1	3	0	1	0	2	0	1	3	1	3	0	1	1.333	1.333	1	1.333	1.333	0	1	0.937917	-0.414677	0.855465	0.681031	AGGAGCCGGCUCCAGAUUCCUGUGUAGCUGCCUCCAGGAGUCAGCUUGUCGGUUCAUG
mmu-miR-7660-3p	mmu-mir-7660	AUCUGUAAGUGAUGGGCAAAGUA	chr6	23	0	0	0	0	0	0	0	0	0	0	0	0	0	0	0	0	0	0	0	0	0	0	0	0	NA	NA	NA	NA	NA	NA	UUUGCCCUGGCUUCAGAUCUCGGCAACCAUCACUAACUAGAUCUGUAAGUGAUGGGCAAAGUA
mmu-miR-7660-5p	mmu-mir-7660	UUUGCCCUGGCUUCAGAUCUCG	chr6	22	0	0	0	1	0	0	0	0	0	0	0	0	1	0	0	0	0	0	0	0.333	0	0	0.333	0	NA	NA	NA	NA	NA	NA	UUUGCCCUGGCUUCAGAUCUCGGCAACCAUCACUAACUAGAUCUGUAAGUGAUGGGCAAAGUA
mmu-miR-7661-3p	mmu-mir-7661	UUGACUCCCAGUUUCUCUCUGC	chr6	22	0	0	0	0	0	0	0	0	0	0	0	0	0	0	0	0	0	0	0	0	0	0	0	0	NA	NA	NA	NA	NA	NA	AAGAAAGAAACCUGGAGUUUAAAGUAGCUCUUGUAAUCCUUGACUCCCAGUUUCUCUCUGC
mmu-miR-7662-3p	mmu-mir-7662	UGGAGCCAGGCGGAUCAGCCUUGC	chr10	24	1	3	1	1	2	1	0	2	2	1	3	1	1	2	1	0	2	2	1.667	1.333	1.333	1.667	1.333	1.333	0	1	0.937917	0.322577	0.906079	0.766588	AGGGCUGAGGCCUGGAUCCAGCAUACUGCUUCAGAGCUGGAGCCAGGCGGAUCAGCCUUGC
mmu-miR-7662-5p	mmu-mir-7662	AGGGCUGAGGCCUGGAUCCAGC	chr10	22	0	0	0	0	0	0	0	0	1	0	0	0	0	0	0	0	0	1	0	0	0.333	0	0	0.333	NA	NA	NA	NA	NA	NA	AGGGCUGAGGCCUGGAUCCAGCAUACUGCUUCAGAGCUGGAGCCAGGCGGAUCAGCCUUGC
mmu-miR-7663-3p	mmu-mir-7663	AGUGUGGAUCAUAAGGAGCUCC	chr10	22	2	0	0	0	0	0	0	1	0	2	0	0	0	0	0	0	1	0	0.667	0	0.333	0.667	0	0.333	NA	NA	NA	NA	NA	NA	GCUGCUUGGUGAUCAUCCACUGUCGUGGGACUUCUUCACAGUGUGGAUCAUAAGGAGCUCC
mmu-miR-7663-5p	mmu-mir-7663	GCUGCUUGGUGAUCAUCCACUGU	chr10	23	0	0	1	1	0	0	0	0	0	0	0	1	1	0	0	0	0	0	0.333	0.333	0	0.333	0.333	0	NA	NA	NA	0	1	0.986098	GCUGCUUGGUGAUCAUCCACUGUCGUGGGACUUCUUCACAGUGUGGAUCAUAAGGAGCUCC
mmu-miR-7664-3p	mmu-mir-7664	UCUCUUAGGCUGGGUUAACUAAU	chr2	23	2	3	0	3	2	1	3	6	2	2	3	0	3	2	1	3	6	2	1.667	2	3.667	1.667	2	3.667	-0.8746	0.53374	0.266627	-0.262746	0.890492	0.731967	CAGUUUACCUGUCUAUGAGAUGGAAGUACUUGGUAUCCUAUCUCUUAGGCUGGGUUAACUAAU
mmu-miR-7664-5p	mmu-mir-7664	CAGUUUACCUGUCUAUGAGAU	chr2	21	1	1	2	2	5	2	2	2	2	1	1	2	2	5	2	2	2	2	1.333	3	2	1.333	3	2	0.584963	0.655381	0.377277	-1.17029	0.32386	0.147811	CAGUUUACCUGUCUAUGAGAUGGAAGUACUUGGUAUCCUAUCUCUUAGGCUGGGUUAACUAAU
mmu-miR-7665-3p	mmu-mir-7665	AGCCAGGUCCCUGUCCCCUACA	chr2	22	0	0	1	0	0	0	1	0	0	0	0	1	0	0	0	1	0	0	0.333	0	0.333	0.333	0	0.333	NA	NA	NA	NA	NA	NA	AAGGGAAGGCAGGAGAAAGGCUGCCUUCAUAUGGUGGAAGCAGCCAGGUCCCUGUCCCCUACA
mmu-miR-7665-5p	mmu-mir-7665	AAGGGAAGGCAGGAGAAAGGCUG	chr2	23	3	2	1	2	3	3	3	0	1	3	2	1	2	3	3	3	0	1	2	2.667	1.333	2	2.667	1.333	1.00054	0.454935	0.208184	-0.415218	0.789881	0.561024	AAGGGAAGGCAGGAGAAAGGCUGCCUUCAUAUGGUGGAAGCAGCCAGGUCCCUGUCCCCUACA
mmu-miR-7666-3p	mmu-mir-7666	GAUGCAGCGCACGGGCGAG	chr8	19	0	3	2	1	3	1	1	1	2	0	3	2	1	3	1	1	1	2	1.667	1.667	1.333	1.667	1.667	1.333	0.322577	0.860997	0.677339	0	1	0.96892	GUAGCCCGGGCGGUGCUUCCCCGAGAGUCGCCGUGGGAUGCAGCGCACGGGCGAG
mmu-miR-7667-3p	mmu-mir-7667	AGGGACUGCAGAGAUGGCACUG	chr17	22	1	0	0	0	0	0	0	1	0	1	0	0	0	0	0	0	1	0	0.333	0	0.333	0.333	0	0.333	NA	NA	NA	NA	NA	NA	GAGCCAUCUCUCUAGCCCCUGAUAUACUUUUAAUAUGCUUCAGGGACUGCAGAGAUGGCACUG
mmu-miR-7667-5p	mmu-mir-7667	GAGCCAUCUCUCUAGCCCCUGA	chr17	22	1	0	0	1	1	0	0	0	0	1	0	0	1	1	0	0	0	0	0.333	0.667	0	0.333	0.667	0	NA	NA	NA	-1.00216	0.781873	0.546104	GAGCCAUCUCUCUAGCCCCUGAUAUACUUUUAAUAUGCUUCAGGGACUGCAGAGAUGGCACUG
mmu-miR-7668-3p	mmu-mir-7668	CGGUGCAGGGGAUUCAGAGGAG	chr7	22	0	4	1	1	4	1	1	2	2	0	4	1	1	4	1	1	2	2	1.667	2	1.667	1.667	2	1.667	0.262746	0.872048	0.694379	-0.262746	0.890492	0.731967	CACUCUGAAUAACCUGCUCUCUGUGGAAGAAACCAUGCGGUGCAGGGGAUUCAGAGGAG
mmu-miR-7668-5p	mmu-mir-7668	CACUCUGAAUAACCUGCUCUCUGU	chr7	24	1	0	0	0	0	0	1	0	0	1	0	0	0	0	0	1	0	0	0.333	0	0.333	0.333	0	0.333	NA	NA	NA	NA	NA	NA	CACUCUGAAUAACCUGCUCUCUGUGGAAGAAACCAUGCGGUGCAGGGGAUUCAGAGGAG
mmu-miR-7669-3p	mmu-mir-7669	GAGCUGGGUGUGGUGGCACAUGC	chr3	23	4	5	1	8	7	7	11	10	7	4	6	1	8	7	7	11	10	7	3.333	7.333	9.333	3.667	7.333	9.333	-0.347937	0.775808	0.512019	-1.13758	0.121771	0.0452908	AGUACCACCAUACACAGCUUUUGUUGUUGUAAGACGAGCUGGGUGUGGUGGCACAUGC
mmu-miR-7669-5p	mmu-mir-7669	AGUACCACCAUACACAGCUUUUG	chr3	23	4	3	4	2	2	3	6	6	2	4	3	4	2	2	3	6	6	2	3.667	2.333	4.667	3.667	2.333	4.667	-1.00031	0.362507	0.155644	0.652414	0.61746	0.3707	AGUACCACCAUACACAGCUUUUGUUGUUGUAAGACGAGCUGGGUGUGGUGGCACAUGC
mmu-miR-7672-3p	mmu-mir-7672	UCGGCUGCCAGGUUCAUGUGG	chr14	21	0	0	1	2	0	1	3	1	1	0	0	1	2	0	1	3	1	1	0.333	1	1.667	0.333	1	1.667	-0.737254	0.787525	0.525854	-1.58641	0.542458	0.295864	CGGUGGACUUGACAGCGGGCGACUCUGGAUCUCUGAUCUCGUCGGCUGCCAGGUUCAUGUGG
mmu-miR-7672-5p	mmu-mir-7672	CGGUGGACUUGACAGCGGGCGA	chr14	22	0	0	0	0	0	0	0	0	0	0	0	0	0	0	0	0	0	0	0	0	0	0	0	0	NA	NA	NA	NA	NA	NA	CGGUGGACUUGACAGCGGGCGACUCUGGAUCUCUGAUCUCGUCGGCUGCCAGGUUCAUGUGG
mmu-miR-7674-3p	mmu-mir-7674	UCCCAUUCUCACCGCACCCAG	chr2	21	0	1	1	0	0	0	1	1	0	0	1	1	0	0	0	1	1	0	0.667	0	0.667	0.667	0	0.667	NA	NA	NA	NA	NA	NA	UGAGGUGUGGGCAGCAUGAGGACUAGGGCCAUGACAACCCUGUCCCAUUCUCACCGCACCCAG
mmu-miR-7674-5p	mmu-mir-7674	UGAGGUGUGGGCAGCAUGAGGACU	chr2	24	1	0	0	2	0	1	1	0	0	1	0	0	2	0	1	1	0	0	0.333	1	0.333	0.333	1	0.333	1.58641	0.550256	0.282903	-1.58641	0.542458	0.295864	UGAGGUGUGGGCAGCAUGAGGACUAGGGCCAUGACAACCCUGUCCCAUUCUCACCGCACCCAG
mmu-miR-7675-3p	mmu-mir-7675	UGUUUCAUUUGUUCGUGACUC	chr12	21	1	0	0	0	0	0	1	0	0	1	0	0	0	0	0	1	0	0	0.333	0	0.333	0.333	0	0.333	NA	NA	NA	NA	NA	NA	CUUACGAAAGAAUGAAGAGCAAGCUGUGUUCUGGGCUUGUUUCAUUUGUUCGUGACUC
mmu-miR-7677-3p	mmu-mir-7677	CCGGCUGUGUCCUCUCACCUAGG	chr17	23	0	0	0	0	0	0	1	1	0	0	0	0	0	0	0	1	1	0	0	0	0.667	0	0	0.667	NA	NA	NA	NA	NA	NA	AGUGGUGAGCAGAAAGCAGCCGCGGUGUGUGGCACCGUCGCUCACCGGCUGUGUCCUCUCACCUAGG
mmu-miR-7682-3p	mmu-mir-7682	CCUGUGGGUUGGGUUGGCUUU	chr1	21	12	9	3	6	14	7	13	4	10	12	9	3	6	14	7	13	4	10	8	9	9	8	9	9	0	0.962467	0.839636	-0.169925	0.815885	0.611358	AGGCACGACUCUUGCCACAGAAACUGAGUGCAUUUGUCCUGUGGGUUGGGUUGGCUUU
mmu-miR-7685-3p	mmu-mir-7685	AGACUUGGCUUCCGGCUGGAG	chr2	21	0	0	0	0	0	0	0	0	0	0	0	0	0	0	0	0	0	0	0	0	0	0	0	0	NA	NA	NA	NA	NA	NA	ACCUUCCGGUUUCUUCAAGUCUCCUGUCCUGCAAUGCCAGGAGACUUGGCUUCCGGCUGGAG
mmu-miR-7685-5p	mmu-mir-7685	ACCUUCCGGUUUCUUCAAGUCUCC	chr2	24	1	1	0	0	0	0	0	0	1	1	1	0	0	0	0	0	0	1	0.667	0	0.333	0.667	0	0.333	NA	NA	NA	NA	NA	NA	ACCUUCCGGUUUCUUCAAGUCUCCUGUCCUGCAAUGCCAGGAGACUUGGCUUCCGGCUGGAG
mmu-miR-7687-3p	mmu-mir-7687	CCACUCAGUCGCCCCGCCACA	chr8	21	17	15	16	15	6	23	16	24	9	17	15	16	15	6	23	16	24	9	16	14.667	16.333	16	14.667	16.333	-0.155216	0.933634	0.800014	0.125498	0.910498	0.76495	AGGCGGGGAACCUGAGGCGCAGGCUGUGUCUGACUCAGCCACUCAGUCGCCCCGCCACA
mmu-miR-7687-5p	mmu-mir-7687	AGGCGGGGAACCUGAGGCGCAGGCU	chr8	25	0	1	0	0	0	0	1	0	1	0	1	0	0	0	0	1	0	1	0.333	0	0.667	0.333	0	0.667	NA	NA	NA	NA	NA	NA	AGGCGGGGAACCUGAGGCGCAGGCUGUGUCUGACUCAGCCACUCAGUCGCCCCGCCACA
mmu-miR-7688-5p	mmu-mir-7688	UAGCUGGGCAUGAUCUGAUGAGC	chr10	23	27	18	15	17	25	26	14	26	22	27	18	15	17	25	26	14	26	22	20	22.667	20.667	20	22.667	20.667	0.133264	0.680573	0.400775	-0.180593	0.634719	0.397204	UAGCUGGGCAUGAUCUGAUGAGCUCACAGCCAGGCUCUGGCUUAUGCCUAGCUUUC
mmu-miR-7689-3p	mmu-mir-7689	UUAGAGCCAGACUGCCUGGGUUU	chr5	23	3866	2200	3074	3927	3355	3020	3543	3033	3979	3974	2221	3155	4034	3446	3087	3619	3089	4079	3046.67	3434	3518.33	3116.67	3522.33	3595.67	-0.035002	0.0458364	0.0117829	-0.172658	2.95237e-24	3.56644e-25	CCGAGGCAGCCUGGCUUAGUGGAAAAGGAACAGGCUUUAGAGCCAGACUGCCUGGGUUU
mmu-miR-7689-5p	mmu-mir-7689	CCGAGGCAGCCUGGCUUAG	chr5	19	0	0	1	0	0	0	0	0	0	0	0	1	0	0	0	0	0	0	0.333	0	0	0.333	0	0	NA	NA	NA	NA	NA	NA	CCGAGGCAGCCUGGCUUAGUGGAAAAGGAACAGGCUUUAGAGCCAGACUGCCUGGGUUU
mmu-miR-770-3p	mmu-mir-770	CGUGGGCCUGACGUGGAGCUGG	chr12	22	3239	2838	3715	4225	7208	1973	3512	3452	5380	3314	2899	3807	4355	7566	1999	3582	3536	5597	3264	4468.67	4114.67	3340	4640	4238.33	0.119069	1.86259e-31	1.49414e-32	-0.453203	3.96458e-161	1.83645e-162	GCCACCUUCUGUGCCCCCAGCACCACGUGUCUGGGCCACGUGAGCAACGCCACGUGGGCCUGACGUGGAGCUGGGGCCGCAGGGGUCUGAUGGC
mmu-miR-770-5p	mmu-mir-770	AGCACCACGUGUCUGGGCCACG	chr12	22	1659	1525	2272	2378	3852	1259	1842	1924	2772	1686	1539	2321	2420	3959	1272	1872	1942	2841	1818.67	2496.33	2179.33	1848.67	2550.33	2218.33	0.195924	3.70594e-30	3.14177e-31	-0.456929	7.61764e-86	5.18913e-87	GCCACCUUCUGUGCCCCCAGCACCACGUGUCUGGGCCACGUGAGCAACGCCACGUGGGCCUGACGUGGAGCUGGGGCCGCAGGGGUCUGAUGGC
mmu-miR-7a-1-3p	mmu-mir-7a-1	CAACAAAUCACAGUCUGCCAUA	chr13	22	3282	3491	3564	3196	2667	3551	3507	3409	3123	3358	3562	3655	3270	2709	3620	3584	3485	3193	3445.67	3138	3346.33	3525	3199.67	3420.67	-0.0927357	0.688693	0.408696	0.134938	1.51694e-06	2.97601e-07	UUGGAUGUUGGCCUAGUUCUGUGUGGAAGACUAGUGAUUUUGUUGUUUUUAGAUAACUAAAACGACAACAAAUCACAGUCUGCCAUAUGGCACAGGCCACCUCUACAG
mmu-miR-7a-2-3p	mmu-mir-7a-2	CAACAAGUCCCAGUCUGCCACA	chr7	22	1347	845	2153	1678	1595	1236	1477	1110	2272	1361	850	2182	1696	1619	1248	1488	1121	2298	1448.33	1503	1619.67	1464.33	1521	1635.67	-0.107852	0.669753	0.391351	-0.0534517	0.0113082	0.00305045	GGUCGGGCCAGCCCCGUUUGGAAGACUAGUGAUUUUGUUGUUGUGUCUCUGUAUCCAACAACAAGUCCCAGUCUGCCACAUGGUGCUGGUCAUUUCA
mmu-miR-7a-5p	mmu-mir-7a-1	UGGAAGACUAGUGAUUUUGUUGU	chr13	23	32583	23882	51179	46696	56150	26498	37965	33081	53219	40569	28120	75144	65646	83526	31738	49189	41636	81656	35881.3	43114.7	41421.7	47944.3	60303.3	57493.7	0.0577931	1.26555e-204	4.03777e-206	-0.264945	0	0	UUGGAUGUUGGCCUAGUUCUGUGUGGAAGACUAGUGAUUUUGUUGUUUUUAGAUAACUAAAACGACAACAAAUCACAGUCUGCCAUAUGGCACAGGCCACCUCUACAG
mmu-miR-7b-3p	mmu-mir-7b	CAACAAGUCACAGCCAGCCUCA	chr17	22	858	839	826	586	848	557	477	528	440	866	840	832	589	851	559	478	529	442	841	663.667	481.667	846	666.333	483	0.462423	4.51012e-27	4.0291e-28	0.341646	4.24802e-12	6.7135e-13	AGGAGCGGAGUACGUGAGCCAGUGCUAUGUGGAAGACUUGUGAUUUUGUUGUUCUGAUAUGAUAUGACAACAAGUCACAGCCAGCCUCAUAGCGUGGACUCCUAUCACCUU
mmu-miR-7b-5p	mmu-mir-7b	UGGAAGACUUGUGAUUUUGUUGUU	chr17	24	28340	30165	36750	38958	38098	24766	30200	27417	33277	33955	37033	47582	50758	49219	29109	36833	32991	42631	31751.7	33940.7	30298	39523.3	43028.7	37485	0.163792	0	0	-0.0961826	5.62213e-163	2.55319e-164	AGGAGCGGAGUACGUGAGCCAGUGCUAUGUGGAAGACUUGUGAUUUUGUUGUUCUGAUAUGAUAUGACAACAAGUCACAGCCAGCCUCAUAGCGUGGACUCCUAUCACCUU
mmu-miR-802-3p	mmu-mir-802	ACGGAGAGUCUUUGUCACUCAG	chr16	22	3	2	0	0	3	0	0	1	0	3	2	0	0	3	0	0	1	0	1.667	1	0.333	1.667	1	0.333	1.58641	0.550256	0.282903	0.737254	0.745461	0.498666	GGUCCUAUUAUUUGCAAUCAGUAACAAAGAUUCAUCCUUGUGUCAAUCAUACAACACGGAGAGUCUUUGUCACUCAGUGUAAUUAAUAGCCUUCACC
mmu-miR-802-5p	mmu-mir-802	UCAGUAACAAAGAUUCAUCCUU	chr16	22	4	16	5	4	7	9	3	6	3	4	16	5	4	7	9	3	6	3	8.333	6.667	4	8.333	6.667	4	0.737038	0.290506	0.115196	0.321798	0.749043	0.506845	GGUCCUAUUAUUUGCAAUCAGUAACAAAGAUUCAUCCUUGUGUCAAUCAUACAACACGGAGAGUCUUUGUCACUCAGUGUAAUUAAUAGCCUUCACC
mmu-miR-8091	mmu-mir-8091	AGGAGUGAGUGGUAAGCUGGUG	chr19	22	0	0	0	0	0	0	0	0	0	0	0	0	0	0	0	0	0	0	0	0	0	0	0	0	NA	NA	NA	NA	NA	NA	UGGAGAUUUCCUUGUAGGGUGCUUGGAUUAGGUUAGGGGGAGGAGUGAGUGGUAAGCUGGUGGGAUGCUUCCAGUUCCCACCAGUUUAUAAUUCAUUCCGUUACUUUUCUGGUGGUGUUUUCAGUUUUCAAAGUUCACU
mmu-miR-8093	mmu-mir-8093	UUGGGGAGCAGAGCAUGAGUG	chr2	21	0	0	0	0	1	0	0	0	0	0	0	0	0	1	0	0	0	0	0	0.333	0	0	0.333	0	NA	NA	NA	NA	NA	NA	AGAGAAGGUGAGUGUCUUUCCUAGCCCUGUGUCUGAGUCCUUGGGGAGCAGAGCAUGAGUGGAGGGGUUCCCUGCUCCCUGUGUGCUUUCUGCUCUCCUACAGGUGGACCUGGCAGUGGUGGAGGUGGGCAUUGGCG
mmu-miR-8094	mmu-mir-8094	AACUGAAGGACAACGAGAAGA	chr17	21	0	0	0	0	0	0	1	0	0	0	0	0	0	0	0	1	0	0	0	0	0.333	0	0	0.333	NA	NA	NA	NA	NA	NA	CACGGGUUGCAGCAGUACUACGUGAAACUGAAGGACAACGAGAAGAACCGGAAGCUCUUUGAUCUUCUCGAUGUCCUCGAGUUCAACCAGGUCAGUAUCGAGGGUCUGUGUAGGCGA
mmu-miR-8097	mmu-mir-8097	AACAAGGAAAAUGUCCGGGCUG	chr15	22	0	1	0	0	1	0	0	0	1	0	1	0	0	1	0	0	0	1	0.333	0.333	0.333	0.333	0.333	0.333	0	0.994314	0.968935	0	1	0.986098	UAUGGUGCUACUGAGCAUUUUCUUUUGGUAAACAAGGAAAAUGUCCGGGCUGCAGCCGUGUGCCGUCCGUCGUUUUCCUCGCUGCAUCCAUUAAUCUGCUUAGAGAACACUAGUGCCAG
mmu-miR-8098	mmu-mir-8098	GCUAUGGUCGCUGGCUCCCAA	chr14	21	0	0	1	2	0	1	2	0	0	0	0	1	2	0	1	2	0	0	0.333	1	0.667	0.333	1	0.667	0.584241	0.809938	0.610222	-1.58641	0.542458	0.295864	GCCGGCUUGCGGCUAGUGUGGCGGCGGUGUUGGUUUUGGAAGCCAGAGCGGGCACAUUCCCUGGACAGGCGGCAGGGCUAUGGUCGCUGGCUCCCAAAGGCCCGCUCCGCUUCGCAGCCCGAUCCUGAGCGCAAGCC
mmu-miR-8103	mmu-mir-8103	UCUCCUGUUCUCUGUUCUCCC	chr11	21	9	9	5	8	9	6	3	10	2	9	9	5	8	9	6	3	10	2	7.667	7.667	5	7.667	7.667	5	0.616734	0.341591	0.141369	0	1	0.933402	GGGGAGCCAGUCUGCAGACAAGAAGGGGAGCAGGGAGCAGGCGGAGUGGAAGGAGUUACCUUCUCCUGUUCUCUGUUCUCCCUCUGACUGCAGGAGCAAAGGGCAUG
mmu-miR-8105	mmu-mir-8105	AGGCGACUGGCGAGACCCGAAG	chr10	22	0	1	0	0	0	0	0	0	1	0	1	0	0	0	0	0	0	1	0.333	0	0.333	0.333	0	0.333	NA	NA	NA	NA	NA	NA	UGCUUGAACCUGGGUCGAAGAAUCGGGGCUCGCCAGCCGACUCCUAAAGCGGAGGCGACUGGCGAGACCCGAAGAUCAGAGGGAGGAGA
mmu-miR-8106	mmu-mir-8106	UGACUCUGUACAUGGCAUUUAU	chr9	22	0	0	0	3	0	2	2	2	1	0	0	0	3	0	2	2	2	1	0	1.667	1.667	0	1.667	1.667	0	1	0.930607	-10.703	0.10832	0.0385172	GAAGACAGUCUUGUUGGAAAAGCAGCUUUACAAAGUGAAACAUAAAUCCCAUGUGCAGAGUCACUGAGUAGCUGAGGUGACUCUGUACAUGGCAUUUAUGUUUUACAUUUCUGUGAUUUCUCAUCGAGCAGCUGAGGUG
mmu-miR-8107	mmu-mir-8107	UGGAAACUAGUGGCUGGGACA	chr9	21	1	1	0	2	2	0	1	0	1	1	1	0	2	2	0	1	0	1	0.667	1.333	0.667	0.667	1.333	0.667	0.998918	0.655033	0.373494	-0.998918	0.634481	0.393309	AUGAUUCUUCAUGCCUGCCGCUGGGAAAACUGGAAACUAGUGGCUGGGACAGCAGGCAGACAGAACCUGACAUCUCAGCCCUCUGUUUCCCUCAGGUCCCCAGUUCGGCCAUGGAUA
mmu-miR-8108	mmu-mir-8108	UCUGGGGAGGAGCGUAGUUACA	chr8	22	0	0	0	0	1	0	0	0	0	0	0	0	0	1	0	0	0	0	0	0.333	0	0	0.333	0	NA	NA	NA	NA	NA	NA	ACUCAUGCAUGUGUUCUCUACAUUCUGCCGCUUUUCCCCUGAGGCAUAUCCAGAUAAGACCCUCUGGGGAGGAGCGUAGUUACAGAAAGAAAUGUAGGCUCUUAUUUUG
mmu-miR-8111	mmu-mir-8111	ACCGGGCAUGGUAGUGUACAC	chr8	21	0	0	0	0	0	0	0	0	2	0	0	0	0	0	0	0	0	2	0	0	0.667	0	0	0.667	NA	NA	NA	NA	NA	NA	CCACCUACCUCUGCCUCAUGAGUGCUGGGAUUAAAGGCGUGCACCACCACGCCCGGCGAGAUACUAAUUUUUAUACACCGGGCAUGGUAGUGUACACCUUUGAUCAUAGCACUCAGAGAAACUGAGGCAGGUGGGCC
mmu-miR-8112	mmu-mir-8112	UCUCCGCCACCUCCACCGCA	chr6	20	76	47	43	76	63	61	41	90	49	76	47	43	77	63	62	41	90	49	55.333	66.667	60	55.333	67.333	60	0.15201	0.259099	0.0961289	-0.268833	0.0981945	0.0345152	CUCCGCCUCCUCCCCCCCUCCCACCCCGCCUGCUCUGCGGCGGAGGCGGCGGCGGCGGCAGCGGUGUCUCUGCCUCUCCGCCACCUCCACCGCAGCCUCUGACCCCCGGCCGGCGUUGUUGGCGGGGAGGG
mmu-miR-8114	mmu-mir-8114	UCACCCAUCUCCUCUCCGCCU	chr1	21	14	7	8	5	4	17	6	8	4	14	7	8	5	4	17	6	8	4	9.667	8.667	6	9.667	8.667	6	0.53057	0.37944	0.164297	0.157536	0.901889	0.754032	CGAGCAGCCAGCGACCCUGCAGAGCGGAGAAUGGGAGUAGAGCAGAGUGUCUGAACAGCACGCUCACCCAUCUCCUCUCCGCCUCGCUCUCCUGACCUGUUCACCCAUCCA
mmu-miR-8116	mmu-mir-8116	AAGGAUCCGGGGCUAGUUGGC	chr5	21	0	0	0	0	0	0	0	0	0	0	0	0	0	0	0	0	0	0	0	0	0	0	0	0	NA	NA	NA	NA	NA	NA	GAGCCUGGUGUUGAGGGGAGAAGGAUCCGGGGCUAGUUGGCGUCAGCCAAAGGGCCUUAUAAUCGCCAACUAUUUCUGUAUCUUCUCUCUUUUCCCC
mmu-miR-8118	mmu-mir-8118	GACAAACAUGACUAUGCUGACA	chr4	22	0	0	0	0	0	0	0	1	0	0	0	0	0	0	0	0	1	0	0	0	0.333	0	0	0.333	NA	NA	NA	NA	NA	NA	ACAAGCUAAAACAAGUCCCCAUUCCUGUGUCGGCAUAGUCAUGUUUGUGCUUUGAUAAACAACAGGGAGUAGGACAAACAUGACUAUGCUGACACUAGAAUGCUUGCAGGGACCAGAGGAAAGCAUCAG
mmu-miR-8120	mmu-mir-8120	UGUGCCUUGCAACUUCCGAGCC	chr3	22	9	12	3	5	4	5	5	9	4	9	12	3	5	4	5	5	9	4	8	4.667	6	8	4.667	6	-0.362467	0.806267	0.580262	0.777505	0.271372	0.119419	CCGUCCUCCCUGCCUGUUCUGUCCUUGUCGCCGACUUGCGUGUGCCUUGCAACUUCCGAGCCGGAAACUUCCUGGCCGGCUAAGGAGCAGGGCACCCCCUCCGGCUAGAGAAGGCGUCCGGAAUAGGAUUCCUCCGCGG
mmu-miR-871-3p	mmu-mir-871	UGACUGGCACCAUUCUGGAUAAU	chrX	23	0	0	2	2	3	0	0	4	1	0	0	2	2	3	0	0	4	1	0.667	1.667	1.667	0.667	1.667	1.667	0	1	0.930607	-1.3215	0.463768	0.236728	UGCAGUGCUCUAUUCAGAUUAGUGCCAGUCAUGUGAAAUACAUAUGACUGGCACCAUUCUGGAUAAUGUAAUGCUCA
mmu-miR-871-5p	mmu-mir-871	UAUUCAGAUUAGUGCCAGUCAUG	chrX	23	1	0	0	2	1	1	0	2	0	1	0	0	2	1	1	0	2	0	0.333	1.333	0.667	0.333	1.333	0.667	0.998918	0.655033	0.373494	-2.00108	0.33733	0.158248	UGCAGUGCUCUAUUCAGAUUAGUGCCAGUCAUGUGAAAUACAUAUGACUGGCACCAUUCUGGAUAAUGUAAUGCUCA
mmu-miR-872-3p	mmu-mir-872	UGAACUAUUGCAGUAGCCUCCU	chr4	22	5118	3434	4203	4014	5599	3492	6094	5084	4608	5287	3517	4322	4109	5798	3558	6298	5248	4772	4251.67	4368.33	5262	4375.33	4488.33	5439.33	-0.268528	4.32999e-31	3.51294e-32	-0.0390542	0.000197131	4.33295e-05	AACUUGUUAGAAGGUUACUUGUUAGUUCAGGACCUCAUUACUUUCUGCCUGAACUAUUGCAGUAGCCUCCUAACUGGUUAU
mmu-miR-872-5p	mmu-mir-872	AAGGUUACUUGUUAGUUCAGG	chr4	21	9137	9264	10330	9974	9135	9660	9917	10287	11266	9673	9790	11023	10648	9641	10309	10531	10966	12180	9577	9589.67	10490	10162	10199.3	11225.7	-0.129462	1.47422e-06	2.28456e-07	-0.00190692	0.00190366	0.000465108	AACUUGUUAGAAGGUUACUUGUUAGUUCAGGACCUCAUUACUUUCUGCCUGAACUAUUGCAGUAGCCUCCUAACUGGUUAU
mmu-miR-873a-3p	mmu-mir-873a	GAGACUGACAAGUUCCCGGGA	chr4	21	82	82	199	205	153	175	121	186	185	83	82	199	205	153	175	121	187	185	121	177.667	164	121.333	177.667	164.333	0.11548	0.113812	0.0330957	-0.554169	9.46679e-09	1.68528e-09	GUGUGCAUUUGCAGGAACUUGUGAGUCUCCUAUUGAAAAUAGACAGGAGACUGACAAGUUCCCGGGAACACCCACAA
mmu-miR-873a-5p	mmu-mir-873a	GCAGGAACUUGUGAGUCUCCU	chr4	21	25	13	24	16	31	15	10	21	12	25	13	24	16	31	15	10	21	12	20.667	20.667	14.333	20.667	20.667	14.333	0.527988	0.111751	0.0323946	0	0.984788	0.890871	GUGUGCAUUUGCAGGAACUUGUGAGUCUCCUAUUGAAAAUAGACAGGAGACUGACAAGUUCCCGGGAACACCCACAA
mmu-miR-874-3p	mmu-mir-874	CUGCCCUGGCCCGAGGGACCGA	chr13	22	426	222	471	458	351	469	292	383	452	427	223	472	461	352	471	292	384	454	373	426	375.667	374	428	376.667	0.181399	4.24548e-05	7.19836e-06	-0.191678	0.000405305	9.31354e-05	UUAGCCCUGCGGCCCCACGCACCAGGGUAAGAGAGACUCACUUCCUGCCCUGGCCCGAGGGACCGACUGGCUGGGC
mmu-miR-874-5p	mmu-mir-874	CGGCCCCACGCACCAGGGUAAG	chr13	22	83	39	63	55	63	57	37	48	59	84	39	63	56	63	57	37	48	59	61.667	58.333	48	62	58.667	48	0.281278	0.082222	0.0224855	0.0801864	0.906738	0.770851	UUAGCCCUGCGGCCCCACGCACCAGGGUAAGAGAGACUCACUUCCUGCCCUGGCCCGAGGGACCGACUGGCUGGGC
mmu-miR-876-5p	mmu-mir-876	UGGAUUUCUCUGUGAAUCACUA	chr4	22	1	0	0	0	0	0	0	0	0	1	0	0	0	0	0	0	0	0	0.333	0	0	0.333	0	0	NA	NA	NA	NA	NA	NA	UCACGUGCUAUGGAUUUCUCUGUGAAUCACUAUAUCAAAUCUAGUGUGGUAGUGGUUUACAAAGUAAUUCAUAGUGCUUCA
mmu-miR-877-3p	mmu-mir-877	UGUCCUCUUCUCCCUCCUCCCA	chr17	22	418	190	205	301	518	234	210	364	320	421	190	206	302	520	235	210	365	320	271	351	298	272.333	352.333	298.333	0.236159	6.33144e-06	1.03889e-06	-0.373178	6.72335e-09	1.17857e-09	GUAGAGGAGAUGGCGCAGGGGACACAAGGUAGGCCUUGCGGGUCUGUGGACCCUUGGACAUGUGUCCUCUUCUCCCUCCUCCCAG
mmu-miR-877-5p	mmu-mir-877	GUAGAGGAGAUGGCGCAGGG	chr17	20	774	693	928	1089	1365	715	986	851	1113	778	694	935	1096	1377	715	988	855	1122	798.333	1056.33	983.333	802.333	1062.67	988.333	0.103313	3.4918e-06	5.63399e-07	-0.404002	4.91474e-29	5.49058e-30	GUAGAGGAGAUGGCGCAGGGGACACAAGGUAGGCCUUGCGGGUCUGUGGACCCUUGGACAUGUGUCCUCUUCUCCCUCCUCCCAG
mmu-miR-878-5p	mmu-mir-878	UAUCUAGUUGGAUGUCAAGACA	chrX	22	0	0	1	1	0	0	0	0	0	0	0	1	1	0	0	0	0	0	0.333	0.333	0	0.333	0.333	0	NA	NA	NA	0	1	0.986098	UGCAAUGCUUUAUCUAGUUGGAUGUCAAGACACGUGAAACUUAAGUGCAUGACACCACACUGGGUAGAGGAGGGCUCA
mmu-miR-879-3p	mmu-mir-879	GCUUAUGGCUUCAAGCUUUCGG	chr5	22	93	75	65	59	116	66	74	103	72	93	75	65	59	116	66	74	103	72	77.667	80.333	83	77.667	80.333	83	-0.0471186	0.93146	0.804095	-0.048691	0.768602	0.524967	UUCUAGGUCCAGAGGCUUAUAGCUCUAAGCCUUGGAUGAAAGAGGCUUAUGGCUUCAAGCUUUCGGAGCUGGAGAC
mmu-miR-879-5p	mmu-mir-879	AGAGGCUUAUAGCUCUAAGCC	chr5	21	72	93	96	90	149	135	33	153	116	72	94	96	90	149	135	33	153	116	87	124.667	100.667	87.333	124.667	100.667	0.308489	0.00245288	0.000489681	-0.518992	9.63353e-06	1.92496e-06	UUCUAGGUCCAGAGGCUUAUAGCUCUAAGCCUUGGAUGAAAGAGGCUUAUGGCUUCAAGCUUUCGGAGCUGGAGAC
mmu-miR-881-3p	mmu-mir-881	AACUGUGUCUUUUCUGAAUAGA	chrX	22	0	0	0	0	0	2	1	0	0	0	0	0	0	0	2	1	0	0	0	0.667	0.333	0	0.667	0.333	1.00216	0.773986	0.529161	NA	NA	NA	UGCAGUACAAUAUUCAGAGAGAUAACAGUCACAUCUUUUCUAAAGUAACUGUGUCUUUUCUGAAUAGAGUAAUGUUCA
mmu-miR-883b-5p	mmu-mir-883b	UACUGAGAAUGGGUAGCAGUCA	chrX	22	0	0	0	0	0	0	0	0	0	0	0	0	0	0	0	0	0	0	0	0	0	0	0	0	NA	NA	NA	NA	NA	NA	UGCAAUGCAUUACUGAGAAUGGGUAGCAGUCACUUUGUACUAUGAGUAACUGCAACAUCUCUCAGUAUUGUAAGGUUC
mmu-miR-9-3p	mmu-mir-9-2	AUAAAGCUAGAUAACCGAAAGU	chr13	22	75785	76714	88913	86839	70162	78590	77829	73435	84606	129645	137097	186484	169779	114365	143079	134972	124355	170346	80470.7	78530.3	78623.3	151075	142408	143224	-0.00170751	9.69072e-116	4.59359e-117	0.035213	1.80028e-58	1.55337e-59	GUUGUUAUCUUUGGUUAUCUAGCUGUAUGAGUGUAUUGGUCUUCAUAAAGCUAGAUAACCGAAAGUAAAAAC
mmu-miR-9-5p	mmu-mir-9-2	UCUUUGGUUAUCUAGCUGUAUGA	chr13	23	99676	101445	92369	101079	106228	90039	112652	103452	90266	214009	235867	204094	233641	244219	183956	279587	240057	198202	97830	99115.3	102123	217990	220605	239282	-0.0431324	2.17015e-53	1.44413e-54	-0.0188313	1.55503e-98	9.7454e-100	GUUGUUAUCUUUGGUUAUCUAGCUGUAUGAGUGUAUUGGUCUUCAUAAAGCUAGAUAACCGAAAGUAAAAAC
mmu-miR-92a-1-5p	mmu-mir-92a-1	AGGUUGGGAUUUGUCGCAAUGCU	chr14	23	25	21	10	16	15	11	4	13	5	26	21	10	16	15	11	4	13	5	18.667	14	7.333	19	14	7.333	0.932951	0.0259326	0.00621722	0.415063	0.348567	0.164944	CUUUCUACACAGGUUGGGAUUUGUCGCAAUGCUGUGUUUCUCUGUAUGGUAUUGCACUUGUCCCGGCCUGUUGAGUUUGG
mmu-miR-92a-2-5p	mmu-mir-92a-2	AGGUGGGGAUUGGUGGCAUUAC	chrX	22	0	0	0	0	0	0	1	0	0	0	0	0	0	0	0	1	0	0	0	0	0.333	0	0	0.333	NA	NA	NA	NA	NA	NA	UGCCCAUUCAUCCACAGGUGGGGAUUGGUGGCAUUACUUGUGUUAGAUAUAAAGUAUUGCACUUGUCCCGGCCUGAGGAAGAAAGAGGGUU
mmu-miR-92a-3p	mmu-mir-92a-1	UAUUGCACUUGUCCCGGCCUG	chr14	21	3809	2688	2416	2572	2608	2681	3449	2730	2392	3898	2742	2472	2621	2652	2732	3529	2786	2424	2971	2620.33	2857	3037.33	2668.33	2913	-0.124751	0.1175	0.0345966	0.181198	4.43144e-11	7.12412e-12	CUUUCUACACAGGUUGGGAUUUGUCGCAAUGCUGUGUUUCUCUGUAUGGUAUUGCACUUGUCCCGGCCUGUUGAGUUUGG
mmu-miR-92b-3p	mmu-mir-92b	UAUUGCACUCGUCCCGGCCUCC	chr3	22	36255	21548	23835	24713	32891	25826	28559	26685	25070	45893	24903	28021	29140	40862	30708	34168	31645	29790	27212.7	27810	26771.3	32939	33570	31867.7	0.0549148	1.78502e-123	7.64778e-125	-0.0313254	1.34058e-21	1.71681e-22	GGUGGGCGGGAGGGACGGGACGUGGUGCAGUGUUGUUCUUUCCCCUGCCAAUAUUGCACUCGUCCCGGCCUCCGGCCCCCUCG
mmu-miR-92b-5p	mmu-mir-92b	AGGGACGGGACGUGGUGCAGUGUU	chr3	24	186	135	138	188	209	133	148	128	147	187	135	138	188	209	133	148	128	147	153	176.667	141	153.333	176.667	141	0.325337	9.00304e-05	1.57574e-05	-0.207501	0.029947	0.00897594	GGUGGGCGGGAGGGACGGGACGUGGUGCAGUGUUGUUCUUUCCCCUGCCAAUAUUGCACUCGUCCCGGCCUCCGGCCCCCUCG
mmu-miR-93-3p	mmu-mir-93	ACUGCUGAGCUAGCACUUCCCG	chr5	22	13	7	5	4	9	6	14	8	12	13	7	5	4	9	6	14	8	12	8.333	6.333	11.333	8.333	6.333	11.333	-0.839569	0.179292	0.0603086	0.395947	0.65072	0.409581	AGUCAUGGGGGCUCCAAAGUGCUGUUCGUGCAGGUAGUGUAAUUACCUGACCUACUGCUGAGCUAGCACUUCCCGAGCCCCCAGGACA
mmu-miR-93-5p	mmu-mir-93	CAAAGUGCUGUUCGUGCAGGUAG	chr5	23	4959	4103	3731	3107	4202	4115	4835	4407	4104	5105	4237	3863	3171	4314	4221	4976	4533	4237	4264.33	3808	4448.67	4401.67	3902	4582	-0.22434	3.6304e-16	4.03745e-17	0.163287	2.67246e-13	4.05359e-14	AGUCAUGGGGGCUCCAAAGUGCUGUUCGUGCAGGUAGUGUAAUUACCUGACCUACUGCUGAGCUAGCACUUCCCGAGCCCCCAGGACA
mmu-miR-935	mmu-mir-935	CCCAGUUACCGCUUCCGCUACCGC	chr7	24	5456	3478	4729	4569	4351	4780	4416	5216	4708	5629	3567	4890	4701	4476	4934	4548	5375	4882	4554.33	4566.67	4780	4695.33	4703.67	4935	-0.065869	0.780475	0.548538	-0.00390181	0.0778954	0.0265311	GGCGGCGGCGCGGGCGGCAGUGGCGGGAGCGGCCCCUCGGCCAUCCUCCGUCUGCCCAGUUACCGCUUCCGCUACCGCCGCCGCUCCCGCU
mmu-miR-96-3p	mmu-mir-96	CAAUCAUGUGUAGUGCCAAUAU	chr6	22	0	0	0	0	0	0	2	0	1	0	0	0	0	0	0	2	0	1	0	0	1	0	0	1	NA	NA	NA	NA	NA	NA	CCAGUACCAUCUGCUUGGCCGAUUUUGGCACUAGCACAUUUUUGCUUGUGUCUCUCCGCUGUGAGCAAUCAUGUGUAGUGCCAAUAUGGGAAAAGCGGGCUGCUGC
mmu-miR-96-5p	mmu-mir-96	UUUGGCACUAGCACAUUUUUGCU	chr6	23	145	308	87	82	381	174	140	386	127	146	311	87	83	385	174	141	387	127	180	212.333	217.667	181.333	214	218.333	-0.0357941	0.785224	0.528254	-0.238332	0.00415436	0.00107161	CCAGUACCAUCUGCUUGGCCGAUUUUGGCACUAGCACAUUUUUGCUUGUGUCUCUCCGCUGUGAGCAAUCAUGUGUAGUGCCAAUAUGGGAAAAGCGGGCUGCUGC
mmu-miR-9768-5p	mmu-mir-9768	UGGCACUCGGAGGACGGCACUGU	chr8	23	0	2	2	3	3	1	3	2	1	0	2	2	3	3	1	3	2	1	1.333	2.333	2	1.333	2.333	2	0.222186	0.868272	0.706411	-0.80751	0.581399	0.341922	AGCCGCAGCCUGUGGCACUCGGAGGACGGCACUGUGCAGCAAAGCCAGGGAGGCGUAGUAUCCCCAAGCAGCAAGCAGCCCAAGAUGGAGCUCCACUGCCUUCCUUUGUGUGGCCCAGGCGGGCUGGCCG
mmu-miR-9769-3p	mmu-mir-9769	UAGGGUCUGUUCUGUGUCCUCC	chr7	22	0	0	0	2	0	0	0	0	0	0	0	0	2	0	0	0	0	0	0	0.667	0	0	0.667	0	NA	NA	NA	NA	NA	NA	GGCUGAGUCAGAGGCACAGAAUUAGGCCCGACCUACUCUGGGGUAGGGUCUGUUCUGUGUCCUCCUGACUGCCUGGC
mmu-miR-98-3p	mmu-mir-98	CUAUACAACUUACUACUUUCCU	chrX	22	30	20	35	31	48	39	41	51	41	30	20	35	31	48	39	41	51	41	28.333	39.333	44.333	28.333	39.333	44.333	-0.172641	0.813856	0.609094	-0.473257	0.0410637	0.012569	CUGCACAUGCUGGGGUGAGGUAGUAAGUUGUAUUGUUGUGGGGUAGGGAUUUUAGGCCCCAGUAAGAAGAUAACUAUACAACUUACUACUUUCCUUGGUGUGUGGCAU
mmu-miR-98-5p	mmu-mir-98	UGAGGUAGUAAGUUGUAUUGUU	chrX	22	15139	14559	18375	15677	13196	15419	19781	14939	17919	16613	16130	20706	17325	14357	17052	22429	16414	20358	16024.3	14764	17546.3	17816.3	16244.7	19733.7	-0.249086	1.37157e-114	6.62654e-116	0.118181	2.22215e-26	2.60361e-27	CUGCACAUGCUGGGGUGAGGUAGUAAGUUGUAUUGUUGUGGGGUAGGGAUUUUAGGCCCCAGUAAGAAGAUAACUAUACAACUUACUACUUUCCUUGGUGUGUGGCAU
mmu-miR-99a-3p	mmu-mir-99a	CAAGCUCGUUUCUAUGGGUCU	chr16	21	233	190	184	167	210	166	245	219	170	237	191	186	168	211	167	246	220	171	202.333	181	211.333	204.667	182	212.333	-0.223528	0.244722	0.0887869	0.160742	0.26503	0.114582	CAUAAACCCGUAGAUCCGAUCUUGUGGUGAAGUGGACCGCGCAAGCUCGUUUCUAUGGGUCUGUG
mmu-miR-99a-5p	mmu-mir-99a	AACCCGUAGAUCCGAUCUUGUG	chr16	22	138302	127750	129280	129195	131932	132644	141722	140625	124905	489950	420109	467989	430015	419487	465215	520626	540831	441916	131777	131257	135751	459349	438239	501124	-0.0485649	0	0	0.00570787	1.19009e-77	8.64732e-79	CAUAAACCCGUAGAUCCGAUCUUGUGGUGAAGUGGACCGCGCAAGCUCGUUUCUAUGGGUCUGUG
mmu-miR-99b-3p	mmu-mir-99b	CAAGCUCGUGUCUGUGGGUCCG	chr17	22	647	500	489	486	587	676	637	596	547	649	500	491	488	592	677	639	603	552	545.333	583	593.333	546.667	585.667	598	-0.0253461	0.58716	0.307764	-0.0963584	0.0222173	0.00641697	GGCACCCACCCGUAGAACCGACCUUGCGGGGCCUUCGCCGCACACAAGCUCGUGUCUGUGGGUCCGUGUC
mmu-miR-99b-5p	mmu-mir-99b	CACCCGUAGAACCGACCUUGCG	chr17	22	59462	42740	46772	45337	30219	48900	47840	46004	46358	88447	57027	65832	61972	36533	68507	65313	62839	64990	49658	41485.3	46734	70435.3	55670.7	64380.7	-0.171871	8.4117e-161	3.22052e-162	0.259425	0	0	GGCACCCACCCGUAGAACCGACCUUGCGGGGCCUUCGCCGCACACAAGCUCGUGUCUGUGGGUCCGUGUC
mmu-miR-9b-3p	mmu-mir-9b-2	AUACAGCUAGAUAACCAAAGA	chr13	21	166391	162563	158931	162839	168531	161901	171527	164408	156766	1100594	1223736	1198951	1208787	1193003	1107026	1310654	1160150	1254286	162628	164424	164234	1174427	1.16961e+06	1.2417e+06	0.00166807	9.16198e-11	1.16091e-11	-0.0158393	2.77177e-182	1.1077e-183	UUCGGUUAUCUAGCUUUAUGAAGACCAAUACACUCAUACAGCUAGAUAACCAAAGA
mmu-miR-9b-5p	mmu-mir-9b-2	UUCGGUUAUCUAGCUUUAUGA	chr13	21	1	2	1	5	1	1	0	4	1	1	2	1	5	1	1	0	4	1	1.333	2.333	1.667	1.333	2.333	1.667	0.484932	0.771305	0.50061	-0.80751	0.581399	0.341922	UUCGGUUAUCUAGCUUUAUGAAGACCAAUACACUCAUACAGCUAGAUAACCAAAGA
